# Supplementary material for: A physiologic overview of the organ-specific transcriptome of the cattle tick Rhipicephalus microplus
Source: Sci Rep. 2020 Oct 26;10:18296. doi: 10.1038/s41598-020-75341-w (PMC7588415; doi:10.1038/s41598-020-75341-w)
Supplement: Supplementary file 1 — Supplementary Table S1. [file 41598_2020_75341_MOESM1_ESM.xlsx]

## Sheet: Article
A physiologic overview of the organ-specific transcriptome of the cattle tick Rhipicephalus microplus
Lucas Tirloni1,2, Gloria Braz3,11, Rodrigo Dutra Nunes4,11, Ana Caroline Paiva Gandara4, Larissa Rezende Vieira3, Teresa Cristina Assumpcao12, Gabriela Alves Sabadin1, Renato Martins da Silva5, Melina Garcia Guizzo4, Josias Alves Machado5, Evenilton Pessoa Costa5, Daniele Santos5, Helga Fernandes Gomes5, Jorge Moraes5,11, Maria Beatriz dos Santos Mota3, Rafael Dias Mesquita3, Milane de Souza Leit…
1Centro de Biotecnologia, Universidade Federal do Rio Grande do Sul, Porto Alegre, Brazil
2Tick-Pathogen Transmission Unit, Laboratory of Bacteriology, National Institute of Allergy and Infectious Disease, Hamilton, United States
3Departamento de Bioquímica, Instituto de Química, Universidade Federal do Rio de Janeiro, Rio de Janeiro, Brazil
4Laboratório de Bioquímica de Artrópodes Hematófagos, Instituto de Bioquímica Médica, Universidade Federal do Rio de Janeiro, Rio de Janeiro, Brazil
5Instituto de Biodiversidade e Sustentabilidade NUPEM, Universidade Federal do Rio de Janeiro, Rio de Janeiro, RJ, Brazil
6Laboratorio de Bioquímica de Resposta ao Estresse, Instituto de Bioquímica Médica, Universidade Federal do Rio de Janeiro, Rio de Janeiro, Brazil
7Laboratório de Microbiologia Celular, Instituto Oswaldo Cruz, Fundação Oswaldo Cruz, Rio de Janeiro, Brazil
8Departamento de Bioquímica, Escola Paulista de Medicina, Universidade Federal de São Paulo, São Paulo, SP, Brazil
9Departamento de Farmacociências, Universidade Federal de Ciências da Saúde de Porto Alegre, Porto Alegre, RS, Brazil
10Departamento de Parasitologia, Instituto de Ciências Biomédicas, Universidade de São Paulo, São Paulo, Brazil
11Instituto Nacional de Ciência e Tecnologia - Entomologia Molecular, Rio de Janeiro, RJ, Brazil
12Vector Biology Section, Laboratory of Malaria and Vector Research, National Institute of Allergy and Infectious Disease, Rockville, United States
* Corresponding Author: Itabajara da Silva Vaz Jr., Centro de Biotecnologia, Universidade Federal do Rio Grande do Sul, Porto Alegre, Brazil.

## Sheet: All-prot
Pep link	Contig number	Seq size	%X	CDS link	Seq size	First codon	*	SigP Result	Cleavage Position	MW	pI	Mature MW	pI	mTP	SP	other	TargetP Location	Relative confidence (1 is best)	TMHMM result	Predicted helices	% membrane	% outside	% inside	Possible GPI?	Length of peptide after last membrane helix	No. potential glyc sites	Percent Ser+Thr	Percent Gly	Percent Pro	ProP furin cleavage predictions	Ovary reads	Embryo reads	SG reads	FB reads	Digestive engorged reads	Digestive partial reads	Total reads	Ovary rpkm	Embryo rpkm	SG rpkm	FB rpkm	Digestive engorged rpkm	Digestive partial rpkm	Total digestive rpkm	Total rpkm	Average	Pep link	OV/all	Embryo/all
Rm-100016	100016	110	0	Rm-100016	333	P	*	CYT		12.397	10.96			0.261	0.098	0.802	_	3	ExpAA=0.00 First60=0.00 PredHel=0 Topology=o	0						0	18.2	1.8	10	1 | 23 NQNRAAR|FI 0.568 *ProP* |	33	14	35	26	28	7	143	2.87504	2.79334	3.17485	3.16313	2.75119	0.802622	3.55381	15.5602	2.59336	Rm-100016	0.226628	0.218779
Rm-100018	100018	54	0	Rm-100018	159	T		CYT		5.684	10.68			0.109	0.127	0.72	_	3	ExpAA=0.09 First60=0.09 PredHel=0 Topology=i	0						40	75.9	1.9	.		2	2	1	1	4	2	12	0.364927	0.835743	0.189977	0.254795	0.823132	0.480275	1.30341	2.94885	0.491475	Rm-100018	0.141175	0.395317
Rm-10006	10006	61	0	Rm-10006	186	D	*	CYT		6.452	6.09			0.129	0.047	0.904	_	2	ExpAA=0.00 First60=0.00 PredHel=0 Topology=o	0						1	8.2	8.2	11.5		106	68	82	592	2657	108	3613	16.5336	24.2905	13.3168	128.943	467.396	22.1701	489.566	672.65	112.108	Rm-10006	0.0251991	0.0374644
Rm-100065	100065	185	0.54054	Rm-100065	552	G		CYT		21.057	4.61			0.054	0.092	0.908	_	1	ExpAA=0.00 First60=0.00 PredHel=0 Topology=o	0						1	12.4	2.7	8.6		76	6	12	14	26	36	170	3.99437	0.722191	0.656661	1.02749	1.54114	2.49012	4.03126	10.432	1.73866	Rm-100065	0.620378	0.07437
Rm-100118	100118	54	0	Rm-100118	161	M		SIG	16-17	6.343	9.69	4.603	9.7	0.165	0.809	0.032	S	2	ExpAA=13.72 First60=13.72 PredHel=0 Topology=o	0						0	18.5	.	5.6		1	4	0	1	0	1	7	0.180197	1.65072	0	0.25163	0	0.237155	0.237155	2.3197	0.386617	Rm-100118	0.0841843	2.46383
Rm-100127	100127	71	0	Rm-100127	212	M		ANC		8.615	7.58	6.321	8.59	0.027	0.995	0.021	S	1	ExpAA=45.80 First60=43.75 PredHel=2 Topology=i2-24o39-61i	2	62	21.1	16.9		10	0	19.7	.	2.8		14	23	19	4	5	2	67	1.91587	7.20828	2.70718	0.764386	0.771686	0.360207	1.13189	13.7276	2.28793	Rm-100127	0.162187	1.10551
Rm-100129	100129	48	0	Rm-100129	142	M		SIG	27-28	5.199	11.01	2.353	9.98	0.577	0.185	0.147	M	4	ExpAA=0.04 First60=0.04 PredHel=0 Topology=o	0						0	6.3	6.3	8.3		13	2	3	1	1	0	20	2.656	0.935797	0.638164	0.285299	0.230419	0	0.230419	4.74568	0.790947	Rm-100129	1.2704	0.245559
Rm-10017	10017	107	0	Rm-10017	318	M		ANC		12.715	9.3	4.054	10.01	0.053	0.782	0.474	S	4	ExpAA=44.97 First60=25.97 PredHel=2 Topology=i21-43o58-80i	2	41.1	14	44.9			0	12.1	.	5.6	1 | 105 KTCRPPR|SL 0.517 *ProP* |	63	19	1018	304	19	22	1445	5.74761	3.96978	96.6985	38.7289	1.95494	2.64151	4.59645	149.741	24.9569	Rm-10017	0.0399154	0.0272327
Rm-10019	10019	355	0	Rm-10019	1068	M	*	CYT		40.641	6.11			0.319	0.07	0.598	_	4	ExpAA=0.04 First60=0.01 PredHel=0 Topology=o	0						1	11	4.5	4.5		1295	119	570	434	512	586	3516	35.1781	7.40313	16.1214	16.4629	15.6858	20.95	36.6357	111.801	18.6335	Rm-10019	0.459099	0.0709118
Rm-10020	10020	370	0	Rm-10020	1113	M	*	CYT		42.282	6.57			0.319	0.07	0.598	_	4	ExpAA=0.04 First60=0.01 PredHel=0 Topology=o	0						0	10.3	5.1	4.1		557	49	93	90	267	315	1371	14.5189	2.9251	2.52399	3.27594	7.84915	10.8062	18.6553	41.8993	6.98321	Rm-10020	0.530247	0.0750504
Rm-10022	10022	627	0	Rm-10022	1884	M	*	CYT		68.169	8.61			0.768	0.047	0.263	M	3	ExpAA=0.00 First60=0.00 PredHel=0 Topology=o	0						46	22.3	4.6	6.7	1 | 117 THSRATR|AA 0.640 *ProP* |	80217	32203	54143	74406	78018	26518	345505	1235.26	1135.68	868.082	1599.98	1354.94	537.424	1892.37	6731.37	1121.9	Rm-10022	0.224752	0.202956
Rm-10025	10025	78	0	Rm-10025	237	M	*	BL		8.264	9.2			0.024	0.905	0.269	S	2	ExpAA=24.17 First60=23.13 PredHel=1 Topology=o20-42i	1	28.2	25.6	46.2		36	2	21.8	6.4	1.3		806	27	51	72	13	27	996	98.6643	7.56929	6.50012	12.3076	1.79474	4.34984	6.14458	131.186	21.8643	Rm-10025	3.03372	0.0612315
Rm-100269	100269	53	0	Rm-100269	162	M	*	SIG	33-34	6.036	6.89	2.289	4.65	0.093	0.645	0.171	S	3	ExpAA=20.90 First60=20.90 PredHel=1 Topology=i13-32o	1	35.8	39.6	24.5		21	0	15.1	1.9	1.9		25	7	0	1	1	4	38	4.47712	2.87093	0	0.250077	0.201972	0.942763	1.14474	8.74286	1.45714	Rm-100269	1.04931	0.488841
Rm-10029	10029	50	0	Rm-10029	153	M	*	SIG	20-21	5.937	6.2	3.33	5.93	0.121	0.833	0.068	S	2	ExpAA=4.45 First60=4.45 PredHel=0 Topology=o	0						0	10	8	.		172	25	35	37	19	12	300	32.6145	10.8565	6.90996	9.79713	4.06321	2.99466	7.05786	67.2359	11.206	Rm-10029	0.942005	0.192557
Rm-10034	10034	278	0	Rm-10034	837	M	*	CYT		30.714	5.58			0.283	0.097	0.585	_	4	ExpAA=0.01 First60=0.00 PredHel=0 Topology=o	0						21	16.2	7.6	5.8	1 | 116 HEARLKR|WV 0.795 *ProP* |	1164	126	238	152	266	234	2180	40.3461	10.002	8.58916	7.3571	10.3983	10.6745	21.0728	87.3671	14.5612	Rm-10034	0.858024	0.129281
Rm-100384	100384	41	0	Rm-100384	126	M	*	BL	15-16	5.002	7.85	3.118	8.22	0.204	0.83	0.039	S	2	ExpAA=15.00 First60=15.00 PredHel=0 Topology=o	0						0	22	.	4.9		5	10	1	0	8	0	24	1.15126	5.27314	0.239733	0	2.07743	0	2.07743	8.74156	1.45693	Rm-100384	0.151655	1.51989
Rm-100401	100401	47	0	Rm-100401	138	M		SIG	15-16	5.763	8.61	3.934	8.82	0.144	0.909	0.027	S	2	ExpAA=13.66 First60=13.66 PredHel=1 Topology=o4-21i	1	36.2	8.5	55.3		26	0	6.4	2.1	.		4	3	3	5	5	7	27	0.84092	1.44438	0.656661	1.46784	1.18549	1.93676	3.12225	7.53206	1.25534	Rm-100401	0.125658	0.237224
Rm-100459	100459	87	0	Rm-100459	260	I		CYT		10.476	9.3			0.11	0.046	0.909	_	2	ExpAA=0.00 First60=0.00 PredHel=0 Topology=o	0						2	6.9	.	4.6		7	0	23	2	1	3	36	0.781085	0	2.67211	0.311634	0.125844	0.44056	0.566405	4.33123	0.721872	Rm-100459	0.219953	0
Rm-10052	10052	314	0	Rm-10052	945	M	*	CYT		36.648	5.88			0.052	0.096	0.915	_	1	ExpAA=0.03 First60=0.02 PredHel=0 Topology=o	0						0	10.2	4.8	5.1		99	56	493	1153	554	2842	5197	3.03932	3.93728	15.7585	49.4295	19.1816	114.829	134.01	206.175	34.3624	Rm-10052	0.014962	0.0194685
Rm-10053	10053	42	0	Rm-10053	123	M		SIG	25-26	4.648	11.72	1.833	12.02	0.098	0.902	0.028	S	1	ExpAA=12.97 First60=12.97 PredHel=0 Topology=o	0						4	14.3	4.8	14.3		155	40	40	89	54	17	395	36.5595	21.607	9.82323	29.3139	14.3647	5.27717	19.6418	116.945	19.4909	Rm-10053	0.454794	0.226632
Rm-10054	10054	97	0	Rm-10054	294	M	*	CYT		11.307	9.12			0.051	0.098	0.935	_	1	ExpAA=0.00 First60=0.00 PredHel=0 Topology=o	0						0	13.4	2.1	3.1		819	56	466	250	146	568	2305	80.8184	12.6555	47.8782	34.4494	16.2485	73.7664	90.0148	265.816	44.3027	Rm-10054	0.436859	0.0499899
Rm-100552	100552	47	0	Rm-100552	138	M		SIG	15-16	5.29	9.18	3.325	8.5	0.462	0.337	0.153	M	5	ExpAA=0.00 First60=0.00 PredHel=0 Topology=o	0						2	10.6	6.4	10.6		6	6	10	2	3	0	27	1.26138	2.88876	2.18887	0.587137	0.711294	0	0.711294	7.63744	1.27291	Rm-100552	0.197799	0.608202
Rm-100573	100573	42	0	Rm-100573	129	M	*	SIG	22-23	4.848	6.47	2.27	6.91	0.04	0.872	0.11	S	2	ExpAA=16.53 First60=16.53 PredHel=1 Topology=i5-22o	1	40.5	47.6	11.9		20	1	16.7	2.4	.		21	5	11	12	4	3	56	4.72284	2.57525	2.57574	3.7686	1.01456	0.887951	1.90251	15.5449	2.59082	Rm-100573	0.436366	0.198544
Rm-100582	100582	45	0	Rm-100582	134	M		SIG	20-21	5.426	8.43	3.173	8.11	0.111	0.48	0.243	S	4	ExpAA=0.00 First60=0.00 PredHel=0 Topology=o	0						0	17.8	2.2	2.2		6	8	10	4	2	1	31	1.29903	3.96666	2.25421	1.20933	0.488351	0.28494	0.77329	9.50252	1.58375	Rm-100582	0.158332	0.71641
Rm-10064	10064	268	0	Rm-10064	807	M	*	ANC		30.541	9.14			0.873	0.059	0.084	M	2	ExpAA=22.20 First60=6.07 PredHel=1 Topology=i55-77o	1	8.2	71.3	20.5		191	0	9.3	6.7	5.6	1 | 39 CFARCRR|DF 0.535 *ProP* |	1222	282	1163	317	110	786	3880	43.931	23.2175	43.5317	15.9138	4.45991	37.1883	41.6482	168.242	28.0404	Rm-10064	0.353393	0.160092
Rm-100655	100655	52	0	Rm-100655	154	R		CYT		6.75	11.77			0.067	0.034	0.964	_	1	ExpAA=0.00 First60=0.00 PredHel=0 Topology=i	0						0	3.8	3.8	.	1 | 31 EKKRKKR|TK 0.663 *ProP* |	4	10	0	0	4	0	18	0.753551	4.31439	0	0	0.849857	0	0.849857	5.9178	0.986299	Rm-100655	0.145889	2.68908
Rm-100674	100674	105	0	Rm-100674	318	M	*	CYT		11.732	9.56			0.654	0.121	0.234	M	3	ExpAA=21.79 First60=19.62 PredHel=1 Topology=i21-43o	1	21	59	20		62	0	18.1	3.8	3.8		28	0	44	2	0	21	95	2.55449	0	4.1795	0.254795	0	2.52145	2.52145	9.51024	1.58504	Rm-100674	0.367196	0
Rm-100681	100681	69	0	Rm-100681	210	M	*	CYT		7.822	10.32			0.335	0.033	0.715	_	4	ExpAA=0.01 First60=0.01 PredHel=0 Topology=o	0						0	8.7	10.1	4.3		32	8	38	15	11	2	106	4.42083	2.53111	5.46592	2.89375	1.71388	0.363637	2.07752	17.3891	2.89819	Rm-100681	0.340869	0.170341
Rm-100688	100688	85	0	Rm-100688	258	R	*	CYT		9.876	9.97			0.378	0.078	0.559	_	5	ExpAA=0.00 First60=0.00 PredHel=0 Topology=o	0						5	17.6	1.2	7.1		20	0	0	0	0	0	20	2.24897	0	0	0	0	0	0	2.24897	0.374828	Rm-100688	2248.97	0
Rm-100692	100692	62	0	Rm-100692	189	M	*	BL	18-19	6.828	4.92	4.895	4.58	0.045	0.726	0.373	S	4	ExpAA=0.13 First60=0.13 PredHel=0 Topology=o	0						0	16.1	1.6	9.7		1	0	9	0	0	8	18	0.153501	0	1.4384	0	0	1.61616	1.61616	3.20807	0.534678	Rm-100692	0.0502366	0
Rm-10070	10070	86	0	Rm-10070	261	I	*	CYT		9.789	9.02			0.634	0.229	0.154	M	3	ExpAA=2.19 First60=1.53 PredHel=0 Topology=o	0						0	12.8	3.5	3.5		781	270	716	468	195	1247	3677	86.8129	68.7327	82.8651	72.643	24.4456	182.425	206.87	517.924	86.3206	Rm-10070	0.20137	0.153014
Rm-100705	100705	152	0	Rm-100705	459	M	*	CYT		17.185	6.09			0.077	0.086	0.898	_	1	ExpAA=0.13 First60=0.00 PredHel=0 Topology=o	0						0	14.5	3.9	3.9		105	26	13	15	5	2	166	6.63667	3.76357	0.855519	1.32394	0.356422	0.16637	0.522792	13.1025	2.18375	Rm-100705	1.02626	0.402956
Rm-10071	10071	142	0	Rm-10071	429	M	*	SIG	24-25	16.236	8.04	13.589	8.11	0.041	0.938	0.065	S	1	ExpAA=26.04 First60=13.23 PredHel=0 Topology=o	0						0	17.6	2.1	2.8		104	27	1290	58	28	74	1581	7.03314	4.18164	90.8305	5.47721	2.13554	6.58615	8.72169	116.244	19.374	Rm-10071	0.064399	0.0373149
Rm-10073	10073	459	0	Rm-10073	1380	T	*	CYT		53.048	7.64			0.056	0.069	0.953	_	1	ExpAA=0.22 First60=0.00 PredHel=0 Topology=o	0						0	9.8	4.6	5.9	1 | 221 KKLRSKR|VA 0.604 *ProP* |	7545	593	3067	1490	914	3830	17439	158.618	28.5506	67.1327	43.7417	21.6707	105.969	127.639	425.683	70.9471	Rm-10073	0.593931	0.0718918
Rm-10074	10074	191	0	Rm-10074	576	M	*	CYT		21.37	9.26			0.525	0.442	0.028	M	5	ExpAA=0.00 First60=0.00 PredHel=0 Topology=o	0						0	12	6.3	3.1		1699	142	364	610	801	521	4137	85.5745	16.3797	19.0888	42.9038	45.5006	34.5361	80.0366	243.983	40.6639	Rm-10074	0.540209	0.0719655
Rm-10077	10077	94	1.06383	Rm-10077	280	M		SIG	20-21	10.685	9.74	8.554	9.89	0.032	0.942	0.107	S	1	ExpAA=2.97 First60=2.09 PredHel=0 Topology=o	0						0	12.8	4.3	2.1		48	171	4	26	0	0	249	4.97344	40.5768	0.43152	3.76187	0	0	0	49.7436	8.29061	Rm-10077	0.111086	4.426
Rm-100779	100779	108	0	Rm-100779	327	A	*	CYT		12.402	10.3			0.096	0.101	0.918	_	1	ExpAA=0.01 First60=0.00 PredHel=0 Topology=o	0						0	18.5	.	6.5		8	8	8	3	17	2	46	0.709767	1.62548	0.738995	0.371674	1.70101	0.233528	1.93454	5.38046	0.896743	Rm-100779	0.151929	0.432772
Rm-100782	100782	59	0	Rm-100782	180	M	*	SIG	17-18	6.908	4.6	4.72	4.75	0.106	0.745	0.165	S	3	ExpAA=0.00 First60=0.00 PredHel=0 Topology=o	0						1	11.9	3.4	3.4		20	5	12	3	5	0	45	3.22352	1.8456	2.01376	0.675208	0.908875	0	0.908875	8.66697	1.44449	Rm-100782	0.592076	0.270522
Rm-100797	100797	69	0	Rm-100797	210	M	*	CYT		8.142	6.49			0.031	0.969	0.063	S	1	ExpAA=39.91 First60=39.48 PredHel=2 Topology=i5-27o32-51i	2	59.4	7.2	33.3		18	0	14.5	1.4	2.9		20	7	15	8	3	1	54	2.76302	2.21472	2.1576	1.54333	0.467421	0.181819	0.64924	9.32791	1.55465	Rm-100797	0.420814	0.31131
Rm-100808	100808	55	0	Rm-100808	163	K		CYT		6.807	11.1			0.057	0.043	0.964	_	1	ExpAA=0.00 First60=0.00 PredHel=0 Topology=i	0						0	9.1	3.6	.		14	19	17	19	21	4	94	2.4918	7.74472	3.15036	4.72231	4.2154	0.936979	5.15238	23.2616	3.87693	Rm-100808	0.119967	0.499085
Rm-100811	100811	133	0	Rm-100811	398	S		CYT		14.266	7.71			0.056	0.062	0.943	_	1	ExpAA=0.00 First60=0.00 PredHel=0 Topology=o	0						10	12.8	2.3	18		19	10	6	5	2	0	42	1.38498	1.66939	0.455373	0.50895	0.16442	0	0.16442	4.18311	0.697185	Rm-100811	0.49479	0.663844
Rm-100818	100818	76	0	Rm-100818	231	M	*	SIG	23-24	8.758	9.63	6.217	9.73	0.015	0.98	0.053	S	1	ExpAA=3.14 First60=1.27 PredHel=0 Topology=o	0						1	9.2	2.6	9.2		18	1	7	1	2	1	30	2.26065	0.287626	0.915346	0.175379	0.283286	0.16529	0.448575	4.08758	0.681263	Rm-100818	1.23673	0.075672
Rm-10084	10084	86	0	Rm-10084	261	L	*	CYT		10.092	9.3			0.145	0.138	0.765	_	2	ExpAA=0.00 First60=0.00 PredHel=0 Topology=o	0						0	10.5	2.3	1.2		9	12	100	56	24	180	381	1.0004	3.05478	11.5733	8.69233	3.00869	26.3323	29.341	53.6619	8.94365	Rm-10084	0.0189965	0.0603616
Rm-100840	100840	62	0	Rm-100840	183	W		CYT		7.948	11.04			0.1	0.046	0.926	_	1	ExpAA=0.00 First60=0.00 PredHel=0 Topology=i	0						0	3.2	4.8	4.8	3 | 10 RPGRKKR|KK 0.794 *ProP* | 13 RKKRKKR|KE 0.605 *ProP* | 25 KERRERR|EK 0.574 *ProP* |	23	37	8	13	13	1	95	3.64628	13.4335	1.3205	2.87793	2.32434	0.208644	2.53298	23.8112	3.96854	Rm-100840	0.180814	1.29434
Rm-10087	10087	464	0	Rm-10087	1395	M	*	CYT		53.894	7.73			0.705	0.063	0.214	M	3	ExpAA=15.32 First60=15.15 PredHel=0 Topology=o	0						0	12.7	4.3	3.9	2 | 99 RERRFIR|FA 0.540 *ProP* | 248 VARRGKR|LT 0.547 *ProP* |	1399	174	1318	360	279	357	3887	29.0949	8.28733	28.5391	10.4548	6.5439	9.77128	16.3152	92.6914	15.4486	Rm-10087	0.457485	0.0981853
Rm-100877	100877	157	0	Rm-100877	469	M		CYT		18.408	9.72			0.249	0.052	0.808	_	3	ExpAA=0.00 First60=0.00 PredHel=0 Topology=o	0						0	10.2	8.9	4.5		28	0	0	1	0	0	29	1.73204	0	0	0.0863805	0	0	0	1.81842	0.303071	Rm-100877	19.8219	0
Rm-100892	100892	62	0	Rm-100892	184	M		BL		6.794	8.31			0.082	0.895	0.062	S	1	ExpAA=0.71 First60=0.70 PredHel=0 Topology=o	0						0	8.1	8.1	8.1		17	6	9	7	3	3	45	2.68043	2.16657	1.47749	1.54123	0.53347	0.622531	1.156	9.02173	1.50362	Rm-100892	0.422628	0.316004
Rm-100909	100909	141	0	Rm-100909	422	M		BL		16.531	8.57			0.022	0.872	0.426	S	3	ExpAA=54.83 First60=23.27 PredHel=2 Topology=o20-42i63-85o	2	31.2	53.9	14.9			0	16.3	4.3	2.8		0	0	0	27	0	0	27	0	0	0	2.59203	0	0	0	2.59203	0.432005	Rm-100909	0	0
Rm-100914	100914	375	0	Rm-100914	1124	T		CYT		42.683	7.12			0.089	0.105	0.844	_	2	ExpAA=0.06 First60=0.04 PredHel=0 Topology=o	0						0	11.7	5.1	4		51	9	0	0	6	1	67	1.31637	0.532005	0	0	0.174659	0.0339697	0.208629	2.057	0.342834	Rm-100914	1.77496	0.348628
Rm-100921	100921	86	0	Rm-100921	256	M		SIG	24-25	9.085	6.8	6.647	5.76	0.444	0.55	0.046	S	5	ExpAA=1.37 First60=1.09 PredHel=0 Topology=o	0						4	22.1	9.3	5.8		23	0	0	1	3	0	27	2.60652	0	0	0.158252	0.383432	0	0.383432	3.14821	0.524701	Rm-100921	4.80302	0
Rm-10093	10093	60	0	Rm-10093	183	C	*	CYT		6.478	4.11			0.097	0.029	0.942	_	1	ExpAA=0.00 First60=0.00 PredHel=0 Topology=i	0						9	16.7	1.7	26.7		66456	77548	61565	75880	111395	51153	443997	10535.5	28155.2	10162.1	16798.3	19916.9	10672.8	30589.7	96240.8	16040.1	Rm-10093	0.122928	0.413528
Rm-100946	100946	56	0	Rm-100946	167	M		SIG	15-16	6.524	6.5	4.559	8.18	0.018	0.987	0.029	S	1	ExpAA=13.83 First60=13.83 PredHel=0 Topology=o	0						0	8.9	1.8	7.1		4	9	11	7	2	1	34	0.694892	3.58068	1.98964	1.69813	0.39185	0.228634	0.620484	8.58383	1.43064	Rm-100946	0.0880731	0.715543
Rm-100959	100959	50	0	Rm-100959	148	M		BL	18-19	5.892	7.74	3.734	9.39	0.179	0.337	0.368	_	5	ExpAA=0.00 First60=0.00 PredHel=0 Topology=o	0						0	16	2	4		4	0	1	3	5	0	13	0.784101	0	0.204097	0.821198	1.10539	0	1.10539	2.91479	0.485798	Rm-100959	0.367831	0
Rm-100960	100960	157	0	Rm-100960	468	V		CYT		18.484	9.27			0.522	0.059	0.488	M	5	ExpAA=0.00 First60=0.00 PredHel=0 Topology=o	0						0	10.2	2.5	3.8	1 | 27 FSARAKK|DV 0.776 *ProP* |	12	0	19	1	0	0	32	0.74389	0	1.22633	0.0865651	0	0	0	2.05678	0.342797	Rm-100960	0.566172	0
Rm-100974	100974	58	0	Rm-100974	177	M	*	BL	22-23	6.95	9.24	4.355	9.08	0.246	0.677	0.049	S	3	ExpAA=0.15 First60=0.15 PredHel=0 Topology=i	0						0	12.1	1.7	3.4		0	9	5	0	0	0	14	0	3.37838	0.853289	0	0	0	0	4.23167	0.705279	Rm-100974	0	3.95462
Rm-10100	10100	265	0	Rm-10100	798	M	*	CYT		29.963	8.63			0.378	0.049	0.504	_	5	ExpAA=3.11 First60=3.10 PredHel=0 Topology=o	0						1	12.8	5.7	1.9		47066	27286	40807	45650	42290	28120	231219	1711.11	2271.84	1544.65	2317.54	1733.97	1345.46	3079.43	10924.6	1820.76	Rm-10100	0.185719	0.262557
Rm-101037	101037	55	0	Rm-101037	164	C		CYT		6.482	9.9			0.545	0.025	0.524	M	5	ExpAA=0.00 First60=0.00 PredHel=0 Topology=i	0						0	12.7	1.8	1.8		10	16	8	5	2	1	42	1.76901	6.4821	1.47348	1.23514	0.399018	0.232816	0.631835	11.5916	1.93193	Rm-101037	0.180078	1.2684
Rm-101064	101064	97	0	Rm-101064	294	M	*	CYT		11.324	6.2			0.107	0.712	0.332	S	4	ExpAA=0.04 First60=0.02 PredHel=0 Topology=o	0						0	10.3	5.2	2.1		107	13	47	62	14	11	254	10.5587	2.93789	4.82892	8.54344	1.55807	1.42857	2.98665	29.8556	4.97593	Rm-101064	0.547142	0.109139
Rm-10107	10107	334	0	Rm-10107	1005	M	*	CYT		36.12	7.72			0.432	0.226	0.178	M	4	ExpAA=0.03 First60=0.03 PredHel=0 Topology=o	0						0	13.2	8.7	3.6		137108	1353017	102504	70566	145208	720290	2528693	3957.95	89449.3	3080.87	2844.58	4727.5	27365.2	32092.7	131425	21904.2	Rm-10107	0.0310507	2.13096
Rm-101086	101086	137	0	Rm-101086	414	R	*	CYT		15.465	8.92			0.188	0.048	0.849	_	2	ExpAA=22.80 First60=0.04 PredHel=1 Topology=i99-121o	1	16.1	11.7	72.3		16	1	14.6	6.6	2.9		41	31	62	140	183	348	805	2.87314	4.97509	4.52367	13.6999	14.463	32.0949	46.5579	72.6297	12.1049	Rm-101086	0.0411876	0.0735356
Rm-10111	10111	414	0	Rm-10111	1245	M	*	SIG	16-17	40.36	9.61	38.722	9.6	0.269	0.834	0.039	S	3	ExpAA=75.75 First60=28.05 PredHel=0 Topology=o	0						34	17.9	7	8.5		54105	192973	40757	88257	33791	61463	471346	1260.79	10298.3	988.854	2871.89	888.052	1884.96	2773.01	18192.9	3032.15	Rm-10111	0.0744613	1.30449
Rm-101113	101113	153	0	Rm-101113	462	M	*	SIG	32-33	16.756	8.3	13.254	7.63	0.018	0.974	0.049	S	1	ExpAA=21.16 First60=21.00 PredHel=1 Topology=i5-27o	1	14.4	82.4	3.3		126	1	8.5	7.2	3.9		14	5	41	24	23	16	123	0.879143	0.719065	2.68066	2.10454	1.62889	1.32232	2.95121	9.33462	1.55577	Rm-101113	0.103961	0.0834515
Rm-101129	101129	53	0	Rm-101129	156	M		BL		6.072	7.65			0.083	0.807	0.169	S	2	ExpAA=5.87 First60=5.87 PredHel=0 Topology=i	0						1	15.1	.	5.7		1	5	2	7	0	0	15	0.185973	2.12954	0.387262	1.81787	0	0	0	4.52064	0.75344	Rm-101129	0.0428937	0.890237
Rm-101138	101138	50	0	Rm-101138	148	R		CYT		6.548	11.64			0.071	0.038	0.956	_	1	ExpAA=0.00 First60=0.00 PredHel=0 Topology=i	0						0	.	4	.	1 | 34 GRRRKKK|KK 0.569 *ProP* |	15	24	2	7	18	2	68	2.94038	10.7743	0.408195	1.91613	3.9794	0.515972	4.49537	20.5344	3.4224	Rm-101138	0.167114	1.1038
Rm-10114	10114	439	0	Rm-10114	1320	M	*	BL		49.55	8.8			0.623	0.133	0.241	M	4	ExpAA=14.88 First60=14.32 PredHel=0 Topology=o	0										1 | 94 SMQRMPR|GV 0.558 *ProP* |	273089	257366	235668	237889	480754	185183	1669949	6002.11	12954.4	5392.94	7301.11	11916.7	5356.54	17273.2	48923.8	8153.97	Rm-10114	0.139839	0.36015
Rm-10119	10119	257	0	Rm-10119	774	M	*	CYT		29.468	7.58			0.079	0.046	0.939	_	1	ExpAA=0.00 First60=0.00 PredHel=0 Topology=o	0						8	13.6	5.1	4.7		132126	280025	117923	79146	136464	99795	845479	4952.46	24037.9	4602.11	4142.63	5768.78	4922.95	10691.7	48426.8	8071.13	Rm-10119	0.113917	0.985605
Rm-101202	101202	108	0	Rm-101202	327	M	*	SIG	27-28	12.237	6.21	9.081	6.26	0.01	0.999	0.008	S	1	ExpAA=60.14 First60=44.08 PredHel=3 Topology=o10-32i37-59o63-82i	3	58.3	13	28.7			2	25.9	.	8.3		0	0	2	11	2	11	26	0	0	0.184749	1.3628	0.200119	1.28441	1.48453	3.03208	0.505346	Rm-101202	0	0
Rm-101217	101217	78	0	Rm-101217	231	K		CYT		9.672	10.73			0.068	0.051	0.956	_	1	ExpAA=0.00 First60=0.00 PredHel=0 Topology=i	0						0	3.8	3.8	.	2 | 27 MIKRKKK|KK 0.582 *ProP* | 61 KKKRKKR|KN 0.822 *ProP* |	108	25	286	65	83	2	569	13.5639	7.19065	37.3984	11.3996	11.7564	0.330579	12.0869	81.6395	13.6066	Rm-101217	0.199245	0.0965837
Rm-101231	101231	56	0	Rm-101231	171	P	*	CYT		6.58	8.91			0.441	0.033	0.612	_	5	ExpAA=0.00 First60=0.00 PredHel=0 Topology=o	0						0	7.1	5.4	7.1		15	2	2	0	0	0	19	2.54489	0.777094	0.353291	0	0	0	0	3.67527	0.612546	Rm-101231	2.24935	0.268039
Rm-101265	101265	55	0	Rm-101265	162	M		ANC		6.221	8.66			0.163	0.899	0.025	S	2	ExpAA=25.17 First60=25.17 PredHel=1 Topology=i28-50o	1	40	9.1	50.9		5	0	21.8	1.8	1.8		3	2	12	3	11	10	41	0.537254	0.820266	2.23751	0.750231	2.22169	2.35691	4.5786	8.92387	1.48731	Rm-101265	0.0640533	0.10121
Rm-10128	10128	197	0	Rm-10128	594	P	*	CYT		22.415	5.29			0.108	0.042	0.854	_	2	ExpAA=0.00 First60=0.00 PredHel=0 Topology=o	0						0	11.2	5.1	6.1		1003980	628203	1802492	1236520	1284567	902197	6857959	49035.7	70267.3	91661.3	84334.1	70758.2	57992.6	128751	424049	70674.9	Rm-10128	0.130757	0.198618
Rm-101321	101321	137	0	Rm-101321	408	M		SIG	24-25	15.264	10.03	12.631	9.6	0.118	0.964	0.01	S	1	ExpAA=67.83 First60=22.22 PredHel=3 Topology=i12-34o62-84i105-127o	3	48.2	27.7	24.1			0	10.2	5.1	2.9		0	0	0	2	14	7	23	0	0	0	0.19859	1.12273	0.655082	1.77781	1.9764	0.3294	Rm-101321	0	0
Rm-101333	101333	49	0	Rm-101333	150	M	*	SIG	31-32	5.951	9.1	2.155	11.54	0.022	0.962	0.04	S	1	ExpAA=22.33 First60=22.33 PredHel=1 Topology=o4-26i	1	44.9	8.2	46.9		23	0	8.2	2	2		1	0	2	0	0	0	3	0.193411	0	0.402752	0	0	0	0	0.596164	0.0993606	Rm-101333	0.479035	0
Rm-101334	101334	98	0	Rm-101334	292	M		SIG	21-22	11.104	7.48	8.673	6.07	0.217	0.628	0.175	S	3	ExpAA=0.00 First60=0.00 PredHel=0 Topology=o	0						1	18.4	1	2		6	10	9	5	6	7	43	0.596131	2.2754	0.93102	0.693706	0.672319	0.915319	1.58764	6.08389	1.01398	Rm-101334	0.108609	0.597296
Rm-10134	10134	79	0	Rm-10134	240	M	*	BL		9.255	9.94			0.234	0.944	0.011	S	2	ExpAA=9.44 First60=9.44 PredHel=0 Topology=o	0						0	11.4	3.8	2.5		21918	163815	12337	12334	21649	7635	239688	2649.5	45350.5	1552.74	2082	2951.44	1214.66	4166.1	55800.8	9300.14	Rm-10134	0.0498481	4.33962
Rm-101353	101353	50	0	Rm-101353	153	M	*	SIG	35-36	5.87	6.7	1.865	6.02	0.025	0.968	0.036	S	1	ExpAA=22.50 First60=22.50 PredHel=1 Topology=o5-27i	1	44	10	46		23	0	18	2	.		3	5	11	4	7	10	40	0.568857	2.17129	2.1717	1.05915	1.49697	2.49555	3.99252	9.96352	1.66059	Rm-101353	0.0605447	0.278613
Rm-101390	101390	114	0	Rm-101390	341	G		CYT		12.637	6.52			0.069	0.074	0.922	_	1	ExpAA=0.00 First60=0.00 PredHel=0 Topology=o	0						0	7.9	16.7	1.8		9	0	0	1	0	0	10	0.765705	0	0	0.118805	0	0	0	0.88451	0.147418	Rm-101390	6.39127	0
Rm-101432	101432	52	0	Rm-101432	153	L		ANC		6.439	6.74	1.705	5.52	0.021	0.995	0.01	S	1	ExpAA=43.41 First60=43.41 PredHel=2 Topology=o5-27i29-51o	2	84.6	11.5	3.8	1	1	1	15.4	.	7.7	1 | 38 KENRKKR|KK 0.756 *ProP* |	1	5	2	5	1	0	14	0.189619	2.17129	0.394855	1.32394	0.213853	0	0.213853	4.29356	0.715593	Rm-101432	0.0461929	1.02262
Rm-101520	101520	59	0	Rm-101520	174	K		CYT		7.311	11.5			0.06	0.045	0.961	_	1	ExpAA=0.00 First60=0.00 PredHel=0 Topology=i	0						0	3.4	5.1	.		30	13	85	18	44	3	193	5.00202	4.96402	14.756	4.19094	8.2739	0.658309	8.93221	37.8452	6.30753	Rm-101520	0.152295	0.150964
Rm-101547	101547	56	0	Rm-101547	171	M	*	SIG	20-21	6.711	9.06	4.17	9.23	0.139	0.643	0.211	S	3	ExpAA=0.05 First60=0.05 PredHel=0 Topology=o	0						0	10.7	1.8	5.4		10	1	17	23	13	5	69	1.69659	0.388547	3.00298	5.44904	2.48745	1.11643	3.60388	14.141	2.35684	Rm-101547	0.136322	0.0282508
Rm-10157	10157	287	0	Rm-10157	864	M	*	BL	16-17	33.567	9.78	31.719	9.86	0.036	0.963	0.205	S	2	ExpAA=148.04 First60=21.01 PredHel=7 Topology=o25-47i67-89o116-135i142-161o171-193i206-228o238-255i	7	49.8	25.1	25.1			1	10.5	4.2	5.2		953379	206120	665288	567046	912289	162446	3466568	32012.9	15850.6	23259.2	26588.5	34548.2	7178.81	41727	139438	23239.7	Rm-10157	0.298002	0.128254
Rm-101573	101573	53	0	Rm-101573	162	M	*	SIG	19-20	5.793	7.75	3.729	6.82	0.318	0.238	0.288	M	5	ExpAA=0.05 First60=0.05 PredHel=0 Topology=o	0						0	13.2	5.7	5.7		8	0	2	1	2	4	17	1.43268	0	0.372919	0.250077	0.403944	0.942763	1.34671	3.40238	0.567063	Rm-101573	0.726988	0
Rm-10158	10158	153	0	Rm-10158	462	W	*	CYT		17.458	9.77			0.532	0.105	0.235	M	4	ExpAA=0.81 First60=0.80 PredHel=0 Topology=i	0						0	12.4	5.9	3.9		92	495	136	65	99	191	1078	5.77723	71.1874	8.89193	5.6998	7.01132	15.7852	22.7965	114.353	19.0588	Rm-10158	0.0532088	1.64914
Rm-10160	10160	54	0	Rm-10160	165	L	*	CYT		6.316	10.23			0.423	0.066	0.49	_	5	ExpAA=0.00 First60=0.00 PredHel=0 Topology=i	0						0	5.6	5.6	7.4		279	550	98	216	240	171	1554	49.0562	221.472	17.9408	53.0345	47.592	39.5703	87.1623	428.666	71.4443	Rm-10160	0.129228	1.06891
Rm-101612	101612	77	0	Rm-101612	230	M		BL	14-15	8.574	7.78	6.808	8.16	0.053	0.928	0.13	S	2	ExpAA=0.14 First60=0.14 PredHel=0 Topology=o	0						4	26	7.8	3.9		22	2	2	1	1	0	28	2.77503	0.577753	0.262664	0.176141	0.142259	0	0.142259	3.93385	0.655642	Rm-101612	2.39265	0.172099
Rm-10162	10162	159	0	Rm-10162	480	M	*	CYT		17.13	5.22			0.05	0.121	0.936	_	1	ExpAA=0.12 First60=0.03 PredHel=0 Topology=o	0						2	11.9	8.2	5.7		9588	805	1247	913	809	2744	16106	579.509	111.428	78.4738	77.0581	55.146	218.273	273.419	1119.89	186.648	Rm-10162	1.07241	0.110493
Rm-10163	10163	277	0	Rm-10163	805	Q		CYT		30.864	5.02			0.252	0.062	0.639	_	4	ExpAA=0.04 First60=0.04 PredHel=0 Topology=o	0						5	12.6	7.9	4.7		144	98	23	18	111	68	462	5.18967	8.08854	0.86304	0.905869	4.51163	3.2253	7.73694	22.7841	3.79734	Rm-10163	0.294945	0.550371
Rm-10168	10168	78	0	Rm-10168	237	M	*	BL	19-20	8.853	8.5	6.602	4.75	0.361	0.141	0.288	M	5	ExpAA=0.08 First60=0.08 PredHel=0 Topology=i	0						1	21.8	6.4	5.1		3188	817	1928	1854	1205	900	9892	390.251	229.041	245.73	316.92	166.359	144.995	311.353	1493.29	248.882	Rm-10168	0.353794	0.181167
Rm-101682	101682	187	0	Rm-101682	559	R		SIG	28-29	21.716	10.04	18.528	9.82	0.029	0.997	0.007	S	1	ExpAA=88.70 First60=25.32 PredHel=4 Topology=i7-29o58-80i92-114o124-146i	4	47.1	20.9	32.1			0	12.3	7	3.7	1 | 43 PWYRHRR|PV 0.767 *ProP* |	21	10	4	8	3	4	50	1.08989	1.18858	0.216146	0.579785	0.175597	0.273216	0.448812	3.52321	0.587201	Rm-101682	0.447716	0.50889
Rm-101713	101713	50	0	Rm-101713	153	M	*	SIG	21-22	5.766	8.31	3.298	8.41	0.044	0.92	0.093	S	1	ExpAA=5.78 First60=5.78 PredHel=0 Topology=o	0						0	12	.	6		13	3	6	0	0	0	22	2.46505	1.30278	1.18457	0	0	0	0	4.95239	0.825398	Rm-101713	0.990639	0.356865
Rm-10175	10175	81	0	Rm-10175	246	M	*	CYT		8.953	6.05			0.135	0.053	0.878	_	2	ExpAA=0.00 First60=0.00 PredHel=0 Topology=o	0						0	12.3	7.4	2.5		200920	12908	5087	16670	26293	3250	265128	23695.3	3486.29	624.634	2745.3	3497.13	504.436	4001.57	34553.1	5758.84	Rm-10175	2.18233	0.112219
Rm-10184	10184	76	0	Rm-10184	231	M	*	SIG	19-20	7.389	9.52	5.344	9.23	0.015	0.991	0.03	S	1	ExpAA=41.82 First60=41.27 PredHel=2 Topology=i3-22o32-54i	2	53.9	13.2	32.9		22	0	6.6	28.9	2.6		585	837	858	5453	474	1877	10084	73.4712	240.743	112.195	956.339	67.1387	310.249	377.387	1760.14	293.356	Rm-10184	0.0435601	0.158447
Rm-101843	101843	51	0	Rm-101843	152	M		SIG	16-17	6.343	6.69	4.211	5.63	0.044	0.862	0.162	S	2	ExpAA=0.22 First60=0.22 PredHel=0 Topology=o	0						2	7.8	.	7.8		5	4	5	2	0	1	17	0.954333	1.74846	0.993632	0.533059	0	0.251197	0.251197	4.48068	0.74678	Rm-101843	0.270552	0.639708
Rm-10189	10189	128	0	Rm-10189	387	M	*	CYT		15.015	10.15			0.397	0.036	0.642	_	4	ExpAA=0.03 First60=0.00 PredHel=0 Topology=o	0						0	13.3	4.7	3.1		3354	821	2199	1901	1978	1391	11644	251.435	140.952	171.638	199.003	167.233	137.238	304.471	1067.5	177.917	Rm-10189	0.308106	0.152126
Rm-101890	101890	177	0	Rm-101890	534	M	*	CYT		20.608	9.86			0.335	0.065	0.681	_	4	ExpAA=19.22 First60=0.00 PredHel=1 Topology=i143-165o	1	12.4	6.8	80.8		12	3	11.9	2.3	5.6		1582	31	201	171	60	89	2134	85.9486	3.85709	11.3698	12.9731	3.67635	6.36365	10.04	124.189	20.6981	Rm-101890	2.24755	0.0320536
Rm-101896	101896	46	0	Rm-101896	137	M		BL	14-15	5.595	7.91	3.842	8.34	0.068	0.868	0.159	S	2	ExpAA=3.94 First60=3.94 PredHel=0 Topology=o	0						1	13	4.3	2.2		13	10	16	42	3	2	86	2.75294	4.84975	3.52776	12.4199	0.716485	0.5574	1.27389	24.8242	4.13737	Rm-101896	0.124724	0.242785
Rm-10199	10199	504	0	Rm-10199	1515	M	*	BL		57.66	8.1			0.007	0.983	0.07	S	1	ExpAA=26.51 First60=17.48 PredHel=0 Topology=o	0						1	10.5	5.2	5.4	1 | 422 EKYRPDR|FL 0.502 *ProP* |	97	96	242	614	248	788	2085	1.85752	4.21016	4.82505	16.4189	5.35606	19.8596	25.2157	52.5273	8.75455	Rm-10199	0.0366585	0.0871341
Rm-1020	1020	107	0	Rm-1020	319	D		ANC		12.211	9.25			0.122	0.136	0.821	_	2	ExpAA=22.58 First60=22.58 PredHel=1 Topology=o34-56i	1	20.6	31.8	47.7		51	4	16.8	3.7	4.7		6	6	7	25	5	1	50	0.545675	1.24968	0.662837	3.17496	0.512845	0.119692	0.632537	6.26569	1.04428	Rm-1020	0.0953808	0.24909
Rm-102005	102005	75	0	Rm-102005	222	F		BL		8.756	9.03			0.147	0.303	0.549	_	4	ExpAA=0.00 First60=0.00 PredHel=0 Topology=o	0						0	14.7	1.3	4		17	8	5	8	3	0	41	2.22162	2.39429	0.680325	1.45991	0.442155	0	0.442155	7.1983	1.19972	Rm-102005	0.446316	0.498291
Rm-10201	10201	71	0	Rm-10201	216	F	*	CYT		8.326	9.51			0.428	0.062	0.504	_	5	ExpAA=0.00 First60=0.00 PredHel=0 Topology=o	0						0	11.3	.	2.8		720	33	29	81	13	23	899	96.7057	10.1508	4.05549	15.1922	1.96923	4.06566	6.03489	132.139	22.0232	Rm-10201	2.72915	0.0832105
Rm-102012	102012	54	0	Rm-102012	159	K		CYT		7.003	11.75			0.067	0.039	0.962	_	1	ExpAA=0.00 First60=0.00 PredHel=0 Topology=i	0						0	.	5.6	.	2 | 18 ERKRKKK|KK 0.524 *ProP* | 34 KKKRKKR|KK 0.750 *ProP* |	7	10	2	1	1	0	21	1.27725	4.17871	0.379955	0.254795	0.205783	0	0.205783	6.29649	1.04942	Rm-102012	0.254419	1.97223
Rm-10202	10202	52	0	Rm-10202	159	M	*	SIG	17-18	6.339	10.02	4.231	10.43	0.245	0.799	0.032	S	3	ExpAA=15.78 First60=15.78 PredHel=1 Topology=i2-21o	1	36.5	59.6	3.8		31						7	6	63	10	10	10	106	1.27725	2.50723	11.9686	2.54795	2.05783	2.40138	4.45921	22.7602	3.79337	Rm-10202	0.0594511	0.123789
Rm-10203	10203	476	2.94118	Rm-10203	1426	Q		CYT		52.579	5.36			0.08	0.052	0.941	_	1	ExpAA=0.00 First60=0.00 PredHel=0 Topology=o	0						0	9.7	3.2	0.4		154	19	150	22	11	32	388	3.1331	0.885266	3.17739	0.625017	0.252394	0.856817	1.10921	8.92999	1.48833	Rm-10203	0.540387	0.110029
Rm-102037	102037	60	0	Rm-102037	183	M	*	SIG	22-23	7.108	11.43	4.432	10.02	0.86	0.082	0.061	M	2	ExpAA=0.00 First60=0.00 PredHel=0 Topology=o	0						0	16.7	.	1.7		21	18	7	6	2	1	55	3.32921	6.53524	1.15544	1.32828	0.35759	0.208644	0.566234	12.9144	2.1524	Rm-102037	0.347293	1.02431
Rm-10204	10204	67	0	Rm-10204	204	M	*	SIG	22-23	7.675	7.72	4.89	9.21	0.053	0.957	0.034	S	1	ExpAA=36.78 First60=35.10 PredHel=0 Topology=o	0						0	13.4	7.5	3		6584	340	5341	4432	21961	70	38728	936.339	110.736	790.845	880.153	3522.32	13.1016	3535.42	6253.49	1042.25	Rm-10204	0.176098	0.0180271
Rm-10206	10206	82	0	Rm-10206	249	M	*	CYT		9.396	10.5			0.524	0.064	0.383	M	5	ExpAA=19.46 First60=8.58 PredHel=1 Topology=i48-70o	1	26.8	14.6	58.5		12	1	15.9	4.9	2.4		95	17	52	48	11	42	265	11.0687	4.53617	6.30817	7.80963	1.44544	6.44032	7.88576	37.6085	6.26808	Rm-10206	0.417047	0.137155
Rm-102077	102077	182	0	Rm-102077	544	S		CYT		20.494	8.4			0.067	0.107	0.88	_	2	ExpAA=0.06 First60=0.00 PredHel=0 Topology=o	0						1	14.3	4.9	2.7		110	5	1	8	2	0	126	5.86634	0.610676	0.0555265	0.595771	0.120292	0	0.120292	7.24861	1.2081	Rm-102077	4.24093	0.0919841
Rm-10209	10209	107	0	Rm-10209	324	M	*	SIG	24-25	11.699	4.62	9.233	4.73	0.021	0.951	0.083	S	1	ExpAA=3.03 First60=3.03 PredHel=0 Topology=o	0						0	13.1	9.3	5.6		11873	1969	32951	39853	4403	11118	102167	1063.14	403.776	3072.01	4983.16	444.642	1310.2	1754.85	11276.9	1879.49	Rm-10209	0.104088	0.0371351
Rm-102114	102114	192	0	Rm-102114	579	M	*	SIG	19-20	22.312	8.58	20.404	8.46	0.015	0.951	0.108	S	1	ExpAA=6.86 First60=6.76 PredHel=0 Topology=o	0						2	12	7.3	4.7		0	0	265	0	0	0	265	0	0	13.825	0	0	0	0	13.825	2.30417	Rm-102114	0	0
Rm-102116	102116	75	0	Rm-102116	224	D		CYT		9.523	11.25			0.077	0.049	0.945	_	1	ExpAA=0.00 First60=0.00 PredHel=0 Topology=i	0						0	10.7	1.3	2.7	1 | 74 KTCRPPR|S- 0.503 *ProP* |	21	26	22	33	119	2	223	2.71985	7.71197	2.9667	5.96835	17.3822	0.34091	17.7231	37.09	6.18167	Rm-102116	0.0791317	0.262499
Rm-102124	102124	375	0	Rm-102124	1128	S	*	ANC		40.63	6.69			0.628	0.077	0.326	M	4	ExpAA=90.77 First60=0.04 PredHel=4 Topology=i65-87o102-124i129-151o161-183i	4	23.5	6.7	69.9			5	17.1	7.7	5.1	1 | 216 YSSRGER|SK 0.511 *ProP* |	156	31	13	14	3	4	221	4.01226	1.82596	0.348124	0.502814	0.08702	0.135397	0.222417	6.91158	1.15193	Rm-102124	1.38339	0.358975
Rm-102129	102129	79	0	Rm-102129	240	M	*	SIG	15-16	8.96	7.62	7.122	8.46	0.125	0.718	0.227	S	3	ExpAA=0.37 First60=0.33 PredHel=0 Topology=o	0						2	16.5	6.3	6.3		24	3	2	1	1	1	32	2.90117	0.83052	0.25172	0.168802	0.136331	0.159091	0.295422	4.44764	0.741273	Rm-102129	1.87479	0.229545
Rm-102130	102130	105	0	Rm-102130	313	M		SIG	20-21	11.633	5.68	9.368	5.83	0.047	0.897	0.156	S	2	ExpAA=0.21 First60=0.21 PredHel=0 Topology=o	0						0	16.2	3.8	5.7		175	5	6	16	5	18	225	16.2206	1.06137	0.579037	2.07092	0.522676	2.19576	2.71844	22.6504	3.77506	Rm-102130	2.52234	0.0491601
Rm-102138	102138	67	0	Rm-102138	204	M	*	CYT		7.741	4.63			0.08	0.354	0.623	_	4	ExpAA=0.00 First60=0.00 PredHel=0 Topology=o	0						0	17.9	3	1.5		244	7	82	37	8	13	391	34.7003	2.27986	12.1418	7.34785	1.28312	2.43316	3.71628	60.1861	10.031	Rm-102138	1.3615	0.0393709
Rm-102139	102139	128	0	Rm-102139	387	F	*	CYT		14.315	8.75			0.083	0.203	0.764	_	3	ExpAA=0.77 First60=0.42 PredHel=0 Topology=o	0						0	14.1	6.3	3.9		27	20	20	10	12	7	96	2.02407	3.43367	1.56106	1.04683	1.01456	0.690629	1.70519	9.77082	1.62847	Rm-102139	0.261247	0.541747
Rm-102145	102145	147	0	Rm-102145	439	M		CYT		16.674	9.95			0.124	0.48	0.162	S	4	ExpAA=17.28 First60=17.28 PredHel=1 Topology=i12-31o	1	12.9	78.9	8.2		116	0	9.5	6.1	5.4		12	5	18	19	21	20	95	0.793031	0.756738	1.23853	1.75339	1.56517	1.73949	3.30466	7.84635	1.30773	Rm-102145	0.112418	0.106724
Rm-102149	102149	73	0	Rm-102149	222	E	*	CYT		8.508	8.75			0.08	0.044	0.938	_	1	ExpAA=0.01 First60=0.01 PredHel=0 Topology=o	0						0	9.6	8.2	1.4		7	42	10	13	2	1	75	0.914784	12.57	1.36065	2.37235	0.29477	0.171991	0.466761	17.6846	2.94743	Rm-102149	0.0545463	2.45722
Rm-102153	102153	1058	0	Rm-102153	3177	M	*	CYT		115.003	4.58			0.098	0.107	0.852	_	2	ExpAA=0.00 First60=0.00 PredHel=0 Topology=o	0						0	15.2	7.4	6.1		832	30	233	55	49	30	1229	7.59766	0.627399	2.21533	0.701349	0.504645	0.360547	0.865191	12.0069	2.00115	Rm-102153	1.72272	0.0551292
Rm-102154	102154	458	0	Rm-102154	1373	E		CYT		48.936	4.49			0.298	0.098	0.604	_	4	ExpAA=0.00 First60=0.00 PredHel=0 Topology=o	0						0	16.2	8.1	7.4		57	5	3	2	3	2	72	1.20442	0.241958	0.0660009	0.059013	0.071492	0.0556182	0.12711	1.6985	0.283084	Rm-102154	2.43277	0.166004
Rm-102161	102161	506	0	Rm-102161	1521	K	*	CYT		55.676	5.41			0.061	0.072	0.937	_	1	ExpAA=0.00 First60=0.00 PredHel=0 Topology=o	0						2	17.2	6.9	4.3		348	4	17	22	15	6	412	6.63779	0.174731	0.337613	0.585979	0.322678	0.150619	0.473296	8.20941	1.36824	Rm-102161	4.22085	0.0217444
Rm-102162	102162	464	0.215517	Rm-102162	1395	S	*	CYT		50.677	5.46			0.072	0.05	0.95	_	1	ExpAA=0.00 First60=0.00 PredHel=0 Topology=o	0						2	17.2	7.3	4.3		842	14	85	80	36	67	1124	17.511	0.666797	1.84053	2.32329	0.844374	1.83383	2.6782	25.0198	4.16997	Rm-102162	2.33175	0.0273793
Rm-102163	102163	284	0	Rm-102163	855	L	*	CYT		32.985	9.08			0.077	0.331	0.775	_	3	ExpAA=148.94 First60=20.39 PredHel=7 Topology=o40-59i71-93o121-143i150-169o179-201i214-236o246-263i	7	50.4	31	18.7			0	10.2	5.6	3.2		444	37	13	29	15	14	552	15.0657	2.87525	0.459279	1.37411	0.574026	0.625201	1.19923	20.9736	3.4956	Rm-102163	2.54969	0.158859
Rm-10217	10217	158	0	Rm-10217	477	S	*	BL		17.515	9.87			0.812	0.324	0.055	M	3	ExpAA=55.36 First60=24.47 PredHel=2 Topology=i29-51o61-83i	2	27.8	6.3	65.8			0	13.3	8.9	4.4	1 | 24 QRGRVAR|SM 0.687 *ProP* |	381	18	108	85	52	54	698	23.1729	2.50723	6.83919	7.2192	3.56691	4.32248	7.88938	47.6279	7.93798	Rm-10217	0.947534	0.055566
Rm-102179	102179	793	0	Rm-102179	2382	A	*	SIG	30-31	87.585	5.25	84.371	5.18	0.066	0.914	0.029	S	1	ExpAA=24.57 First60=3.62 PredHel=1 Topology=o741-760i	1	2.4	93.4	4.2		33	0	18	6.8	6.3		9	65	13	38	260	687	1072	0.109616	1.81306	0.164855	0.646294	3.5714	11.0122	14.5836	17.3174	2.88623	Rm-102179	0.00636978	0.116931
Rm-102180	102180	790	0	Rm-102180	2373	A	*	SIG	30-31	87.103	5.4	83.887	5.32	0.066	0.914	0.029	S	1	ExpAA=24.63 First60=3.63 PredHel=1 Topology=o741-760i	1	2.4	93.8	3.8		30	0	17.7	6.8	6.3		20	71	36	24	288	552	991	0.244515	1.98793	0.458252	0.409734	3.97101	8.88176	12.8528	15.9532	2.65887	Rm-102180	0.0155646	0.142338
Rm-102184	102184	70	0	Rm-102184	213	M	*	CYT		8.052	9.33			0.309	0.055	0.657	_	4	ExpAA=0.00 First60=0.00 PredHel=0 Topology=o	0						0	14.3	4.3	4.3		42	49	234	11	7	37	380	5.72062	15.2847	33.1845	2.09219	1.07529	6.63254	7.70782	63.9898	10.665	Rm-102184	0.098174	0.313814
Rm-102188	102188	94	0	Rm-102188	285	M	*	ANC		10.702	5.97			0.069	0.997	0.006	S	1	ExpAA=86.28 First60=46.42 PredHel=4 Topology=i2-24o28-50i55-77o92-114i	4	76.5	16.5	7			0	8.7	7	.		27	1	29	38	79	12	186	2.74848	0.233128	3.07364	5.40166	9.06962	1.60766	10.6773	22.1342	3.68903	Rm-102188	0.141771	0.0106441
Rm-102189	102189	144	0	Rm-102189	431	M		IND		17.084	3.83																				2	0	7	31	1	2	43	0.134625	0	0.490591	2.91389	0.0759153	0.177178	0.253093	3.7922	0.632033	Rm-102189	0.0367972	0
Rm-102192	102192	580	0	Rm-102192	1743	M	*	CYT		64.809	5.93			0.474	0.025	0.653	_	5	ExpAA=0.00 First60=0.00 PredHel=0 Topology=o	0						6	13.8	4.8	5.7		2063	297	2628	741	615	575	6919	34.338	11.3214	45.5436	17.223	11.5447	12.5959	24.1406	132.567	22.0944	Rm-102192	0.349569	0.093375
Rm-10220	10220	237	0	Rm-10220	714	M	*	SIG	35-36	26.557	8.88	22.637	9.14	0.016	0.986	0.044	S	1	ExpAA=94.38 First60=22.77 PredHel=4 Topology=i7-29o105-127i140-162o192-214i	4	37.1	44.7	18.1			0	12.2	7.6	3.4		93449	41398	64927	87526	88996	35381	411677	3797.08	3852.31	2746.8	4966.24	4078.3	1892.04	5970.33	21332.8	3555.46	Rm-10220	0.216535	0.220378
Rm-102210	102210	92	0	Rm-102210	279	M	*	CYT		9.676	8.81			0.556	0.196	0.248	M	4	ExpAA=15.23 First60=15.23 PredHel=1 Topology=o22-44i	1	23.9	23.9	52.2		48	0	15.2	8.7	3.3		153	7	2	6	3	0	171	15.9097	1.66699	0.216533	0.871236	0.351823	0	0.351823	19.0162	3.16937	Rm-102210	5.11962	0.0960789
Rm-102211	102211	365	0	Rm-102211	1098	M	*	CYT		40.904	6.26			0.069	0.033	0.947	_	1	ExpAA=0.02 First60=0.00 PredHel=0 Topology=o	0						3	14	6	4.1		2789	57	79	254	69	94	3342	73.6919	3.44915	2.17332	9.37173	2.05614	3.26876	5.3249	94.011	15.6685	Rm-102211	3.62655	0.0380857
Rm-102229	102229	122	0	Rm-102229	369	C	*	BL	24-25	14.404	8.12	11.591	8.17	0.011	0.998	0.018	S	1	ExpAA=66.84 First60=33.83 PredHel=3 Topology=i7-29o49-71i88-107o	3	51.6	28.7	19.7			0	13.1	3.3	2.5		468	35	11	31	2	1	548	36.7954	6.30205	0.900462	3.40349	0.177341	0.103474	0.280815	47.6822	7.94703	Rm-102229	3.3795	0.152293
Rm-102235	102235	81	0	Rm-102235	246	M	*	CYT		9.396	9.69			0.244	0.064	0.696	_	3	ExpAA=0.40 First60=0.19 PredHel=0 Topology=i	0						2	12.3	4.9	3.7		540	24	113	38	28	81	824	63.6843	6.4821	13.8753	6.25802	3.72417	12.5721	16.2963	106.596	17.766	Rm-102235	1.48404	0.0647467
Rm-102236	102236	66	0	Rm-102236	201	M	*	CYT		7.611	10.31			0.245	0.088	0.601	_	4	ExpAA=17.55 First60=17.55 PredHel=1 Topology=o15-34i	1	28.8	22.7	48.5		32	0	12.1	6.1	3		400	26	116	32	10	80	664	57.7348	8.59443	17.4326	6.44974	1.62784	15.1968	16.8246	107.036	17.8394	Rm-102236	1.17104	0.0873039
Rm-102237	102237	54	0	Rm-102237	165	M	*	SIG	24-25	6.615	9.24	3.516	9.63	0.065	0.858	0.111	S	2	ExpAA=0.54 First60=0.54 PredHel=0 Topology=o	0						0	14.8	.	3.7		143	143	102	119	87	58	652	25.1435	57.5827	18.6731	29.2181	17.2521	13.4215	30.6736	161.291	26.8818	Rm-102237	0.184677	0.555232
Rm-10224	10224	201	0	Rm-10224	606	M	*	BL		21.701	9.22			0.141	0.645	0.105	S	3	ExpAA=13.70 First60=13.70 PredHel=1 Topology=i12-34o	1	10.9	83.1	6		167	0	13.4	11.9	5		31845	1957	15259	15779	15697	31969	112506	1524.55	214.565	760.594	1054.86	847.522	2014.25	2861.77	6416.35	1069.39	Rm-10224	0.311655	0.0345972
Rm-102269	102269	223	0	Rm-102269	672	P	*	CYT		24.233	8.42			0.207	0.089	0.635	_	3	ExpAA=0.00 First60=0.00 PredHel=0 Topology=o	0						4	20.2	4	4		213	6	8	17	6	0	250	9.19568	0.593228	0.3596	1.02487	0.292138	0	0.292138	11.4655	1.91092	Rm-102269	4.04947	0.0545583
Rm-10227	10227	78	0	Rm-10227	237	M	*	BL	19-20	9.209	7.63	7.024	9.11	0.06	0.723	0.33	S	4	ExpAA=0.02 First60=0.02 PredHel=0 Topology=o	0						0	5.1	5.1	3.8		126	365	157	121	62	170	1001	15.424	102.326	20.0102	20.6836	8.55953	27.3879	35.9474	194.391	32.3984	Rm-10227	0.0861829	1.11144
Rm-10232	10232	53	0	Rm-10232	162	I	*	ANC		6.066	7.89			0.141	0.581	0.176	S	3	ExpAA=22.99 First60=22.99 PredHel=1 Topology=i28-50o	1	41.5	5.7	52.8	1	3	0	13.2	.	3.8		81	31	76	49	15	84	336	14.5059	12.7141	14.1709	12.2538	3.02958	19.798	22.8276	76.4723	12.7454	Rm-10232	0.234089	0.199409
Rm-102339	102339	600	0.166667	Rm-102339	1798	E		CYT		66.985	5.43			0.129	0.057	0.87	_	2	ExpAA=0.00 First60=0.00 PredHel=0 Topology=o	0						0	12	6.2	3.8		406	18	12	37	7	12	492	6.55103	0.665155	0.2016	0.833682	0.127384	0.254829	0.382213	8.63368	1.43895	Rm-102339	3.14402	0.0834622
Rm-10235	10235	48	0	Rm-10235	147	M	*	BL	20-21	5.628	9.56	3.173	11.01	0.135	0.602	0.232	S	4	ExpAA=0.01 First60=0.01 PredHel=0 Topology=o	0						2	8.3	2.1	8.3		70	4	3	4	11	0	92	13.8151	1.80793	0.616457	1.10238	2.4484	0	2.4484	19.7903	3.29838	Rm-10235	2.3117	0.100534
Rm-102351	102351	77	0	Rm-102351	228	M		SIG	18-19	8.142	9.84	5.857	10.69	0.241	0.634	0.187	S	4	ExpAA=0.01 First60=0.01 PredHel=0 Topology=o	0						3	20.8	11.7	9.1		12	2	3	5	1	0	23	1.52693	0.582821	0.397453	0.888431	0.143507	0	0.143507	3.53914	0.589857	Rm-102351	0.758456	0.197077
Rm-102432	102432	47	0	Rm-102432	144	M	*	SIG	25-26	5.049	9.8	2.353	11.11	0.033	0.912	0.054	S	1	ExpAA=22.56 First60=22.56 PredHel=1 Topology=o5-27i	1	46.8	10.6	42.6		20	0	14.9	6.4	4.3		57	8	0	11	2	0	78	11.4838	3.6912	0	3.0947	0.454438	0	0.454438	18.7241	3.12069	Rm-102432	1.58587	0.245524
Rm-10245	10245	327	0	Rm-10245	984	G	*	SIG	20-21	37.354	9.43	35.391	9.35	0.361	0.443	0.071	S	5	ExpAA=149.66 First60=0.32 PredHel=7 Topology=o66-88i108-130o145-164i184-206o210-232i253-275o280-297i	7	44.6	27.5	27.8			2	14.7	5.5	3.7		4982	204	80	380	64	5	5715	146.887	13.7745	2.45581	15.6451	2.1281	0.194014	2.32211	181.084	30.1807	Rm-10245	4.29513	0.0823288
Rm-102460	102460	51	0	Rm-102460	156	R	*	CYT		5.389	9.68			0.596	0.031	0.421	M	5	ExpAA=0.00 First60=0.00 PredHel=0 Topology=o	0						2	17.6	11.8	7.8		137	2	0	6	0	0	145	25.4782	0.851815	0	1.55817	0	0	0	27.8882	4.64804	Rm-102460	10.5676	0.031505
Rm-102522	102522	87	0	Rm-102522	264	V	*	CYT		10.581	11.44			0.063	0.048	0.958	_	1	ExpAA=0.00 First60=0.00 PredHel=0 Topology=i	0						0	1.1	9.2	.	2 | 47 GKKRAKR|KK 0.609 *ProP* | 50 RAKRKKK|EK 0.533 *ProP* |	1	25	0	2	0	1	29	0.109893	6.29181	0	0.306913	0	0.144628	0.144628	6.85325	1.14221	Rm-102522	0.0162941	11.1868
Rm-10253	10253	50	0	Rm-10253	153	M	*	SIG	30-31	5.813	10.31	2.269	8.28	0.359	0.67	0.034	S	4	ExpAA=22.61 First60=22.61 PredHel=1 Topology=i20-42o	1	44	16	40		8	0	12	6	4		115	10	72	18	9	35	259	21.8062	4.34259	14.2148	4.76617	1.92468	8.73442	10.6591	55.7888	9.29814	Rm-10253	0.641668	0.0844085
Rm-102538	102538	139	0	Rm-102538	416	A		CYT		16.106	9.25			0.301	0.06	0.61	_	4	ExpAA=0.00 First60=0.00 PredHel=0 Topology=o	0						0	10.1	4.3	5		20	0	2	0	0	1	23	1.39479	0	0.145223	0	0	0.0917834	0.0917834	1.6318	0.271967	Rm-102538	5.86032	0
Rm-102553	102553	51	0	Rm-102553	156	M	*	SIG	30-31	6.126	9.68	2.515	11.52	0.112	0.901	0.015	S	2	ExpAA=21.00 First60=21.00 PredHel=1 Topology=o5-24i	1	37.3	9.8	52.9		27	0	9.8	3.9	3.9	1 | 35 MHQRTMR|SA 0.743 *ProP* |	1	0	3	3	2	2	11	0.185973	0	0.580893	0.779086	0.419481	0.489511	0.908992	2.45494	0.409157	Rm-102553	0.0819273	0
Rm-102707	102707	50	0	Rm-102707	148	M		CYT		5.969	10.36			0.12	0.839	0.046	S	2	ExpAA=22.47 First60=22.47 PredHel=1 Topology=o5-27i	1	44	10	46		23	0	8	4	.		8	5	4	6	0	3	26	1.5682	2.24465	0.81639	1.6424	0	0.773957	0.773957	7.04559	1.17427	Rm-102707	0.286252	0.467445
Rm-102715	102715	97	0	Rm-102715	288	A		CYT		10.908	10.44			0.45	0.08	0.487	_	5	ExpAA=0.00 First60=0.00 PredHel=0 Topology=o	0						1	16.5	5.2	3.1		4	13	4	0	1	0	22	0.402941	2.9991	0.419534	0	0.113609	0	0.113609	3.93518	0.655864	Rm-102715	0.114043	3.20046
Rm-10274	10274	77	0	Rm-10274	234	M	*	SIG	-1	8.599	6.96			0.023	0.988	0.022	S	1	ExpAA=41.35 First60=41.05 PredHel=2 Topology=i5-27o42-60i	2	51.9	19.5	28.6		17	0	22.1	1.3	.		383	37	0	14	2	0	436	47.485	10.5057	0	2.42382	0.279654	0	0.279654	60.6942	10.1157	Rm-10274	3.59457	0.209321
Rm-102755	102755	48	0	Rm-102755	143	M		SIG	18-19	5.706	11.13	3.453	11.75	0.129	0.8	0.063	S	2	ExpAA=14.49 First60=14.49 PredHel=1 Topology=i2-19o	1	35.4	60.4	4.2		29	3	12.5	4.2	8.3		6	4	1	2	2	0	15	1.21728	1.85851	0.211234	0.566608	0.457615	0	0.457615	4.31124	0.71854	Rm-102755	0.393309	0.75742
Rm-102809	102809	65	0	Rm-102809	194	E		ANC		8.147	4.03			0.008	0.998	0.021	S	1	ExpAA=47.05 First60=43.98 PredHel=2 Topology=o20-42i47-64o	2	60	32.3	7.7			0	10.8	.	1.5		12	18	10	19	8	1	68	1.79454	6.16468	1.55703	3.96771	1.34926	0.196814	1.54607	15.03	2.50501	Rm-102809	0.135575	0.695289
Rm-102813	102813	47	0	Rm-102813	144	G	*	CYT		6.094	11.36			0.063	0.043	0.961	_	1	ExpAA=0.00 First60=0.00 PredHel=0 Topology=i	0						0	4.3	2.1	.	2 | 44 ERKRKKR|KK 0.695 *ProP* | 47 RKKRKKK|-- 0.543 *ProP* |	12	16	6	13	22	4	73	2.41764	7.3824	1.2586	3.65737	4.99881	1.06061	6.05942	20.7754	3.46257	Rm-102813	0.131689	0.55117
Rm-102819	102819	128	0	Rm-102819	382	M		SIG	28-29	13.663	5.34	10.907	5.35	0.038	0.942	0.038	S	1	ExpAA=11.80 First60=11.80 PredHel=0 Topology=o	0						1	12.5	5.5	7		22	2	30	0	18	3	75	1.67083	0.347862	2.37223	0	1.54176	0.299858	1.84161	6.23254	1.03876	Rm-102819	0.366193	0.0591031
Rm-102990	102990	51	0	Rm-102990	156	M	*	SIG	20-21	5.619	7.68	3.357	6.98	0.267	0.231	0.378	_	5	ExpAA=0.11 First60=0.11 PredHel=0 Topology=o	0						0	21.6	3.9	2		1	3	2	14	2	0	22	0.185973	1.27772	0.387262	3.63573	0.419481	0	0.419481	5.90617	0.984362	Rm-102990	0.0325059	0.275999
Rm-103011	103011	46	0	Rm-103011	141	M	*	SIG	18-19	5.01	4.07	2.759	3.83	0.057	0.766	0.345	S	3	ExpAA=0.00 First60=0.00 PredHel=0 Topology=o	0						1	8.7	15.2	4.3		46	0	6	15	9	1	77	9.46482	0	1.28538	4.30984	2.08848	0.270794	2.35927	17.4193	2.90322	Rm-103011	1.18972	0
Rm-10302	10302	382	0	Rm-10302	1149	I	*	CYT		44.35	7.43			0.096	0.065	0.929	_	1	ExpAA=2.01 First60=0.00 PredHel=0 Topology=o	0						0	9.7	3.9	3.9		578	141	205	108	98	129	1259	14.5942	8.1534	5.38931	3.80796	2.7907	4.28674	7.07744	39.0223	6.50372	Rm-10302	0.597412	0.264121
Rm-103023	103023	58	0	Rm-103023	173	M		SIG	20-21	6.986	8.31	4.518	8	0.067	0.748	0.307	S	3	ExpAA=0.02 First60=0.02 PredHel=0 Topology=o	0						0	5.2	6.9	3.4		8	5	0	1	1	0	15	1.34158	1.92028	0	0.234176	0.18913	0	0.18913	3.68517	0.614194	Rm-103023	0.572205	1.08743
Rm-103040	103040	42	0	Rm-103040	129	M	*	SIG	18-19	4.892	9.1	2.678	10.92	0.084	0.825	0.122	S	2	ExpAA=2.50 First60=2.50 PredHel=0 Topology=o	0						0	19	4.8	4.8		9	6	9	2	2	0	28	2.02407	3.09031	2.10742	0.6281	0.507279	0	0.507279	8.35718	1.39286	Rm-103040	0.319551	0.586632
Rm-103043	103043	163	0	Rm-103043	487	V		CYT		17.519	5.45			0.083	0.053	0.932	_	1	ExpAA=0.04 First60=0.01 PredHel=0 Topology=o	0						0	12.3	11.7	5.5		5	10	2	1	0	0	18	0.297862	1.3643	0.124051	0.0831878	0	0	0	1.8694	0.311567	Rm-103043	0.189414	2.69572
Rm-10306	10306	189	0	Rm-10306	570	M	*	BL	41-42	21.77	9.07	16.894	9.04	0.284	0.514	0.328	S	5	ExpAA=43.33 First60=7.99 PredHel=1 Topology=i148-170o	1	11.6	10.1	78.3		19	0	10.1	3.7	4.8		1787	192	1391	674	289	403	4736	90.9543	22.3803	73.7143	47.9042	16.5894	26.9953	43.5846	278.538	46.4229	Rm-10306	0.484871	0.0873691
Rm-103076	103076	43	0	Rm-103076	127	M		BL	29-30	5.024	10.17	1.745	10.39	0.127	0.42	0.424	_	5	ExpAA=12.93 First60=12.93 PredHel=1 Topology=o10-27i	1	39.5	23.3	37.2		16	0	18.6	.	2.3		211	340	398	370	278	85	1682	48.2006	177.875	94.6626	118.028	71.6222	25.5548	97.177	535.944	89.3239	Rm-103076	0.0988235	0.496761
Rm-10308	10308	174	0.574713	Rm-10308	525	G	*	CYT		19.185	5.55			0.018	0.576	0.595	_	5	ExpAA=0.00 First60=0.00 PredHel=0 Topology=o	0						0	10.9	6.9	4		804	55	127	107	77	37	1207	44.4294	6.96054	7.30708	8.25682	4.79886	2.69091	7.48977	74.4436	12.4073	Rm-10308	1.48023	0.103144
Rm-1031	1031	90	0	Rm-1031	268	M		SIG	45-46	10.534	8.72	5.181	8.05	0.017	0.999	0.007	S	1	ExpAA=54.55 First60=37.71 PredHel=2 Topology=o20-42i47-69o	2	48.9	45.6	5.6			0	17.8	1.1	2.2		122	38	372	113	91	9	745	13.2068	9.42082	41.9283	17.0817	11.11	1.28223	12.3922	94.0299	15.6717	Rm-1031	0.163402	0.111344
Rm-10310	10310	233	0	Rm-10310	702	M	*	SIG	19-20	25.568	5.22	23.659	5.14	0.018	0.929	0.125	S	1	ExpAA=1.07 First60=1.07 PredHel=0 Topology=o	0						0	13.7	11.2	0.9		40	127	410	4124	37937	22798	65436	1.65309	12.0201	17.6419	237.996	1768.2	1239.99	3008.19	3277.5	546.251	Rm-10310	0.000504629	0.00368094
Rm-103102	103102	67	0	Rm-103102	204	M	*	SIG	22-23	7.691	6.37	5.061	6.43	0.099	0.755	0.14	S	2	ExpAA=0.03 First60=0.03 PredHel=0 Topology=o	0						3	16.4	9	7.5		8	4	1	1	1	0	15	1.13771	1.30278	0.148071	0.19859	0.16039	0	0.16039	2.94754	0.491257	Rm-103102	0.628285	0.791593
Rm-10311	10311	61	0	Rm-10311	186	M	*	SIG	18-19	7.447	9.51	5.116	10.03	0.015	0.986	0.042	S	1	ExpAA=28.55 First60=28.55 PredHel=1 Topology=o4-26i	1	36.1	6.6	57.4		35	0	9.8	3.3	1.6		171	33	129	76	46	268	723	26.6721	11.788	20.9496	16.5535	8.09192	55.0148	63.1067	139.07	23.1783	Rm-10311	0.237299	0.0926128
Rm-103145	103145	44	0	Rm-103145	130	K		CYT		5.632	11.03			0.056	0.042	0.967	_	1	ExpAA=0.00 First60=0.00 PredHel=0 Topology=i	0						0	.	6.8	.		2	6	1	0	1	1	11	0.446334	3.06653	0.232357	0	0.251688	0.293707	0.545395	4.29062	0.715103	Rm-103145	0.116073	2.50312
Rm-10315	10315	42	0	Rm-10315	129	M	*	SIG	21-22	5.017	5.43	2.656	6.75	0.006	0.988	0.082	S	1	ExpAA=23.18 First60=23.18 PredHel=1 Topology=i7-29o	1	52.4	31	16.7		13						206	26	52	57	64	69	474	46.3288	13.3913	12.1762	17.9009	16.2329	20.4229	36.6558	126.453	21.0755	Rm-10315	0.578205	0.118442
Rm-10319	10319	1700	1.47059	Rm-10319	5103	M	*	CYT		191.956	9.16			0.264	0.04	0.769	_	3	ExpAA=0.01 First60=0.00 PredHel=0 Topology=o	0						2	12.1	4.7	4.2		2014	4598	8786	4037	216	2709	22360	11.4501	59.8664	52.0074	32.0495	1.38495	20.2694	21.6544	177.028	29.5046	Rm-10319	0.0691517	0.51097
Rm-103195	103195	132	0	Rm-103195	395	I		CYT		15.194	7.03			0.096	0.166	0.717	_	3	ExpAA=17.39 First60=0.14 PredHel=0 Topology=o	0						1	9.1	6.8	6.1		32	2	0	1	3	0	38	2.35032	0.336413	0	0.102563	0.248503	0	0.248503	3.0378	0.506299	Rm-103195	3.41378	0.124488
Rm-103224	103224	284	0	Rm-103224	855	M	*	CYT		31.49	6.37			0.431	0.031	0.666	_	4	ExpAA=0.09 First60=0.07 PredHel=0 Topology=o	0						0	14.1	5.6	7		0	0	26	46	2	69	143	0	0	0.918558	2.17962	0.0765369	3.08135	3.15788	6.25606	1.04268	Rm-103224	0	0
Rm-10323	10323	1677	0	Rm-10323	5034	G	*	CYT		161.871	6.17			0.064	0.092	0.921	_	1	ExpAA=0.00 First60=0.00 PredHel=0 Topology=o	0						5	5.4	29.3	18.5	1 | 518 IPGRPGR|DG 0.690 *ProP* |	8312	833	19420	18326	242	3335	50468	47.9033	10.9944	116.529	147.483	1.57293	25.2953	26.8682	349.779	58.2964	Rm-10323	0.158685	0.0324524
Rm-103233	103233	45	0	Rm-103233	138	M	*	SIG	23-24	5.463	10.02	2.63	10.3	0.084	0.887	0.08	S	1	ExpAA=21.61 First60=21.61 PredHel=1 Topology=o5-27i	1	48.9	11.1	40		18	0	13.3	2.2	6.7		18	4	5	7	0	0	34	3.78414	1.92584	1.09444	2.05498	0	0	0	8.8594	1.47657	Rm-103233	0.745458	0.277717
Rm-103238	103238	90	0	Rm-103238	269	R		CYT		10.451	9.78			0.317	0.061	0.621	_	4	ExpAA=0.00 First60=0.00 PredHel=0 Topology=i	0						0	18.9	4.4	3.3		4	1	3	4	0	1	13	0.431401	0.246995	0.336875	0.602416	0	0.14194	0.14194	1.75963	0.293271	Rm-103238	0.324551	0.16318
Rm-10324	10324	60	0	Rm-10324	182	G	*	CYT		5.786	11			0.096	0.054	0.915	_	1	ExpAA=0.00 First60=0.00 PredHel=0 Topology=o	0						4	10	31.7	21.7		3	0	10	2	0	0	15	0.478215	0	1.65969	0.445192	0	0	0	2.5831	0.430517	Rm-10324	0.227085	0
Rm-10329	10329	95	0	Rm-10329	288	M	*	BL		10.967	9.43			0.461	0.585	0.116	S	5	ExpAA=43.24 First60=22.39 PredHel=2 Topology=i21-43o63-82i	2	43.2	21.1	35.8			0	14.7	2.1	2.1		6	5	7392	84	11	36	7534	0.604411	1.1535	775.298	11.8161	1.2497	4.77274	6.02244	794.895	132.482	Rm-10329	0.000760944	0.00145324
Rm-103292	103292	61	0	Rm-103292	181	M		BL	18-19	7.304	5.05	5.043	5.62	0.076	0.832	0.124	S	2	ExpAA=0.37 First60=0.37 PredHel=0 Topology=o	0						0	8.2	3.3	4.9		9	24	0	7	9	0	49	1.44257	8.80993	0	1.56678	1.62694	0	1.62694	13.4462	2.24104	Rm-103292	0.120168	1.8998
Rm-10330	10330	437	0	Rm-10330	1314	G	*	SIG	26-27	48.238	7	45.128	6.38	0.049	0.981	0.015	S	1	ExpAA=256.52 First60=33.11 PredHel=12 Topology=i13-35o50-72i77-94o109-131i144-166o181-203i238-260o275-297i308-325o330-352i365-387o397-416i	12	57.4	17.2	25.4			2	14.6	8.5	3.9		3040	111	2337	495	194	306	6483	67.12	5.61264	53.7233	15.2615	4.83073	8.89167	13.7224	155.44	25.9066	Rm-10330	0.759956	0.0374605
Rm-10332	10332	129	0	Rm-10332	390	M	*	CYT		14.747	5.32			0.091	0.061	0.923	_	1	ExpAA=0.00 First60=0.00 PredHel=0 Topology=o	0						0	14	4.7	4.7		2544	313	1434	619	643	662	6215	189.246	53.3236	111.067	64.3005	53.9452	64.8113	118.757	536.693	89.4488	Rm-10332	0.544673	0.110316
Rm-103385	103385	123	0	Rm-103385	372	M	*	SIG	14-15	14.232	9.6	12.773	9.56	0.302	0.357	0.357	S	5	ExpAA=7.38 First60=6.72 PredHel=0 Topology=o	0						0	14.6	4.1	1.6		31	1	10	0	3	8	53	2.41764	0.178606	0.812	0	0.263867	0.821116	1.08498	4.49323	0.748872	Rm-103385	1.16424	0.041386
Rm-103400	103400	227	0	Rm-103400	679	S		CYT		25.435	8.64			0.111	0.214	0.541	_	4	ExpAA=0.06 First60=0.01 PredHel=0 Topology=o	0						1	16.3	5.7	2.2	1 | 154 KRHRDNR|VV 0.550 *ProP* |	70	0	1	2	1	0	74	2.9909	0	0.0444866	0.11933	0.0481878	0	0.0481878	3.2029	0.533817	Rm-103400	14.0415	0
Rm-103418	103418	62	0	Rm-103418	189	M	*	BL	20-21	7.239	11.83	4.915	12.1	0.235	0.373	0.13	S	5	ExpAA=12.61 First60=12.61 PredHel=1 Topology=o10-28i	1	29	16.1	54.8		34	5	24.2	4.8	6.5	2 | 40 TRRRRSR|SL 0.592 *ProP* | 43 RRSRSLR|ST 0.630 *ProP* |	12	2	5	5	5	1	30	1.84201	0.703085	0.799112	1.07176	0.865595	0.202021	1.06762	5.48359	0.913931	Rm-103418	0.505691	0.147043
Rm-10342	10342	281	0	Rm-10342	846	M	*	CYT		31.807	8.84			0.379	0.063	0.536	_	5	ExpAA=0.00 First60=0.00 PredHel=0 Topology=o	0						5	14.2	3.9	7.1		1018	277	177	188	184	344	2188	34.9101	21.7545	6.31978	9.00277	7.1163	15.5255	22.6418	94.6289	15.7715	Rm-10342	0.584564	0.298516
Rm-103438	103438	43	0	Rm-103438	132	M	*	SIG	27-28	5.173	8.37	1.889	7.74	0.025	0.964	0.034	S	1	ExpAA=22.88 First60=22.88 PredHel=1 Topology=o4-26i	1	51.2	9.3	39.5		17	0	16.3	2.3	.		17	0	6	6	9	0	38	3.73636	0	1.37302	1.84148	2.23088	0	2.23088	9.18173	1.53029	Rm-103438	0.686027	0
Rm-103447	103447	42	0	Rm-103447	129	M	*	BL	31-32	4.818	8.12	1.412	8.5	0.044	0.754	0.183	S	3	ExpAA=14.43 First60=14.43 PredHel=1 Topology=i13-30o	1	40.5	28.6	31		12	4	26.2	.	7.1		5	1	1	6	0	9	22	1.12449	0.515051	0.234158	1.8843	0	2.66385	2.66385	6.42185	1.07031	Rm-103447	0.212233	0.0871815
Rm-10348	10348	171	0	Rm-10348	516	M	*	SIG	20-21	18.696	5.98	16.635	5.61	0.061	0.931	0.039	S	1	ExpAA=3.83 First60=3.82 PredHel=0 Topology=o	0						0	11.7	6.4	0.6		306	299	7473	7900	375036	279742	670756	17.2046	38.5001	437.466	620.249	23781	20699.8	44480.8	45594.2	7599.03	Rm-10348	0.000377485	0.000845121
Rm-103484	103484	52	0	Rm-103484	159	M	*	SIG	22-23	6.377	11.01	3.534	11.74	0.249	0.898	0.008	S	2	ExpAA=20.62 First60=20.62 PredHel=1 Topology=o4-26i	1	42.3	7.7	50		26	0	13.5	3.8	3.8	1 | 46 IGIRPKR|HQ 0.612 *ProP* |	26	30	6	11	56	2	131	4.74406	12.5361	1.13986	2.80275	11.5239	0.480275	12.0041	33.2269	5.53782	Rm-103484	0.166552	0.605851
Rm-10349	10349	827	0	Rm-10349	2484	D	*	CYT		91.325	6.57			0.118	0.077	0.876	_	2	ExpAA=20.28 First60=0.00 PredHel=1 Topology=o796-813i	1	2.1	96.3	1.7		14	0	15.7	6	5.2		1443	228	1099	661	174	492	4097	16.8534	6.0985	13.3643	10.7805	2.29195	7.5626	9.85454	56.9512	9.49187	Rm-10349	0.420298	0.119922
Rm-103493	103493	50	0	Rm-103493	153	M	*	BL	29-30	5.926	9.24	2.71	8.15	0.072	0.732	0.126	S	2	ExpAA=8.70 First60=8.70 PredHel=0 Topology=o	0						0	12	4	2		31	3	9	8	0	0	51	5.87819	1.30278	1.77685	2.1183	0	0	0	11.0761	1.84602	Rm-103493	1.13066	0.133285
Rm-10352	10352	219	0	Rm-10352	660	M	*	CYT		25.576	5.81			0.105	0.189	0.777	_	3	ExpAA=1.31 First60=0.00 PredHel=0 Topology=o	0						0	11	2.7	5		511	45	82	107	47	61	853	22.4621	4.53011	3.75292	6.56793	2.33003	3.52893	5.85896	43.172	7.19534	Rm-10352	1.08455	0.11723
Rm-10353	10353	93	0	Rm-10353	282	M	*	BL		10.489	6.48			0.014	0.978	0.072	S	1	ExpAA=4.00 First60=4.00 PredHel=0 Topology=o	0						0	18.3	8.6	1.1		712	121	53	147	36	72	1141	73.2495	28.5086	5.67709	21.1182	4.17696	9.74857	13.9255	142.479	23.7465	Rm-10353	1.05805	0.250139
Rm-10354	10354	93	0	Rm-10354	282	M	*	BL		10.489	6.48			0.014	0.978	0.072	S	1	ExpAA=4.00 First60=4.00 PredHel=0 Topology=o	0						0	18.3	8.6	1.1		626	133	38	88	22	40	947	64.4019	31.3359	4.07037	12.6422	2.55259	5.41587	7.96846	120.419	20.0698	Rm-10354	1.14967	0.351757
Rm-10358	10358	660	0	Rm-10358	1983	M	*	CYT		74.647	5.61			0.041	0.092	0.935	_	1	ExpAA=0.00 First60=0.00 PredHel=0 Topology=o	0						5	10.5	6.4	7.9		2012	244	567	482	111	356	3772	29.436	8.17536	8.63693	9.8472	1.8315	6.85464	8.68614	64.7816	10.7969	Rm-10358	0.832781	0.144422
Rm-103593	103593	45	0	Rm-103593	138	M	*	SIG	23-24	5.194	7.7	2.398	7.83	0.025	0.963	0.042	S	1	ExpAA=22.23 First60=22.23 PredHel=1 Topology=o4-26i	1	48.9	8.9	42.2		19	0	15.6	2.2	2.2		20	19	18	22	7	0	86	4.2046	9.14775	3.93997	6.45851	1.65968	0	1.65968	25.4105	4.23508	Rm-103593	0.198265	0.562462
Rm-103642	103642	103	0	Rm-103642	306	K		CYT		11.867	5.18			0.282	0.071	0.693	_	3	ExpAA=0.00 First60=0.00 PredHel=0 Topology=o	0						0	8.7	8.7	5.8		2	2	13	0	0	4	21	0.189619	0.434259	1.28328	0	0	0.49911	0.49911	2.40627	0.401044	Rm-103642	0.0855046	0.2201
Rm-103664	103664	59	0	Rm-103664	176	K		CYT		7.117	9.37			0.299	0.041	0.754	_	3	ExpAA=0.00 First60=0.00 PredHel=0 Topology=i	0						1	15.3	3.4	3.4		43	1	1	0	2	1	48	7.08809	0.377509	0.171627	0	0.371813	0.216943	0.588755	8.22598	1.371	Rm-103664	6.22368	0.0480935
Rm-103665	103665	90	0	Rm-103665	273	Y	*	CYT		10.253	9.43			0.093	0.189	0.82	_	2	ExpAA=0.78 First60=0.78 PredHel=0 Topology=o	0						1	16.7	6.7	2.2		0	0	42	1	0	0	43	0	0	4.64714	0.148397	0	0	0	4.79554	0.799256	Rm-103665	0	0
Rm-10368	10368	335	0	Rm-10368	1008	G	*	CYT		38.081	9.01			0.305	0.098	0.619	_	4	ExpAA=0.00 First60=0.00 PredHel=0 Topology=o	0						4	10.4	8.7	6	2 | 13 RPIRRRR|AT 0.659 *ProP* | 40 KPHRKRR|SS 0.812 *ProP* |	753	384	831	138	155	353	2614	21.6724	25.3111	24.9023	5.54635	5.03127	13.3712	18.4025	95.8347	15.9724	Rm-10368	0.292226	0.358897
Rm-103704	103704	68	0	Rm-103704	203	M		SIG	26-27	7.608	10.22	4.897	10.28	0.091	0.544	0.269	S	4	ExpAA=1.47 First60=1.47 PredHel=0 Topology=o	0						0	7.4	7.4	8.8	1 | 64 LKARKGR|FA 0.648 *ProP* |	18	2	0	0	0	0	20	2.57247	0.654597	0	0	0	0	0	3.22706	0.537844	Rm-103704	3.92386	0.254364
Rm-103715	103715	50	0	Rm-103715	148	M		SIG	16-17	5.894	11.7	3.982	11.9	0.851	0.207	0.023	M	2	ExpAA=0.03 First60=0.03 PredHel=0 Topology=o	0						0	16	2	4	1 | 41 THVRRLR|SR 0.516 *ProP* |	7	7	1	7	3	4	29	1.37218	3.14251	0.204097	1.91613	0.663233	1.03194	1.69518	8.33009	1.38835	Rm-103715	0.197183	0.605658
Rm-103723	103723	64	0	Rm-103723	191	M		CYT		7.372	8.06			0.135	0.2	0.649	_	3	ExpAA=22.33 First60=22.33 PredHel=1 Topology=o20-42i	1	34.4	31.3	34.4		22	3	10.9	7.8	4.7		37	4	0	0	0	0	41	5.62007	1.39145	0	0	0	0	0	7.01152	1.16859	Rm-103723	4.03611	0.247541
Rm-103746	103746	77	0	Rm-103746	234	M	*	ANC		9.54	7.7			0.014	0.999	0.007	S	1	ExpAA=64.87 First60=51.29 PredHel=3 Topology=i2-24o28-50i52-74o	3	85.7	9.1	5.2			0	13	.	3.9		2	7	2	10	1	13	35	0.247963	1.98757	0.258175	1.7313	0.139827	2.12122	2.26104	6.48605	1.08101	Rm-103746	0.0397435	0.441733
Rm-10375	10375	287	0	Rm-10375	864	M	*	CYT		33.03	4.54			0.091	0.058	0.936	_	1	ExpAA=0.00 First60=0.00 PredHel=0 Topology=o	0						1	11.8	4.9	5.6		1477	86	330	254	87	129	2363	49.5953	6.6134	11.5372	11.9099	3.29467	5.70077	8.99544	88.6512	14.7752	Rm-10375	1.26982	0.080613
Rm-103758	103758	115	0	Rm-103758	342	L		CYT		13.273	9.34			0.259	0.09	0.698	_	3	ExpAA=0.00 First60=0.00 PredHel=0 Topology=o	0						1	15.7	5.2	5.2		29	16	0	3	0	3	51	2.46006	3.10838	0	0.355372	0	0.334929	0.334929	6.25874	1.04312	Rm-103758	0.647439	0.986361
Rm-103785	103785	64	0	Rm-103785	195	M	*	SIG	17-18	7.645	4.2	5.538	4.41	0.041	0.828	0.264	S	3	ExpAA=0.00 First60=0.00 PredHel=0 Topology=o	0						0	12.5	.	.		5	4	2	1	4	2	18	0.74389	1.3629	0.309809	0.207756	0.671169	0.391609	1.06278	3.68714	0.614523	Rm-103785	0.252659	0.586136
Rm-103851	103851	98	0	Rm-103851	291	M		BL		11.074	11.6			0.274	0.487	0.113	S	4	ExpAA=11.98 First60=11.98 PredHel=0 Topology=i	0						1	10.2	3.1	9.2		44	5	1	2	1	2	55	4.38665	1.14161	0.103802	0.278436	0.112438	0.262419	0.374857	6.28535	1.04756	Rm-103851	2.30913	0.221898
Rm-103855	103855	156	0	Rm-103855	467	A		CYT		15.023	8.98			0.187	0.071	0.768	_	3	ExpAA=34.25 First60=18.94 PredHel=0 Topology=o	0						20	17.3	6.4	10.3		2	0	82	62	2	1	149	0.124247	0	5.30391	5.37853	0.140126	0.0817599	0.221886	11.0286	1.8381	Rm-103855	0.0113933	0
Rm-103856	103856	83	0	Rm-103856	247	A		SIG	-1	8.047	9.17			0.467	0.117	0.304	M	5	ExpAA=15.23 First60=10.06 PredHel=0 Topology=o	0						12	16.9	3.6	10.8		0	0	14	26	0	0	40	0	0	1.7121	4.26447	0	0	0	5.97657	0.996096	Rm-103856	0	0
Rm-103860	103860	405	0	Rm-103860	1218	E	*	CYT		44.127	5.78			0.043	0.064	0.967	_	1	ExpAA=0.00 First60=0.00 PredHel=0 Topology=o	0						23	18	5.7	7.7		4696	320	478	571	185	417	6667	111.855	17.4559	11.8544	18.9923	4.96971	13.0721	18.0418	178.199	29.6999	Rm-103860	1.68594	0.108594
Rm-103861	103861	409	0.244499	Rm-103861	1230	F	*	CYT		44.324	7.78			0.444	0.018	0.711	_	4	ExpAA=0.00 First60=0.00 PredHel=0 Topology=o	0						29	19.1	5.6	7.6		5047	306	501	604	164	455	7077	119.042	16.5294	12.3036	19.8939	4.3626	14.1242	18.4868	186.256	31.0427	Rm-103861	1.77108	0.0973875
Rm-10387	10387	52	0	Rm-10387	159	R	*	SIG	24-25	6.115	10.79	3.216	8.24	0.348	0.776	0.009	S	3	ExpAA=15.30 First60=15.30 PredHel=1 Topology=i7-26o	1	36.5	50	13.5		26	1	19.2	3.8	1.9		219	34	360	161	71	42	887	39.9595	14.2076	68.3919	41.022	14.6106	10.0858	24.6964	188.277	31.3796	Rm-10387	0.269416	0.0816198
Rm-103875	103875	97	0	Rm-103875	294	M	*	SIG	17-18	11.112	11.94	9.385	11.94	0.531	0.547	0.063	S	5	ExpAA=22.48 First60=22.32 PredHel=1 Topology=o36-58i	1	22.7	37.1	40.2		39	0	19.6	4.1	2.1	1 | 77 TTRREKR|SV 0.865 *ProP* |	56	2	0	0	0	0	58	5.52604	0.451983	0	0	0	0	0	5.97803	0.996338	Rm-103875	12.1992	0.0817767
Rm-103878	103878	88	0	Rm-103878	267	S	*	CYT		10.251	9.69			0.585	0.099	0.23	M	4	ExpAA=0.01 First60=0.00 PredHel=0 Topology=o	0						0	17	4.5	3.4		80	3	2687	4484	50	687	7991	8.69265	0.746534	303.987	680.366	6.12725	98.2433	104.371	1098.16	183.027	Rm-103878	0.00797877	0.000680264
Rm-10388	10388	76	0	Rm-10388	231	M	*	ANC		8.558	11.36			0.185	0.943	0.026	S	2	ExpAA=53.50 First60=44.20 PredHel=3 Topology=o5-22i29-47o52-69i	3	68.4	13.2	18.4			0	14.5	1.3	3.9		152	19	60	44	26	11	312	19.09	5.46489	7.84582	7.71666	3.68271	1.81819	5.5009	45.6182	7.60304	Rm-10388	0.719581	0.136097
Rm-103882	103882	177	0	Rm-103882	534	L	*	CYT		19.72	9.32			0.275	0.222	0.421	_	5	ExpAA=0.25 First60=0.25 PredHel=0 Topology=o	0						0	14.1	6.2	7.3		384	30	28	133	49	0	624	20.8624	3.73267	1.58386	10.0902	3.00235	0	3.00235	39.2714	6.54524	Rm-103882	1.1332	0.105028
Rm-103884	103884	295	0	Rm-103884	888	M	*	CYT		32.28	9.03			0.095	0.222	0.723	_	3	ExpAA=0.26 First60=0.03 PredHel=0 Topology=o	0						6	12.9	5.8	5.8		4266	977	402	521	2253	1077	9496	139.374	73.1007	13.6745	23.7691	83.0147	46.3084	129.323	379.241	63.2069	Rm-103884	0.581043	0.238781
Rm-103901	103901	113	0	Rm-103901	338	N		CYT		13.042	8.44			0.509	0.061	0.443	M	5	ExpAA=0.00 First60=0.00 PredHel=0 Topology=o	0						0	5.3	8	2.7		2	0	3	7	11	15	38	0.171667	0	0.268104	0.839015	1.06484	1.69446	2.7593	4.03809	0.673014	Rm-103901	0.044388	0
Rm-103918	103918	140	0	Rm-103918	423	R	*	CYT		15.818	7.87			0.079	0.036	0.935	_	1	ExpAA=0.88 First60=0.00 PredHel=0 Topology=i	0						0	15	5.7	2.1		33	8	31	43	241	3	359	2.26333	1.25658	2.21371	4.11829	18.6416	0.270794	18.9124	28.7643	4.79405	Rm-103918	0.0854022	0.0456793
Rm-103919	103919	177	0	Rm-103919	534	L	*	SIG	17-18	20.119	8.74	18.111	8.86	0.104	0.571	0.412	S	5	ExpAA=0.06 First60=0.01 PredHel=0 Topology=o	0						0	13.6	5.6	2.8		12	13	17	17	218	10	287	0.651949	1.61749	0.961628	1.28972	13.3574	0.715017	14.0724	18.5932	3.09887	Rm-103919	0.0363359	0.095277
Rm-103926	103926	340	2.94118	Rm-103926	1023	L	*	CYT		36.736	5.26			0.102	0.073	0.882	_	2	ExpAA=0.00 First60=0.00 PredHel=0 Topology=o	0						4	15.3	4.4	2.9	1 | 137 DLERAKR|AT 0.581 *ProP* |	988	58	123	178	70	96	1513	28.0191	3.76697	3.63186	7.04909	2.23887	3.58305	5.82192	48.289	8.04816	Rm-103926	1.38224	0.0846073
Rm-103933	103933	73	0	Rm-103933	222	M	*	SIG	19-20	8.031	8.21	5.778	8.64	0.036	0.948	0.058	S	1	ExpAA=0.16 First60=0.16 PredHel=0 Topology=o	0						0	13.7	9.6	8.2		6	3	17	11	4	3	44	0.784101	0.897859	2.3131	2.00737	0.589541	0.515972	1.10551	7.10795	1.18466	Rm-103933	0.123971	0.144557
Rm-103942	103942	126	0.793651	Rm-103942	381	M	*	SIG	16-17	14.229	8.93	12.175	9.12	0.235	0.711	0.07	S	3	ExpAA=0.58 First60=0.14 PredHel=0 Topology=o	0						0	17.5	1.6	4.8		13	3	14	10	7	0	47	0.989901	0.523162	1.10995	1.06332	0.601146	0	0.601146	4.28748	0.714579	Rm-103942	0.3001	0.138942
Rm-10395	10395	401	0	Rm-10395	1206	D	*	CYT		44.336	5.33			0.061	0.065	0.937	_	1	ExpAA=0.81 First60=0.00 PredHel=0 Topology=o	0						0	13.7	5.7	2.5		2851	189	2594	1235	561	1171	8601	68.5841	10.4125	64.9713	41.4866	15.2203	37.0738	52.2941	237.749	39.6248	Rm-10395	0.405426	0.0458019
Rm-103963	103963	72	0	Rm-103963	219	E	*	CYT		8.716	10.32			0.07	0.056	0.95	_	1	ExpAA=0.00 First60=0.00 PredHel=0 Topology=i	0						0	8.3	6.9	.		12	23	26	26	0	22	109	1.58968	6.97788	3.58615	4.8097	0	3.83562	3.83562	20.799	3.46651	Rm-103963	0.0827514	0.504833
Rm-103969	103969	58	0	Rm-103969	177	G	*	SIG	25-26	6.439	9.16	3.849	11.54	0.131	0.757	0.036	S	2	ExpAA=22.30 First60=22.30 PredHel=1 Topology=o10-32i	1	37.9	17.2	44.8		26	0	20.7	5.2	8.6		324	33	234	386	88	21	1086	53.1062	12.3874	39.9339	88.3492	16.2673	4.53006	20.7974	214.574	35.7623	Rm-103969	0.328894	0.0612669
Rm-10399	10399	45	0	Rm-10399	138	M	*	BL	18-19	5.362	9.3	3.147	9.51	0.033	0.951	0.04	S	1	ExpAA=18.12 First60=18.12 PredHel=1 Topology=o4-21i	1	37.8	8.9	53.3		24	0	8.9	.	.		3377	1221	49869	2702	554	5256	62979	709.946	587.863	10915.7	793.222	131.352	1454.23	1585.58	14592.3	2432.05	Rm-10399	0.0511402	0.0419769
Rm-104023	104023	89	0	Rm-104023	270	M	*	CYT		10.51	6.15			0.471	0.071	0.44	M	5	ExpAA=0.37 First60=0.13 PredHel=0 Topology=o	0						1	12.4	4.5	9		7	2	2	8	28	6	53	0.752156	0.49216	0.223751	1.20037	3.39313	0.848487	4.24162	6.91006	1.15168	Rm-104023	0.122125	0.0766736
Rm-10403	10403	67	0	Rm-10403	200	M		CYT		8.316	10.36			0.606	0.037	0.449	M	5	ExpAA=0.00 First60=0.00 PredHel=0 Topology=i	0						0	3	4.5	1.5		631	21	84	68	16	14	834	91.532	6.97636	12.6867	13.7742	2.61756	2.67273	5.29029	130.26	21.7099	Rm-10403	2.36342	0.0565877
Rm-104040	104040	147	0	Rm-104040	440	M		CYT		15.967	6.04			0.491	0.067	0.441	M	5	ExpAA=0.14 First60=0.06 PredHel=0 Topology=o	0						1	16.3	6.8	4.8		91	2	0	2	0	0	95	6.00015	0.302007	0	0.184148	0	0	0	6.48631	1.08105	Rm-104040	12.3167	0.0488266
Rm-104048	104048	56	0	Rm-104048	167	K		CYT		7.18	11.02			0.054	0.044	0.967	_	1	ExpAA=0.00 First60=0.00 PredHel=0 Topology=i	0						0	1.8	3.6	.		5	11	0	2	2	0	20	0.868614	4.37639	0	0.485179	0.39185	0	0.39185	6.12203	1.02034	Rm-104048	0.165311	2.5056
Rm-10405	10405	86	0	Rm-10405	255	M		SIG	21-22	9.676	9.73	7.584	9.95	0.084	0.947	0.02	S	1	ExpAA=2.60 First60=2.60 PredHel=0 Topology=o	0						0	18.6	5.8	3.5		865	206	570	218	223	303	2385	98.4123	53.6744	67.5202	34.6342	28.6135	45.3691	73.9826	328.224	54.7039	Rm-10405	0.428229	0.195499
Rm-10406	10406	260	0	Rm-10406	783	Y	*	CYT		30.971	9.65			0.126	0.036	0.891	_	2	ExpAA=0.00 First60=0.00 PredHel=0 Topology=o	0						0	8.8	3.5	2.3	1 | 246 LEKRRKK|NV 0.505 *ProP* |	7659	6182	5716	3927	1159	6232	30875	283.781	524.574	220.511	203.183	48.4316	303.895	352.326	1584.38	264.063	Rm-10406	0.218193	0.494974
Rm-104101	104101	143	0	Rm-104101	432	R	*	CYT		16.153	9.25			0.758	0.071	0.204	M	3	ExpAA=0.55 First60=0.53 PredHel=0 Topology=o	0						0	14.7	7.7	5.6		21	6	7	17	7	16	74	1.41029	0.922799	0.489456	1.59424	0.530177	1.41414	1.94432	6.36111	1.06018	Rm-104101	0.284803	0.169654
Rm-10414	10414	180	0	Rm-10414	543	M	*	CYT		19.565	7.64			0.082	0.07	0.929	_	1	ExpAA=1.92 First60=1.87 PredHel=0 Topology=o	0						2	14.4	7.2	2.8		3020	99	564	315	427	1608	6033	161.354	12.1137	31.3746	23.5017	25.7297	113.069	138.799	367.143	61.1905	Rm-10414	0.784074	0.0341201
Rm-104144	104144	46	0	Rm-104144	135	M		SIG	22-23	5.517	10.48	2.971	10.43	0.099	0.874	0.028	S	2	ExpAA=16.65 First60=16.65 PredHel=1 Topology=o6-28i	1	47.8	13	39.1		18	0	15.2	2.2	.		20	4	6	10	1	0	41	4.29803	1.96864	1.34251	3.00092	0.242367	0	0.242367	10.8525	1.80874	Rm-104144	0.655644	0.221573
Rm-10416	10416	286	0	Rm-10416	861	M	*	CYT		31.413	9.03			0.658	0.031	0.285	M	4	ExpAA=0.29 First60=0.02 PredHel=0 Topology=o	0						1	10.1	7.3	4.2		11260	521	2002	1253	1537	5534	22107	379.41	40.2045	70.2361	58.9571	58.4087	245.411	303.819	852.627	142.105	Rm-10416	0.801766	0.0494871
Rm-104168	104168	57	0	Rm-104168	169	K		CYT		7.307	11.2			0.083	0.039	0.944	_	1	ExpAA=0.00 First60=0.00 PredHel=0 Topology=i	0						0	3.5	3.5	7	3 | 19 HKKRKKR|DK 0.853 *ProP* | 29 KKKRKKR|TK 0.680 *ProP* | 32 RKKRTKR|RK 0.714 *ProP* |	69	57	0	5	0	0	131	11.845	22.4093	0	1.19859	0	0	0	35.4529	5.90882	Rm-104168	0.501719	1.7179
Rm-10419	10419	403	0	Rm-10419	1212	P	*	CYT		43.366	8.58			0.073	0.067	0.938	_	1	ExpAA=0.00 First60=0.00 PredHel=0 Topology=o	0						15	16.4	3.7	12.2	2 | 141 KKRRPRR|KK 0.596 *ProP* | 266 PATRSYR|SV 0.500 *ProP* |	897	56	100	132	85	116	1386	21.4715	3.06991	2.49228	4.41225	2.29468	3.65437	5.94906	37.395	6.23251	Rm-10419	1.34833	0.0894335
Rm-104214	104214	93	0	Rm-104214	282	M	*	CYT		9.686	4.06			0.112	0.09	0.857	_	2	ExpAA=0.00 First60=0.00 PredHel=0 Topology=o	0						1	21.5	4.3	2.2		178	47	51	41	11	29	357	18.3124	11.0736	5.46286	5.89011	1.27629	3.92651	5.2028	45.9417	7.65695	Rm-104214	0.662762	0.317576
Rm-104247	104247	96	0	Rm-104247	285	M		SIG	26-27	11.282	11.09	8.223	11.61	0.096	0.87	0.06	S	2	ExpAA=16.61 First60=16.61 PredHel=1 Topology=o5-22i	1	17.7	5.2	77.1		74	0	12.5	5.2	4.2	1 | 80 VENRLRR|AV 0.714 *ProP* |	33	2	0	0	0	0	35	3.35925	0.466257	0	0	0	0	0	3.82551	0.637585	Rm-104247	7.18931	0.138756
Rm-104294	104294	71	0	Rm-104294	211	W		CYT		8.301	9.83			0.376	0.041	0.665	_	4	ExpAA=0.00 First60=0.00 PredHel=0 Topology=o	0						3	18.3	5.6	11.3		5	2	5	29	0	0	41	0.687482	0.629778	0.715792	5.56806	0	0	0	7.60111	1.26685	Rm-104294	0.0994242	0.0903252
Rm-104312	104312	46	0	Rm-104312	141	M	*	CYT		5.758	12.13			0.56	0.407	0.059	M	5	ExpAA=0.01 First60=0.01 PredHel=0 Topology=o	0						0	6.5	4.3	.	1 | 24 TRNRKKR|HT 0.858 *ProP* |	112	24	42	58	66	4	306	23.0448	11.3092	8.99766	16.6647	15.3155	1.08317	16.3987	76.415	12.7358	Rm-104312	0.431783	0.173702
Rm-104319	104319	120	0	Rm-104319	363	Q	*	CYT		13.847	6.64			0.052	0.133	0.9	_	2	ExpAA=0.06 First60=0.06 PredHel=0 Topology=o	0						0	15.8	3.3	2.5		8	0	0	0	0	10	18	0.639377	0	0	0	0	1.05184	1.05184	1.69122	0.28187	Rm-104319	0.607286	0
Rm-104371	104371	60	0	Rm-104371	179	K		CYT		7.733	11.34			0.06	0.048	0.958	_	1	ExpAA=0.00 First60=0.00 PredHel=0 Topology=i	0						0	.	5	.	1 | 25 KRKEKKR|GI 0.523 *ProP* |	9	12	8	7	12	1	49	1.45869	4.45418	1.35001	1.58429	2.19349	0.213307	2.40679	11.254	1.87566	Rm-104371	0.148903	0.654952
Rm-10441	10441	224	0	Rm-10441	675	M	*	CYT		25.446	9.35			0.916	0.061	0.061	M	1	ExpAA=0.22 First60=0.00 PredHel=0 Topology=o	0											5102	367	3001	1192	1115	4560	15337	219.286	36.1245	134.295	71.542	54.0478	257.94	311.988	773.235	128.873	Rm-10441	0.395858	0.0490082
Rm-10442	10442	163	0	Rm-10442	492	M	*	CYT		18.624	10.81			0.174	0.162	0.711	_	3	ExpAA=25.78 First60=0.67 PredHel=0 Topology=o	0						1	17.8	2.5	6.7	1 | 143 FRARHYR|IS 0.516 *ProP* |	276	70	367	187	140	135	1175	16.2749	9.45307	22.532	15.398	9.31043	10.4767	19.7872	83.4452	13.9075	Rm-10442	0.242289	0.127756
Rm-104465	104465	42	0	Rm-104465	129	M	*	SIG	28-29	4.874	9.44	1.515	8.9	0.032	0.895	0.098	S	2	ExpAA=12.51 First60=12.51 PredHel=0 Topology=i	0						0	11.9	4.8	.		12	0	6	3	0	1	22	2.69876	0	1.40495	0.94215	0	0.295984	0.295984	5.34185	0.890308	Rm-104465	1.02068	0
Rm-104471	104471	461	0	Rm-104471	1386	L	*	CYT		51.416	9.91			0.579	0.071	0.323	M	4	ExpAA=0.07 First60=0.00 PredHel=0 Topology=o	0						1	12.8	5.4	7.2		41	5	4	0	11	11	72	0.858211	0.239688	0.0871758	0	0.259679	0.303031	0.56271	1.74778	0.291297	Rm-104471	0.963661	0.158829
Rm-10448	10448	553	0.542496	Rm-10448	1662	D	*	CYT		62.978	9.68			0.227	0.123	0.692	_	3	ExpAA=0.26 First60=0.08 PredHel=0 Topology=o	0						0	16.3	3.1	4.3		495	295	712	296	540	725	3063	8.64068	11.7932	12.9404	7.21521	10.6309	16.6558	27.2866	67.8761	11.3127	Rm-10448	0.145868	0.210277
Rm-10449	10449	283	0	Rm-10449	852	M	*	CYT		32.229	6			0.048	0.081	0.936	_	1	ExpAA=0.02 First60=0.01 PredHel=0 Topology=o	0						0	9.2	6.4	3.9		6163	596	4291	2075	3635	13535	30295	209.858	46.4779	152.131	98.6659	139.596	606.563	746.159	1253.29	208.882	Rm-10449	0.201123	0.0385129
Rm-104497	104497	56	0	Rm-104497	166	V		CYT		6.767	11.78			0.086	0.043	0.946	_	1	ExpAA=0.00 First60=0.00 PredHel=0 Topology=i	0						0	3.6	12.5	1.8		36	40	19	36	52	7	190	6.2917	16.01	3.45736	8.78583	10.2495	1.61008	11.8596	46.4045	7.73408	Rm-104497	0.156846	0.526724
Rm-1045	1045	59	0	Rm-1045	176	M	*	SIG	30-31	6.824	9.43	3.237	6.17	0.128	0.86	0.039	S	2	ExpAA=21.40 First60=21.40 PredHel=1 Topology=i17-39o	1	37.3	33.9	28.8		20	1	10.2	.	3.4		7	10	0	0	0	3	20	1.15388	3.77509	0	0	0	0.650828	0.650828	5.57979	0.929965	Rm-1045	0.26065	2.09065
Rm-10454	10454	473	0	Rm-10454	1422	M	*	CYT		51.685	8.46			0.047	0.119	0.95	_	1	ExpAA=0.05 First60=0.05 PredHel=0 Topology=o	0						1	15.6	8	2.3	3 | 433 RRSRKRK|KK 0.535 *ProP* | 435 SRKRKKK|AV 0.706 *ProP* | 467 TPKRKKR|KS 0.688 *ProP* |	1858	72	146	320	169	439	3004	37.907	3.36413	3.10136	9.11673	3.8886	11.7875	15.6761	69.1654	11.5276	Rm-10454	1.21266	0.0511249
Rm-10457	10457	88	0	Rm-10457	267	M	*	SIG	25-26	9.519	8.14	6.899	6.8	0.097	0.912	0.018	S	1	ExpAA=7.58 First60=7.58 PredHel=0 Topology=o	0						0	11.4	10.2	3.4		24	8	290	355	59	16	752	2.6078	1.99076	32.8085	53.8649	7.23015	2.28805	9.51821	100.79	16.7984	Rm-10457	0.0265605	0.0201493
Rm-104646	104646	53	0	Rm-104646	162	M	*	SIG	15-16	5.741	7.66	3.917	6.89	0.657	0.365	0.066	M	4	ExpAA=0.53 First60=0.53 PredHel=0 Topology=o	0						2	20.8	3.8	7.5		12	2	33	21	7	3	78	2.14902	0.820266	6.15316	5.25161	1.41381	0.707072	2.12088	16.4949	2.74916	Rm-104646	0.149789	0.0523274
Rm-104732	104732	163	0	Rm-104732	488	W		CYT		18.583	9.4			0.596	0.117	0.197	M	4	ExpAA=25.53 First60=5.70 PredHel=1 Topology=i87-109o	1	13.5	33.1	53.4		54	0	17.2	4.3	3.7		15	0	0	0	8	2	25	0.891754	0	0	0	0.536385	0.156483	0.692868	1.58462	0.264104	Rm-104732	1.28519	0
Rm-104739	104739	68	0	Rm-104739	117	E		CYT		8.84	5.44			0.067	0.045	0.957	_	1	ExpAA=0.00 First60=0.00 PredHel=0 Topology=i	0						1	11.8	2.9	.		0	9	0	1	0	2	12	0	5.11089	0	0.34626	0	0.652682	0.652682	6.10983	1.01831	Rm-104739	0	5.11118
Rm-104742	104742	43	0	Rm-104742	128	M		SIG	26-27	5.189	6.52	2.153	9.7	0.041	0.649	0.335	S	4	ExpAA=5.82 First60=5.82 PredHel=0 Topology=o	0						0	14	.	.		6	4	0	0	1	3	14	1.35992	2.0763	0	0	0.255621	0.894888	1.15051	4.58673	0.764455	Rm-104742	0.421315	0.826738
Rm-104832	104832	44	0	Rm-104832	135	M	*	SIG	23-24	4.679	10.04	2.381	10.9	0.09	0.717	0.081	S	2	ExpAA=0.10 First60=0.10 PredHel=0 Topology=o	0						3	34.1	6.8	2.3		39	19	2	0	3	2	65	8.38116	9.35103	0.447502	0	0.7271	0.565658	1.29276	19.4725	3.24541	Rm-104832	0.755584	0.923794
Rm-10484	10484	125	0	Rm-10484	378	M	*	SIG	27-28	13.18	4.85	10.484	4.72	0.034	0.964	0.023	S	1	ExpAA=21.01 First60=21.01 PredHel=1 Topology=i7-29o	1	17.6	76.8	5.6		96	3	12	5.6	8.8		6	8	3	939	2525	74	3555	0.460504	1.40617	0.239733	100.638	218.563	7.47476	226.038	328.782	54.797	Rm-10484	0.00140259	0.00429527
Rm-104851	104851	72	0	Rm-104851	214	W		CYT		7.961	10.81			0.182	0.091	0.782	_	2	ExpAA=0.05 First60=0.05 PredHel=0 Topology=o	0						0	4.2	11.1	2.8		9	2	25	2	15	0	53	1.22012	0.620949	3.52879	0.378621	2.29342	0	2.29342	8.0419	1.34032	Rm-104851	0.17883	0.0836639
Rm-104858	104858	65	0	Rm-104858	198	M	*	SIG	15-16	7.965	9.87	5.943	10.22	0.264	0.54	0.137	S	4	ExpAA=0.00 First60=0.00 PredHel=0 Topology=o	0						0	9.2	6.2	1.5	1 | 47 CRRYHKR|GK 0.589 *ProP* |	18	17	9	4	4	6	58	2.63743	5.70458	1.37302	0.818433	0.661	1.15703	1.81803	12.3515	2.05858	Rm-104858	0.271478	0.858101
Rm-104918	104918	55	0	Rm-104918	162	M		SIG	20-21	6.159	9.15	4.005	9.58	0.022	0.941	0.106	S	1	ExpAA=8.42 First60=8.42 PredHel=0 Topology=o	0						0	10.9	9.1	.		7	4	15	23	2	5	56	1.25359	1.64053	2.79689	5.75177	0.403944	1.17845	1.5824	13.0252	2.17086	Rm-104918	0.106484	0.144088
Rm-10505	10505	48	0	Rm-10505	147	M	*	SIG	20-21	5.547	6.7	3.178	8.17	0.026	0.878	0.193	S	2	ExpAA=0.66 First60=0.66 PredHel=0 Topology=o	0						1	8.3	6.3	4.2		2	0	0	4	16	0	22	0.394717	0	0	1.10238	3.56131	0	3.56131	5.0584	0.843067	Rm-10505	0.0846182	0
Rm-105087	105087	254	0	Rm-105087	765	A	*	CYT		29.176	9.25			0.286	0.052	0.765	_	3	ExpAA=0.00 First60=0.00 PredHel=0 Topology=o	0						0	8.3	7.5	3.9		11	0	0	0	1	0	12	0.417162	0	0	0	0.0427706	0	0.0427706	0.459933	0.0766554	Rm-105087	9.53065	0
Rm-10509	10509	42	0	Rm-10509	129	M	*	BL	26-27	4.544	6.79	1.854	9.51	0.021	0.925	0.08	S	1	ExpAA=22.09 First60=22.09 PredHel=1 Topology=i7-29o	1	52.4	31	16.7		13	0	19	7.1	.		0	0	62	0	0	0	62	0	0	14.5178	0	0	0	0	14.5178	2.41964	Rm-10509	0	0
Rm-105091	105091	202	0	Rm-105091	603	E		CYT		23.127	9.51			0.041	0.281	0.772	_	3	ExpAA=1.81 First60=1.81 PredHel=0 Topology=i	0						0	14.4	4.5	3.5	1 | 48 TSKRKRR|EF 0.643 *ProP* |	33	2	0	2	0	0	37	1.58771	0.22037	0	0.13437	0	0	0	1.94245	0.323741	Rm-105091	4.46311	0.127893
Rm-105110	105110	119	0	Rm-105110	355	R		CYT		13.692	9.08			0.893	0.042	0.108	M	2	ExpAA=0.01 First60=0.00 PredHel=0 Topology=o	0						0	13.4	5	5.9	1 | 9 VGGRKGR|FA 0.516 *ProP* |	3	10	25	0	4	0	42	0.245169	1.87159	2.12721	0	0.36867	0	0.36867	4.61265	0.768774	Rm-105110	0.0561224	0.682552
Rm-105129	105129	77	0	Rm-105129	228	P		ANC		9.446	8.59			0.08	0.997	0.001	S	1	ExpAA=60.64 First60=45.93 PredHel=3 Topology=i7-26o30-49i54-76o	3	77.9	6.5	15.6			0	11.7	.	9.1		10	17	33	18	9	1	88	1.27244	4.95398	4.37198	3.19835	1.29156	0.167464	1.45902	15.2558	2.54263	Rm-105129	0.0909907	0.480838
Rm-105153	105153	57	0	Rm-105153	174	M	*	SIG	30-31	6.459	6.37	3.149	4.43	0.127	0.683	0.109	S	3	ExpAA=0.72 First60=0.72 PredHel=0 Topology=o	0						0	12.3	8.8	3.5		32	1	0	3	1	0	37	5.33549	0.381848	0	0.698491	0.188043	0	0.188043	6.60387	1.10065	Rm-105153	4.20322	0.0613605
Rm-10521	10521	410	0.487805	Rm-10521	1233	G	*	CYT		46.3	9.62			0.782	0.037	0.254	M	3	ExpAA=0.00 First60=0.00 PredHel=0 Topology=o	0						7	14.6	6.8	5.4		177	10	7	15	9	1	219	4.1647	0.538861	0.171488	0.492852	0.238828	0.0309667	0.269795	5.6377	0.939616	Rm-10521	2.82545	0.105662
Rm-105262	105262	51	0	Rm-105262	156	M	*	BL	29-30	5.7	6.68	2.493	6.73	0.01	0.965	0.149	S	1	ExpAA=18.57 First60=18.57 PredHel=1 Topology=i13-30o	1	33.3	41.2	25.5		21	0	11.8	3.9	2		8	5	0	2	0	0	15	1.48778	2.12954	0	0.51939	0	0	0	4.13671	0.689451	Rm-105262	0.561442	1.06044
Rm-105274	105274	49	0	Rm-105274	150	H	*	CYT		6.025	9.81			0.245	0.043	0.764	_	3	ExpAA=0.00 First60=0.00 PredHel=0 Topology=i	0						0	8.2	2	.		7	7	4	0	0	3	21	1.35388	3.10061	0.805504	0	0	0.763638	0.763638	6.02363	1.00394	Rm-105274	0.289864	1.06039
Rm-105335	105335	47	0	Rm-105335	144	M	*	SIG	29-30	5.235	9.95	2.085	9.15	0.352	0.577	0.026	S	4	ExpAA=18.62 First60=18.62 PredHel=1 Topology=i7-24o	1	36.2	48.9	14.9		23	2	19.1	2.1	6.4		26	4	0	3	0	0	33	5.23823	1.8456	0	0.844009	0	0	0	7.92784	1.32131	Rm-105335	1.94686	0.303391
Rm-105365	105365	51	0	Rm-105365	150	F		ANC		6.594	5.5	1.092	5.52	0.018	0.995	0.009	S	1	ExpAA=43.23 First60=43.23 PredHel=2 Topology=i2-24o28-50i	2	86.3	7.8	5.9	1	1	0	7.8	.	2		6	28	5	8	9	1	57	1.16047	12.4024	1.00688	2.16066	1.96317	0.254546	2.21772	18.9482	3.15803	Rm-105365	0.0652363	1.89445
Rm-10537	10537	196	0	Rm-10537	591	E	*	CYT		21.991	9.38			0.158	0.073	0.823	_	2	ExpAA=0.00 First60=0.00 PredHel=0 Topology=o	0						1	13.8	6.1	7.1		120	19	14	19	29	4	205	5.89071	2.13602	0.71555	1.30243	1.60553	0.258422	1.86395	11.9087	1.98478	Rm-10537	0.978693	0.21855
Rm-105373	105373	311	0	Rm-105373	932	A		CYT		34.653	5.45			0.104	0.067	0.881	_	2	ExpAA=0.28 First60=0.00 PredHel=0 Topology=o	0						0	13.2	7.4	4.2		68	7	0	2	0	8	85	2.11674	0.499025	0	0.0869366	0	0.327742	0.327742	3.03044	0.505073	Rm-105373	2.31412	0.197055
Rm-105375	105375	81	0	Rm-105375	246	M	*	SIG	30-31	9.005	10.04	5.736	9.73	0.369	0.877	0.01	S	3	ExpAA=1.04 First60=1.04 PredHel=0 Topology=o	0						0	16	2.5	4.9		18	0	1	0	0	0	19	2.12281	0	0.12279	0	0	0	0	2.2456	0.374267	Rm-105375	17.1484	0
Rm-105413	105413	146	0	Rm-105413	438	R		BL	17-18	17.138	8.67	15.025	8.86	0.131	0.722	0.174	S	3	ExpAA=0.22 First60=0.15 PredHel=0 Topology=o	0						0	22.6	0.7	3.4		35	16	28	15	13	25	132	2.31829	2.42709	1.931	1.38741	0.971127	2.17933	3.15046	11.2143	1.86904	Rm-105413	0.260571	0.276177
Rm-10542	10542	49	0	Rm-10542	144	M		SIG	21-22	5.83	9.43	3.307	9.52	0.015	0.954	0.117	S	1	ExpAA=13.32 First60=13.32 PredHel=0 Topology=o	0						0	8.2	4.1	.		231	17	11	49	21	105	434	46.5396	7.8438	2.30743	13.7855	4.77159	27.841	32.6126	103.089	17.1815	Rm-10542	0.822978	0.0823529
Rm-105451	105451	72	0	Rm-105451	219	M	*	SIG	17-18	8.259	9.16	6.493	8.57	0.245	0.559	0.19	S	4	ExpAA=0.10 First60=0.10 PredHel=0 Topology=o	0						0	8.3	1.4	2.8		88	4	0	0	0	0	92	11.6577	1.21354	0	0	0	0	0	12.8712	2.1452	Rm-105451	9.5984	0.104089
Rm-105479	105479	151	0	Rm-105479	451	F		SIG	15-16	17.757	10.46	16.059	10.43	0.198	0.834	0.018	S	2	ExpAA=11.22 First60=11.15 PredHel=0 Topology=o	0						0	10.6	6	5.3		14	4	6	1	1	0	26	0.900586	0.589282	0.401859	0.0898281	0.0725488	0	0.0725488	2.0541	0.342351	Rm-105479	0.780053	0.402015
Rm-1055	1055	658	0	Rm-1055	1977	A	*	CYT		74.065	5.56			0.083	0.096	0.914	_	1	ExpAA=1.26 First60=0.00 PredHel=0 Topology=o	0						0	12.5	7	5.2	1 | 6 -AIRFKR|EY 0.698 *ProP* |	212	38	501	82	47	115	995	3.11102	1.27708	7.65474	1.68033	0.777854	2.221	2.99885	16.722	2.787	Rm-1055	0.22855	0.0826803
Rm-105553	105553	194	0	Rm-105553	585	Y	*	CYT		21.949	9.82			0.349	0.098	0.527	_	5	ExpAA=7.95 First60=7.92 PredHel=0 Topology=o	0						1	18	3.6	2.6		14	8	7	5	0	0	34	0.694298	0.908603	0.361444	0.34626	0	0	0	2.3106	0.385101	Rm-105553	0.429292	0.647613
Rm-105588	105588	79	0	Rm-105588	240	M	*	SIG	18-19	9.522	9.79	7.311	10.06	0.025	0.972	0.05	S	1	ExpAA=15.96 First60=15.96 PredHel=1 Topology=o4-23i	1	24.1	5.1	70.9		56	0	12.7	1.3	3.8		195	57	73	113	42	45	525	23.572	15.7799	9.18779	19.0746	5.72591	7.15911	12.885	80.4993	13.4166	Rm-105588	0.414065	0.243816
Rm-105598	105598	94	0	Rm-105598	285	M	*	ANC		10.556	8.75			0.108	0.923	0.162	S	2	ExpAA=60.73 First60=33.40 PredHel=3 Topology=i12-34o49-71i76-93o	3	64.9	17	18.1			0	12.8	2.1	2.1		65	6	9	12	4	10	106	6.61671	1.39877	0.953887	1.70579	0.459221	1.33972	1.79894	12.4741	2.07901	Rm-105598	1.12944	0.126285
Rm-10560	10560	239	0	Rm-10560	716	A		CYT		27.101	4.88			0.325	0.023	0.793	_	3	ExpAA=0.00 First60=0.00 PredHel=0 Topology=o	0						0	7.9	5.9	0.4		55	7	7	1	2	4	76	2.22855	0.649568	0.295314	0.0565816	0.0913953	0.213307	0.304702	3.53472	0.58912	Rm-10560	1.70487	0.225064
Rm-105601	105601	123	3.25203	Rm-105601	368	F		CYT		13.936	5.77			0.056	0.065	0.95	_	1	ExpAA=0.00 First60=0.00 PredHel=0 Topology=o	0						0	11.4	1.6	3.3		40	0	0	0	0	0	40	3.15345	0	0	0	0	0	0	3.15345	0.525575	Rm-105601	3153.45	0
Rm-105623	105623	209	0	Rm-105623	625	V		CYT		23.549	9.82			0.195	0.056	0.791	_	3	ExpAA=0.00 First60=0.00 PredHel=0 Topology=o	0						0	9.1	5.7	2.9		14	16	0	2	0	6	38	0.649863	1.7009	0	0.12964	0	0.366546	0.366546	2.84695	0.474492	Rm-105623	0.295649	1.48285
Rm-105630	105630	99	0	Rm-105630	300	P	*	CYT		10.602	4.36			0.069	0.143	0.884	_	2	ExpAA=0.01 First60=0.00 PredHel=0 Topology=o	0						6	16.2	6.1	7.1		31	0	0	0	0	0	31	2.99788	0	0	0	0	0	0	2.99788	0.499646	Rm-105630	2997.88	0
Rm-105636	105636	93	0	Rm-105636	282	M	*	CYT		11.161	9.43			0.188	0.7	0.329	S	4	ExpAA=25.18 First60=22.79 PredHel=1 Topology=o20-42i	1	23.7	21.5	54.8		51	0	10.8	4.3	2.2		442	202	265	260	191	137	1497	45.4723	47.5929	28.3855	37.3519	22.1611	18.5494	40.7104	199.513	33.2522	Rm-105636	0.295195	0.313274
Rm-105646	105646	181	0	Rm-105646	546	I	*	SIG	20-21	20.999	4.71	18.635	4.68	0.034	0.926	0.115	S	1	ExpAA=0.08 First60=0.08 PredHel=0 Topology=o	0						0	9.9	2.8	3.3		1546	460	1660	318	90	81	4155	82.1467	55.9764	91.8364	23.5952	5.39332	5.66435	11.0577	264.612	44.1021	Rm-105646	0.450202	0.268296
Rm-105650	105650	107	0	Rm-105650	324	M	*	CYT		12.651	8.62			0.194	0.131	0.599	_	3	ExpAA=11.62 First60=11.10 PredHel=0 Topology=o	0						0	11.2	1.9	2.8		12	133	45	94	376	160	820	1.07451	27.2739	4.19534	11.7536	37.9708	18.8553	56.826	101.123	16.8539	Rm-105650	0.0107397	0.369312
Rm-105663	105663	186	0	Rm-105663	561	M	*	SIG	20-21	21.338	6.04	19.156	5.59	0.02	0.947	0.091	S	1	ExpAA=0.01 First60=0.01 PredHel=0 Topology=o	0						0	8.6	5.9	1.1		3	0	9	28	4	22	66	0.155143	0	0.484595	2.02201	0.233294	1.49733	1.73062	4.39237	0.732062	Rm-105663	0.0366056	0
Rm-105667	105667	294	0.340136	Rm-105667	885	L	*	CYT		33.62	6.11			0.66	0.039	0.415	M	4	ExpAA=0.00 First60=0.00 PredHel=0 Topology=o	0						0	14.3	1.7	0.7		145	3	2	16	6	8	180	4.75333	0.225226	0.0682631	0.732429	0.221827	0.345147	0.566974	6.34622	1.0577	Rm-105667	2.98222	0.0367896
Rm-105678	105678	402	0	Rm-105678	1209	F	*	CYT		43.243	9.45			0.115	0.047	0.904	_	2	ExpAA=0.00 First60=0.00 PredHel=0 Topology=o	0						23	17.2	6	15.2	2 | 64 HRGRGKR|PS 0.693 *ProP* | 122 GRSRASR|HL 0.551 *ProP* |	1335	62	17	84	29	28	1555	32.0353	3.40726	0.424739	2.81476	0.784835	0.884279	1.66911	40.3512	6.72519	Rm-105678	3.85184	0.0922255
Rm-105679	105679	44	0	Rm-105679	135	M	*	SIG	19-20	5.282	10.01	3.11	10.3	0.048	0.851	0.158	S	2	ExpAA=4.91 First60=4.91 PredHel=0 Topology=o	0						0	13.6	2.3	.		12	20	18	13	3	11	77	2.57882	9.84319	4.02752	3.9012	0.7271	3.11112	3.83822	24.189	4.03149	Rm-105679	0.119328	0.686092
Rm-105682	105682	459	0	Rm-105682	1376	M		CYT		49.97	8.66			0.014	0.991	0.055	S	1	ExpAA=174.76 First60=24.08 PredHel=8 Topology=i12-34o88-110i123-142o175-197i210-232o247-266i273-290o305-327i	8	35.9	25.5	38.6			0	13.1	6.3	3.5	1 | 70 FDIRVRR|YS 0.577 *ProP* |	41	2	26	13	24	4	110	0.864448	0.096572	0.570761	0.382748	0.570689	0.110994	0.681683	2.59621	0.432702	Rm-105682	0.498884	0.0386189
Rm-10569	10569	41	0	Rm-10569	126	M	*	SIG	23-24	4.58	9.02	1.985	6.16	0.067	0.79	0.086	S	2	ExpAA=0.12 First60=0.12 PredHel=0 Topology=i	0						0	12.2	2.4	9.8		22	3	11	7	0	9	52	5.06554	1.58194	2.63707	2.25069	0	2.72728	2.72728	14.2625	2.37709	Rm-10569	0.550723	0.124743
Rm-105694	105694	197	0	Rm-105694	594	Q	*	CYT		22.498	8.9			0.217	0.046	0.695	_	3	ExpAA=0.00 First60=0.00 PredHel=0 Topology=o	0						1	14.7	8.1	7.1		372	15	36	44	8	34	509	18.169	1.67782	1.83069	3.00092	0.440667	2.1855	2.62616	27.3046	4.55076	Rm-105694	1.98859	0.0654688
Rm-105695	105695	46	0	Rm-105695	141	M	*	SIG	28-29	5.221	9.16	2.136	9.88	0.056	0.903	0.065	S	1	ExpAA=15.71 First60=15.71 PredHel=0 Topology=o	0						0	10.9	2.2	2.2		9	0	2	4	0	0	15	1.85181	0	0.42846	1.14929	0	0	0	3.42956	0.571594	Rm-105695	1.17296	0
Rm-105700	105700	147	0	Rm-105700	439	S		CYT		17.341	9.6			0.044	0.148	0.922	_	2	ExpAA=5.88 First60=1.20 PredHel=0 Topology=o	0						0	10.2	5.4	4.1		0	0	36	0	0	0	36	0	0	2.47706	0	0	0	0	2.47706	0.412844	Rm-105700	0	0
Rm-105701	105701	219	0	Rm-105701	660	M	*	SIG	19-20	25.97	9.38	23.742	9.48	0.017	0.947	0.089	S	1	ExpAA=1.39 First60=0.45 PredHel=0 Topology=o	0						0	9.6	5.9	3.7		0	0	746	4	0	0	750	0	0	34.1424	0.24553	0	0	0	34.3879	5.73132	Rm-105701	0	0
Rm-105704	105704	62	0	Rm-105704	189	M	*	CYT		7.002	10.28			0.424	0.119	0.295	M	5	ExpAA=0.02 First60=0.02 PredHel=0 Topology=o	0						0	11.3	4.8	.		0	35	14	1	0	2	52	0	12.304	2.23751	0.214352	0	0.404041	0.404041	15.1599	2.52665	Rm-105704	0	4.30676
Rm-10572	10572	831	0	Rm-10572	2496	M	*	SIG	44-45	93.075	5.23	88.195	5.07	0.161	0.821	0.09	S	2	ExpAA=313.56 First60=24.97 PredHel=14 Topology=i21-43o73-95i186-208o228-250i263-285o316-338i376-398o448-467i554-576o596-621i642-664o684-706i727-749o769-786i	14	36.5	23	40.6			3	9.9	6.1	5.4		5420	463	7470	1643	575	2293	17864	62.9982	12.3247	90.4014	26.6675	7.53755	35.0766	42.6141	235.006	39.1676	Rm-10572	0.36625	0.0553466
Rm-105722	105722	141	0	Rm-105722	426	Q	*	CYT		16.188	10.01			0.25	0.142	0.497	_	4	ExpAA=0.05 First60=0.01 PredHel=0 Topology=o	0						0	9.2	7.1	6.4		8	7	0	4	0	0	19	0.544821	1.09176	0	0.380399	0	0	0	2.01698	0.336164	Rm-105722	0.369831	1.17873
Rm-105734	105734	90	0	Rm-105734	269	M		SIG	26-27	10.305	9.66	7.558	10.43	0.028	0.866	0.241	S	2	ExpAA=0.27 First60=0.03 PredHel=0 Topology=i	0						0	12.2	3.3	3.3		1	2	6	2	0	6	17	0.10785	0.493989	0.673749	0.301208	0	0.851641	0.851641	2.42844	0.40474	Rm-105734	0.0464554	0.255233
Rm-10574	10574	88	0	Rm-10574	267	M	*	CYT		10.328	8.73			0.04	0.294	0.725	_	3	ExpAA=0.02 First60=0.00 PredHel=0 Topology=i	0						0	13.6	2.3	4.5		131	4	267	83	69	83	637	14.2342	0.995379	30.2064	12.5938	8.4556	11.8693	20.3249	78.3547	13.0591	Rm-10574	0.221988	0.0128668
Rm-105767	105767	83	0	Rm-105767	252	M	*	ANC		9.356	8.48			0.02	0.964	0.09	S	1	ExpAA=31.17 First60=29.30 PredHel=1 Topology=o34-56i	1	26.5	41	32.5		27	0	18.1	1.2	3.6		14	2	2	6	3	11	38	1.61176	0.527314	0.239733	0.964582	0.389518	1.66667	2.05619	5.39958	0.89993	Rm-105767	0.4254	0.108205
Rm-10578	10578	124	0	Rm-10578	371	M		SIG	21-22	14.495	9.9	12.152	9.89	0.437	0.364	0.06	M	5	ExpAA=0.12 First60=0.12 PredHel=0 Topology=o	0						0	13.7	3.2	0.8		84	39	120	56	123	48	470	6.56869	6.98442	9.77027	6.11509	10.8477	4.93998	15.7877	45.2262	7.53769	Rm-10578	0.169916	0.182634
Rm-10579	10579	404	0	Rm-10579	1215	M	*	BL	-1	45.185	9.83			0.178	0.708	0.139	S	3	ExpAA=193.29 First60=30.84 PredHel=10 Topology=i24-46o50-72i79-101o105-127i197-216o226-248i255-272o287-304i311-333o343-365i	10	51.2	10.6	38.1			2	14.1	6.7	6.7		82	39	144	49	108	35	457	1.95799	2.13269	3.58002	1.63384	2.9084	1.09989	4.00829	13.3128	2.21881	Rm-10579	0.172422	0.19074
Rm-10580	10580	418	0	Rm-10580	1257	A	*	CYT		47.581	6.61			0.119	0.088	0.819	_	2	ExpAA=8.07 First60=0.00 PredHel=0 Topology=o	0						0	9.8	5	5.5		643	31	103	128	35	155	1095	14.8405	1.63857	2.47515	4.12537	0.911044	4.70819	5.61923	28.6989	4.78314	Rm-10580	1.0708	0.0605505
Rm-105800	105800	178	0	Rm-105800	537	G	*	CYT		19.998	9.42			0.239	0.055	0.815	_	3	ExpAA=0.00 First60=0.00 PredHel=0 Topology=o	0						11	18.5	5.1	3.4		37	7	19	4	5	20	92	1.99895	0.866091	1.06876	0.301769	0.304651	1.42204	1.7267	5.96226	0.993709	Rm-105800	0.504235	0.169916
Rm-10582	10582	132	0	Rm-10582	399	M	*	BL	-1	14.89	7.69			0.095	0.658	0.25	S	3	ExpAA=37.24 First60=17.75 PredHel=2 Topology=i13-35o92-114i	2	33.3	43.2	23.5		18	0	16.7	3.8	3.8		250	96	68	78	112	46	650	18.1778	15.9859	5.14796	7.91973	9.18442	4.40192	13.5863	60.8177	10.1363	Rm-10582	0.426298	0.356568
Rm-10583	10583	65	0	Rm-10583	198	M	*	BL	37-38	7.167	9.49	3.326	10.79	0.021	0.902	0.116	S	2	ExpAA=18.52 First60=18.52 PredHel=1 Topology=i7-29o	1	33.8	55.4	10.8		36	0	18.5	4.6	3.1		298	97	220	198	367	231	1411	43.6641	32.5497	33.5627	40.5125	60.6468	44.5455	105.192	255.481	42.5802	Rm-10583	0.20614	0.146007
Rm-10587	10587	227	0	Rm-10587	684	R	*	CYT		25.723	9.85			0.649	0.058	0.358	M	4	ExpAA=0.23 First60=0.02 PredHel=0 Topology=o	0						1	11.5	6.2	9.7	1 | 62 KSARRKR|AY 0.746 *ProP* |	790	57	44	142	74	32	1139	33.5077	5.5368	1.9431	8.41048	3.53983	1.78629	5.32612	54.7242	9.1207	Rm-10587	1.57925	0.112563
Rm-105893	105893	63	0	Rm-105893	192	D	*	CYT		7.313	6.09			0.335	0.044	0.722	_	4	ExpAA=0.00 First60=0.00 PredHel=0 Topology=i	0						0	14.3	3.2	3.2		9	2	5	4	0	0	20	1.35992	0.6921	0.786625	0.844009	0	0	0	3.68266	0.613777	Rm-105893	0.585232	0.231351
Rm-10590	10590	210	0	Rm-10590	633	D	*	CYT		21.634	7.16			0.114	0.039	0.932	_	1	ExpAA=1.04 First60=0.00 PredHel=0 Topology=o	0						14	15.7	14.8	11.4		53	329	439	230	26	37	1114	2.4291	34.5328	20.9488	14.7202	1.34393	2.2318	3.57573	76.2067	12.7011	Rm-10590	0.0329242	0.828625
Rm-105909	105909	257	0	Rm-105909	770	L		CYT		28.195	4.8			0.063	0.288	0.717	_	3	ExpAA=0.00 First60=0.00 PredHel=0 Topology=o	0						6	14.8	5.4	4.7		95	11	0	5	2	0	113	3.57937	0.949165	0	0.263068	0.0849857	0	0.0849857	4.87659	0.812765	Rm-105909	2.75714	0.241615
Rm-10594	10594	587	0	Rm-10594	1764	A	*	CYT		67.135	8.98			0.082	0.066	0.923	_	1	ExpAA=0.07 First60=0.00 PredHel=0 Topology=o	0						0	11.9	4.8	6.5		5294	126	25	225	41	41	5752	87.0681	4.74583	0.428095	5.1674	0.760487	0.887448	1.64793	99.0573	16.5096	Rm-10594	7.26157	0.0503202
Rm-10596	10596	1201	0	Rm-10596	3606	M	*	CYT		140.03	8.51			0.2	0.058	0.851	_	2	ExpAA=0.00 First60=0.00 PredHel=0 Topology=o	0						0	12.2	3.7	1.7	1 | 410 KAIRDKR|DQ 0.666 *ProP* |	2944	230	732	366	111	456	4839	23.6857	4.23781	6.13175	4.11191	1.00717	4.82833	5.8355	44.0026	7.33377	Rm-10596	1.16575	0.106569
Rm-10597	10597	849	0.235571	Rm-10597	2550	M	*	CYT		98.47	7.58			0.1	0.05	0.93	_	1	ExpAA=0.00 First60=0.00 PredHel=0 Topology=o	0						0	12.1	3.5	1.5	1 | 70 KAIRDKR|DQ 0.666 *ProP* |	1375	112	401	141	49	222	2300	15.6436	2.91822	4.75011	2.2401	0.628728	3.32407	3.9528	29.5048	4.91747	Rm-10597	1.1285	0.109759
Rm-105978	105978	56	0	Rm-105978	166	M		SIG	16-17	6.744	5.35	4.554	5.35	0.033	0.991	0.01	S	1	ExpAA=23.39 First60=23.39 PredHel=1 Topology=o5-27i	1	39.3	8.9	51.8		29	0	5.4	1.8	.		4	4	1	6	1	1	17	0.699078	1.601	0.181966	1.46431	0.197105	0.230011	0.427117	4.37347	0.728911	Rm-105978	0.190205	0.577256
Rm-106017	106017	94	0	Rm-106017	285	T	*	CYT		10.467	6.89			0.173	0.143	0.646	_	3	ExpAA=0.01 First60=0.00 PredHel=0 Topology=o	0						0	19.1	3.2	3.2		17	3	0	7	4	4	35	1.73052	0.699385	0	0.995043	0.459221	0.535886	0.995107	4.42006	0.736676	Rm-106017	0.64319	0.187922
Rm-10604	10604	140	0	Rm-10604	423	M	*	ANC		15.79	8.79			0.51	0.056	0.55	_	5	ExpAA=26.56 First60=3.03 PredHel=1 Topology=o110-132i	1	15.7	78.6	5.7		8	2	16.4	3.6	4.3		111	13	452	26	32	36	670	7.61301	2.04194	32.2773	2.49013	2.47523	3.24952	5.72476	50.1471	8.35786	Rm-10604	0.178982	0.0424465
Rm-106041	106041	120	0	Rm-106041	358	P		CYT		13.347	8.84			0.318	0.053	0.687	_	4	ExpAA=0.00 First60=0.00 PredHel=0 Topology=o	0						2	15	9.2	4.2		0	0	9	4	6	4	23	0	0	0.759379	0.452653	0.548372	0.426613	0.974985	2.18702	0.364503	Rm-106041	0	0
Rm-10605	10605	140	0	Rm-10605	423	M	*	ANC		15.78	8.79			0.51	0.056	0.55	_	5	ExpAA=25.87 First60=2.54 PredHel=1 Topology=o110-132i	1	15.7	78.6	5.7		8	3	17.1	3.6	3.6		3006	279	9789	806	537	1805	16222	206.168	43.8232	699.032	77.1939	41.5375	162.927	204.465	1230.68	205.114	Rm-10605	0.201235	0.0369236
Rm-106099	106099	164	0	Rm-106099	490	L		CYT		17.708	9.3			0.718	0.02	0.399	M	4	ExpAA=0.00 First60=0.00 PredHel=0 Topology=o	0						4	23.2	4.9	6.1		18	5	2	2	4	2	33	1.06574	0.677975	0.123291	0.165357	0.267098	0.155844	0.422942	2.4553	0.409217	Rm-106099	0.766405	0.381243
Rm-10611	10611	237	0	Rm-10611	714	L	*	CYT		25.693	5.93			0.13	0.062	0.87	_	2	ExpAA=0.00 First60=0.00 PredHel=0 Topology=o	0						0	9.7	6.8	5.1		8068	454	7898	3393	1787	9495	31095	327.824	42.2472	334.132	192.519	81.8904	507.755	589.645	1486.37	247.728	Rm-10611	0.282962	0.0292546
Rm-10614	10614	109	0	Rm-10614	330	K	*	CYT		11.976	6.32			0.071	0.157	0.86	_	2	ExpAA=0.01 First60=0.00 PredHel=0 Topology=i	0						0	11.9	4.6	4.6		622	53	104	66	56	54	955	54.6827	10.6709	9.5196	8.10249	5.5524	6.24795	11.8003	94.7761	15.796	Rm-10614	1.36385	0.126874
Rm-10615	10615	219	0	Rm-10615	660	K	*	BL		25.577	9.27			0.024	0.783	0.264	S	3	ExpAA=101.26 First60=32.33 PredHel=4 Topology=i13-35o85-102i114-136o141-163i	4	37.9	25.1	37			0	16.4	4.1	3.2		4009	174	785	711	692	488	6859	176.224	17.5164	35.9273	43.643	34.3059	28.2315	62.5374	335.848	55.9747	Rm-10615	1.10399	0.0550255
Rm-10616	10616	674	0	Rm-10616	2025	M	*	CYT		77.032	6.32			0.224	0.036	0.796	_	3	ExpAA=0.20 First60=0.00 PredHel=0 Topology=o	0						5	13.2	3.4	2.8		484	57	100	59	28	167	895	6.93416	1.87021	1.49167	1.18036	0.452418	3.14883	3.60125	15.0777	2.51294	Rm-10616	0.851393	0.141592
Rm-10617	10617	220	0	Rm-10617	663	M	*	SIG	17-18	24.989	8.96	23.165	8.87	0.039	0.954	0.055	S	1	ExpAA=1.67 First60=1.63 PredHel=0 Topology=o	0						0	11.8	5.5	2.7		206	123	2393	5356	472	353	8903	9.0142	12.3263	109.026	327.277	23.2935	20.3291	43.6226	501.266	83.5443	Rm-10617	0.0183121	0.0252101
Rm-10621	10621	476	0	Rm-10621	1431	M	*	CYT		53.702	7.06			0.122	0.064	0.874	_	2	ExpAA=1.65 First60=0.00 PredHel=0 Topology=o	0						0	11.3	6.1	4.2		3898	334	840	733	896	3236	9937	79.027	15.5077	17.7312	20.7517	20.4868	86.3428	106.83	239.847	39.9745	Rm-10621	0.491397	0.0691256
Rm-10622	10622	476	0	Rm-10622	1431	M	*	CYT		53.712	8.74			0.142	0.057	0.86	_	2	ExpAA=3.80 First60=0.00 PredHel=0 Topology=o	0						0	11.6	6.1	4.2		3493	233	901	581	402	2596	8206	70.8162	10.8182	19.0189	16.4485	9.19164	69.2664	78.458	195.56	32.5933	Rm-10622	0.567689	0.0585584
Rm-10625	10625	530	0	Rm-10625	1593	M	*	CYT		55.513	8.56			0.07	0.303	0.71	_	3	ExpAA=0.11 First60=0.00 PredHel=0 Topology=o	0						1	13.4	10.4	4.7		8798	386	3717	6696	2534	3768	25899	160.229	16.0995	70.4816	170.29	52.0472	90.3135	142.361	559.461	93.2434	Rm-10625	0.401343	0.0296293
Rm-10626	10626	78	0	Rm-10626	237	M	*	CYT		8.781	10.39			0.754	0.051	0.24	M	3	ExpAA=0.00 First60=0.00 PredHel=0 Topology=o	0						0	10.3	6.4	5.1		2718	128	2413	1145	235	1536	8175	332.717	35.8841	307.545	195.725	32.4434	247.457	279.901	1151.77	191.962	Rm-10626	0.40622	0.0321574
Rm-106263	106263	124	0	Rm-106263	371	K		CYT		12.773	12.1			0.275	0.039	0.82	_	3	ExpAA=0.00 First60=0.00 PredHel=0 Topology=o	0						3	8.9	34.7	8.9		10	0	0	2	0	0	12	0.781987	0	0	0.218396	0	0	0	1.00038	0.166731	Rm-106263	3.56427	0
Rm-10627	10627	269	0	Rm-10627	810	V	*	CYT		29.397	6.08			0.098	0.045	0.929	_	1	ExpAA=0.00 First60=0.00 PredHel=0 Topology=o	0						4	13.8	4.1	4.5	1 | 183 QAQRAAR|SL 0.608 *ProP* |	1012	50	164	184	143	127	1680	36.2467	4.10133	6.11587	9.20283	5.77641	5.98654	11.763	67.4297	11.2383	Rm-10627	1.16235	0.0647619
Rm-10628	10628	801	0	Rm-10628	2406	M	*	CYT		87.487	9.21			0.082	0.054	0.91	_	1	ExpAA=0.00 First60=0.00 PredHel=0 Topology=o	0						6	19.1	4.4	6.5	1 | 357 SSSSKKR|SK 0.650 *ProP* |	5783	115	172	383	130	40	6623	69.7318	3.17572	2.15939	6.44899	1.76789	0.634778	2.40266	83.9186	13.9864	Rm-10628	4.91493	0.0393308
Rm-10632	10632	214	0	Rm-10632	645	M	*	SIG	13-14	24.728	9.37	23.339	9.37	0.048	0.364	0.628	_	4	ExpAA=21.66 First60=0.01 PredHel=1 Topology=i190-212o	1	10.3	0.9	88.8	1	2	0	13.6	3.3	1.4	1 | 134 MDSRARR|NL 0.594 *ProP* |	10714	1772	12924	5758	3061	10437	44666	481.909	182.534	605.252	361.66	155.278	617.836	773.114	2404.47	400.745	Rm-10632	0.25066	0.0821508
Rm-10633	10633	213	0	Rm-10633	642	M	*	SIG	20-21	23.891	9.79	21.891	9.93	0.027	0.922	0.092	S	1	ExpAA=1.44 First60=1.44 PredHel=0 Topology=o	0						0	15.5	5.2	4.2		76	21	213	92	147	126	675	3.43441	2.17332	10.0218	5.80552	7.49185	7.49364	14.9855	36.4205	6.07008	Rm-10633	0.104114	0.063458
Rm-106337	106337	175	0	Rm-106337	524	G		CYT		20.571	11.86			0.099	0.041	0.938	_	1	ExpAA=0.00 First60=0.00 PredHel=0 Topology=i	0						1	13.7	6.3	5.1	3 | 57 VSRRRRR|NR 0.608 *ProP* | 60 RRRRNRR|KK 0.540 *ProP* | 62 RRNRRKK|QK 0.575 *ProP* |	0	0	57	0	0	0	57	0	0	3.28581	0	0	0	0	3.28581	0.547635	Rm-106337	0	0
Rm-106341	106341	60	0	Rm-106341	178	M		SIG	36-37	7.361	10.07	2.994	10.78	0.108	0.933	0.017	S	1	ExpAA=6.33 First60=6.33 PredHel=0 Topology=o	0						0	13.3	3.3	6.7	1 | 43 WPSRYAR|DN 0.538 *ProP* |	14	12	4	18	17	5	70	2.28182	4.47921	0.678796	4.09676	3.1249	1.07253	4.19742	15.734	2.62233	Rm-106341	0.169612	0.397946
Rm-10636	10636	179	0	Rm-10636	540	M	*	SIG	41-42	20.979	9.37	16.213	9.47	0.013	0.996	0.037	S	1	ExpAA=51.85 First60=27.87 PredHel=2 Topology=o20-42i55-77o	2	24.6	68.2	7.3			0	12.8	2.2	3.9		322	131	516	727	358	283	2337	17.2996	16.1182	28.8639	54.5418	21.6918	20.0101	41.702	158.525	26.4209	Rm-10636	0.122495	0.113183
Rm-10638	10638	712	0	Rm-10638	2139	M	*	CYT		82.147	5.57			0.104	0.069	0.885	_	2	ExpAA=0.00 First60=0.00 PredHel=0 Topology=o	0						1	10.8	2.9	3.1		1487	33	2046	108	47	51	3772	20.1685	1.02505	28.8931	2.04551	0.718942	0.910368	1.62931	53.7615	8.96024	Rm-10638	0.600361	0.0194368
Rm-106395	106395	66	0	Rm-106395	197	M		SIG	17-18	7.555	5.98	5.362	6.74	0.066	0.909	0.143	S	2	ExpAA=2.20 First60=2.18 PredHel=0 Topology=o	0						0	16.7	1.5	4.5		25	17	21	31	63	9	166	3.68169	5.73354	3.21997	6.37506	10.4636	1.74435	12.2079	31.2182	5.20303	Rm-106395	0.133697	0.224971
Rm-10641	10641	292	0	Rm-10641	879	P	*	CYT		33.51	5.57			0.041	0.368	0.677	_	4	ExpAA=0.03 First60=0.02 PredHel=0 Topology=o	0						0	9.6	5.5	5.1		25	79	117	112	390	46	769	0.825134	5.97143	4.02065	5.162	14.5172	1.99814	16.5153	32.4945	5.41576	Rm-10641	0.0260538	0.225132
Rm-10642	10642	1456	0	Rm-10642	4371	M	*	CYT		162.418	5.19			0.794	0.119	0.074	M	2	ExpAA=8.72 First60=3.49 PredHel=0 Topology=o	0						0	12.6	2.4	5		11901	2435	9045	8459	19620	73043	124503	78.9907	37.0133	62.5068	78.4019	146.867	638.051	784.918	1041.83	173.638	Rm-10642	0.0820392	0.0368358
Rm-106420	106420	110	0	Rm-106420	327	M		CYT		12.855	9.52			0.238	0.082	0.744	_	3	ExpAA=0.67 First60=0.67 PredHel=0 Topology=i	0						1	15.5	3.6	0.9		20	0	1	5	4	0	30	1.77442	0	0.0923744	0.619456	0.400239	0	0.400239	2.88649	0.481081	Rm-106420	1.59417	0
Rm-10643	10643	441	0	Rm-10643	1326	E	*	CYT		49.721	5.55			0.032	0.19	0.922	_	2	ExpAA=0.23 First60=0.17 PredHel=0 Topology=o	0						0	12	2.9	3.6	1 | 314 EQMRSRR|LT 0.501 *ProP* |	3833	618	2266	1715	5411	18655	32498	83.8627	30.966	51.6197	52.3973	133.518	537.167	670.685	889.531	148.255	Rm-10643	0.104091	0.0360671
Rm-106437	106437	63	0	Rm-106437	192	M	*	CYT		7.646	6			0.02	0.911	0.17	S	2	ExpAA=21.75 First60=21.75 PredHel=1 Topology=i13-35o	1	34.9	44.4	20.6		28	0	12.7	.	.		1	7	3	1	0	0	12	0.151103	2.42235	0.471975	0.211002	0	0	0	3.25643	0.542738	Rm-106437	0.0486435	2.90074
Rm-10644	10644	121	0	Rm-10644	366	D	*	CYT		13.676	4.61			0.078	0.093	0.883	_	2	ExpAA=0.00 First60=0.00 PredHel=0 Topology=o	0						0	14.9	2.5	7.4		255	392	177	147	352	464	1787	20.2131	71.1615	14.608	16.2714	31.4679	48.4055	79.8734	202.127	33.6879	Rm-10644	0.111113	0.543354
Rm-106447	106447	104	0	Rm-106447	309	M		SIG	23-24	11.781	6.39	9.318	7.09	0.075	0.865	0.058	S	2	ExpAA=5.63 First60=5.63 PredHel=0 Topology=o	0						0	11.5	4.8	1.9		4	0	0	5	5	4	18	0.375556	0	0	0.655541	0.529442	0.494264	1.02371	2.0548	0.342467	Rm-106447	0.223513	0
Rm-10645	10645	79	0	Rm-10645	240	V	*	CYT		9.21	4.11			0.058	0.078	0.931	_	1	ExpAA=0.23 First60=0.23 PredHel=0 Topology=o	0						1	13.9	2.5	2.5		390	91	298	235	545	2179	3738	47.144	25.1924	37.5063	39.6684	74.3005	346.66	420.96	570.472	95.0786	Rm-10645	0.090085	0.0462009
Rm-10646	10646	80	0	Rm-10646	238	V		CYT		8.892	4.68			0.02	0.57	0.628	_	5	ExpAA=0.00 First60=0.00 PredHel=0 Topology=i	0						1	11.3	6.3	5		38	13	22	8	48	74	203	4.63212	3.62916	2.79219	1.36176	6.59889	11.8717	18.4706	30.8858	5.14764	Rm-10646	0.17643	0.133143
Rm-10648	10648	122	0	Rm-10648	369	M	*	CYT		13.683	10.36			0.423	0.073	0.406	M	5	ExpAA=19.38 First60=1.06 PredHel=1 Topology=i103-120o	1	13.9	1.6	84.4	1	2	1	12.3	5.7	3.3	1 | 95 LPYHRKR|SF 0.582 *ProP* |	562	43	119	49	63	55	891	44.1859	7.74251	9.74136	5.3797	5.58626	5.69107	11.2773	78.3268	13.0545	Rm-10648	1.29418	0.10969
Rm-106501	106501	45	0	Rm-106501	132	M		SIG	19-20	4.352	6.49	2.419	6.74	0.027	0.946	0.074	S	1	ExpAA=22.69 First60=22.69 PredHel=1 Topology=i5-27o	1	48.9	40	11.1		18	0	11.1	31.1	.		0	27	0	0	0	0	27	0	13.5903	0	0	0	0	0	13.5903	2.26505	Rm-106501	0	13590.3
Rm-106511	106511	50	0	Rm-106511	153	M	*	SIG	17-18	6.034	8.66	3.828	9.31	0.11	0.883	0.042	S	2	ExpAA=3.64 First60=3.64 PredHel=0 Topology=o	0						0	12	2	4		40	5	33	17	27	0	122	7.58476	2.17129	6.51511	4.50138	5.77403	0	5.77403	26.5466	4.42443	Rm-106511	0.399981	0.089074
Rm-10653	10653	255	2.7451	Rm-10653	768	K	*	CYT		28.256	10.22			0.559	0.018	0.664	_	5	ExpAA=0.07 First60=0.00 PredHel=0 Topology=o	0						0	14.1	2.4	5.1	1 | 18 QALRFKR|IC 0.560 *ProP* |	50	26	58	115	108	401	758	1.88878	2.24932	2.28121	6.06632	4.60118	19.9361	24.5373	37.0229	6.17049	Rm-10653	0.0537577	0.0646829
Rm-10654	10654	127	0	Rm-10654	384	N	*	BL		14.371	10.09			0.548	0.156	0.305	M	4	ExpAA=27.70 First60=5.44 PredHel=1 Topology=o98-120i	1	17.3	77.2	5.5		7	4	11.8	4.7	6.3		6454	598	7253	1671	1580	2258	19814	487.608	103.469	570.539	176.292	134.627	224.517	359.145	1697.05	282.842	Rm-10654	0.403167	0.0649283
Rm-10656	10656	212	0	Rm-10656	639	T	*	CYT		24.362	9.63			0.569	0.046	0.42	M	5	ExpAA=0.09 First60=0.00 PredHel=0 Topology=o	0						2	16	9	4.7	1 | 190 SPGRPPR|PA 0.501 *ProP* |	2833	332	641	729	190	540	5265	128.623	34.5205	30.301	46.2184	9.7288	32.2664	41.9952	281.658	46.943	Rm-10656	0.840476	0.139681
Rm-106575	106575	71	0	Rm-106575	210	G		CYT		8.734	11.05			0.061	0.043	0.963	_	1	ExpAA=0.00 First60=0.00 PredHel=0 Topology=i	0						0	.	14.1	.	1 | 64 KKERKKK|EK 0.570 *ProP* |	1	14	0	0	0	0	15	0.138151	4.42944	0	0	0	0	0	4.56759	0.761265	Rm-106575	0.0311823	31.8319
Rm-10658	10658	372	0	Rm-10658	1119	M	*	CYT		41.637	5.81			0.065	0.075	0.933	_	1	ExpAA=0.98 First60=0.00 PredHel=0 Topology=o	0											2904	231	2454	1386	9875	15464	32314	75.2905	13.7158	66.2436	50.179	288.745	527.654	816.398	1021.83	170.305	Rm-10658	0.079543	0.0136054
Rm-10660	10660	73	0	Rm-10660	222	M	*	CYT		8.295	9.74			0.051	0.125	0.912	_	2	ExpAA=0.09 First60=0.09 PredHel=0 Topology=o	0						2	23.3	4.1	4.1		1328	79	416	188	69	111	2191	173.548	23.6436	56.603	34.3078	10.1696	19.0909	29.2605	317.363	52.8938	Rm-10660	1.20673	0.0804971
Rm-106606	106606	81	0	Rm-106606	242	V		SIG	-1	7.622	7.13			0.19	0.481	0.159	S	4	ExpAA=27.49 First60=25.37 PredHel=0 Topology=o	0						9	12.3	.	11.1		1	0	1	35	0	1	38	0.119883	0	0.12482	5.85924	0	0.157776	0.157776	6.26172	1.04362	Rm-106606	0.0195159	0
Rm-106621	106621	75	0	Rm-106621	223	M		CYT		8.298	5.33			0.063	0.41	0.659	_	4	ExpAA=0.00 First60=0.00 PredHel=0 Topology=o	0						3	13.3	5.3	1.3		23	14	111	8	29	111	296	2.99224	4.17122	15.0355	1.45336	4.255	19.0053	23.2603	46.9126	7.81877	Rm-106621	0.0681272	0.0975897
Rm-106625	106625	68	0	Rm-106625	202	M		SIG	15-16	8.182	6.68	6.615	6.75	0.043	0.954	0.066	S	1	ExpAA=40.12 First60=33.54 PredHel=2 Topology=o10-32i45-67o	2	64.7	16.2	19.1	1	1	0	10.3	1.5	2.9		2	6	4	4	1	2	19	0.287245	1.97351	0.598147	0.802227	0.161978	0.378039	0.540016	4.20115	0.700191	Rm-106625	0.0733722	0.885525
Rm-10664	10664	154	0	Rm-10664	465	M	*	CYT		15.762	6.39			0.15	0.072	0.826	_	2	ExpAA=0.00 First60=0.00 PredHel=0 Topology=o	0						0	11	16.2	3.2		10366	822	4879	5679	7852	18364	47962	646.743	117.452	316.94	494.775	552.502	1507.9	2060.4	3636.31	606.051	Rm-10664	0.216333	0.0333777
Rm-106647	106647	163	0	Rm-106647	492	K	*	BL	-1	18.699	8.4			0.022	0.844	0.244	S	3	ExpAA=21.51 First60=16.51 PredHel=1 Topology=i12-31o	1	11.7	81	7.4		132	0	8	8.6	1.8		104	0	25	1	1	0	131	6.13256	0	1.53488	0.0823424	0.0665031	0	0.0665031	7.81628	1.30271	Rm-106647	3.6401	0
Rm-10665	10665	149	0	Rm-10665	450	M	*	SIG	23-24	17.076	6.89	14.113	6.33	0.047	0.967	0.04	S	1	ExpAA=9.35 First60=8.62 PredHel=0 Topology=o	0						0	12.1	4.7	4		482	185	407	269	329	1534	3206	31.0748	27.3149	27.32	24.2174	23.9216	130.158	154.079	264.007	44.0011	Rm-10665	0.133407	0.115402
Rm-10666	10666	337	0.296736	Rm-10666	1014	M	*	CYT		38.095	5.46			0.122	0.056	0.872	_	2	ExpAA=0.01 First60=0.01 PredHel=0 Topology=o	0						0	12.5	6.2	5.9		1354	174	875	1605	327	238	4573	38.7395	11.4012	26.0657	64.1247	10.5516	8.96183	19.5134	159.845	26.6408	Rm-10666	0.319881	0.0768046
Rm-106661	106661	65	0	Rm-106661	140	L	*	ANC		6.884	5.47	4.615	5.47	0.009	0.996	0.026	S	1	ExpAA=46.25 First60=44.36 PredHel=2 Topology=i7-29o39-61i	2	67.7	15.4	16.9	1	4	0	27.7	1.5	.		0	0	5	3	0	0	8	0	0	1.0788	0.868124	0	0	0	1.94692	0.324487	Rm-106661	0	0
Rm-106778	106778	56	0	Rm-106778	165	M		SIG	17-18	6.422	4.67	4.319	4.78	0.159	0.423	0.408	S	5	ExpAA=0.00 First60=0.00 PredHel=0 Topology=o	0						2	17.9	1.8	7.1		5	5	6	4	3	0	23	0.879143	2.01338	1.09842	0.98212	0.5949	0	0.5949	5.56796	0.927993	Rm-106778	0.187458	0.56626
Rm-106791	106791	119	0	Rm-106791	360	M	*	ANC		13.612	8.04			0.156	0.936	0.031	S	2	ExpAA=43.00 First60=22.35 PredHel=2 Topology=i16-38o74-96i	2	37	30.3	32.8			0	8.4	3.4	6.7		29	29	20	11	2	0	91	2.33706	5.35224	1.67813	1.23788	0.181775	0	0.181775	10.7871	1.79785	Rm-106791	0.276541	0.984619
Rm-10681	10681	283	0	Rm-10681	852	M	*	CYT		32.721	7.76			0.853	0.045	0.118	M	2	ExpAA=0.09 First60=0.01 PredHel=0 Topology=o	0						0	11	4.9	5.7		4091	315	2037	796	684	1152	9075	139.304	24.5647	72.2189	37.8497	26.2678	51.6262	77.894	351.831	58.6385	Rm-10681	0.655461	0.0750599
Rm-10682	10682	292	0	Rm-10682	879	M	*	CYT		33.337	5.34			0.059	0.064	0.929	_	1	ExpAA=0.01 First60=0.00 PredHel=0 Topology=o	0						1	13.4	5.5	6.5		378	241	997	897	358	1374	4245	12.476	18.2166	34.2614	41.3421	13.326	59.6836	73.0097	179.306	29.8843	Rm-10682	0.0747825	0.113083
Rm-106828	106828	61	0	Rm-106828	182	S		SIG	-1	6.476	6.83			0.122	0.712	0.16	S	3	ExpAA=2.71 First60=2.71 PredHel=0 Topology=o	0						0	16.4	1.6	8.2		2	0	5	14	0	0	21	0.31881	0	0.829847	3.11634	0	0	0	4.265	0.710833	Rm-106828	0.0807689	0
Rm-106843	106843	48	0	Rm-106843	141	M		SIG	18-19	5.83	10.09	3.481	10.76	0.856	0.417	0.008	M	3	ExpAA=0.30 First60=0.30 PredHel=0 Topology=o	0						0	20.8	2.1	.		7	2	2	5	3	1	20	1.4403	0.942434	0.42846	1.43661	0.69616	0.270794	0.966953	5.21476	0.869126	Rm-106843	0.38149	0.220539
Rm-106869	106869	81	0	Rm-106869	246	M	*	CYT		9.023	9.36			0.066	0.154	0.872	_	2	ExpAA=0.73 First60=0.73 PredHel=0 Topology=i	0						1	12.3	12.3	3.7		1	1	70	0	0	0	72	0.117934	0.270088	8.59532	0	0	0	0	8.98334	1.49722	Rm-106869	0.0133012	0.0309938
Rm-106875	106875	58	0	Rm-106875	172	K		CYT		7.548	11.71			0.057	0.046	0.962	_	1	ExpAA=0.00 First60=0.00 PredHel=0 Topology=i	0						0	3.4	1.7	.		10	28	7	9	15	0	69	1.68673	10.8161	1.22933	2.11984	2.85345	0	2.85345	18.7054	3.11757	Rm-106875	0.0991046	1.3708
Rm-106877	106877	114	0	Rm-106877	340	M		CYT		12.885	4.36			0.077	0.064	0.919	_	1	ExpAA=0.00 First60=0.00 PredHel=0 Topology=i	0						4	13.2	6.1	3.5		4	14	2	1	1	0	22	0.341314	2.73583	0.177685	0.119154	0.0962338	0	0.0962338	3.47022	0.578369	Rm-106877	0.10905	3.72026
Rm-106958	106958	66	0	Rm-106958	201	M	*	SIG	16-17	7.819	10.06	5.893	10.77	0.202	0.713	0.171	S	3	ExpAA=0.05 First60=0.05 PredHel=0 Topology=o	0						0	15.2	3	4.5		28	6	5	4	1	2	46	4.04143	1.98333	0.751403	0.806218	0.162784	0.379919	0.542703	8.12509	1.35418	Rm-106958	0.989419	0.322873
Rm-106983	106983	42	0	Rm-106983	129	M	*	SIG	33-34	5.338	10.96	1.233	10.84	0.438	0.535	0.062	S	5	ExpAA=0.00 First60=0.00 PredHel=0 Topology=o	0						0	2.4	2.4	.		7	18	5	9	6	0	45	1.57428	9.27092	1.17079	2.82645	1.52184	0	1.52184	16.3643	2.72738	Rm-106983	0.106435	1.3068
Rm-107002	107002	48	0	Rm-107002	147	M	*	BL	30-31	5.459	10.95	2.001	8.59	0.441	0.813	0.003	S	4	ExpAA=16.83 First60=16.83 PredHel=1 Topology=i13-30o	1	35.4	37.5	27.1		18	1	22.9	2.1	2.1		32	14	3	5	2	1	57	6.31548	6.32777	0.616457	1.37797	0.445163	0.259741	0.704904	15.3426	2.5571	Rm-107002	0.699535	0.701852
Rm-10701	10701	309	0	Rm-10701	930	M	*	CYT		32.648	9			0.056	0.086	0.94	_	1	ExpAA=0.01 First60=0.00 PredHel=0 Topology=o	0						0	8.4	25.6	3.6		16001	1760	3819	3561	1133	2056	28330	499.158	125.739	124.041	155.123	39.8615	84.4107	124.272	1028.33	171.389	Rm-10701	0.943272	0.139308
Rm-107015	107015	205	2.92683	Rm-107015	612	M		CYT		22.436	9.49			0.372	0.165	0.417	_	5	ExpAA=0.00 First60=0.00 PredHel=0 Topology=o	0						4	12.2	2.9	4.4		47	4	1	9	20	2	83	2.22802	0.434259	0.0493569	0.595771	1.06926	0.124777	1.19404	4.50145	0.750242	Rm-107015	0.979597	0.106745
Rm-107017	107017	54	0	Rm-107017	159	R		CYT		7.172	12.28			0.145	0.03	0.919	_	2	ExpAA=0.00 First60=0.00 PredHel=0 Topology=i	0						0	1.9	5.6	.	5 | 10 KRRREKR|KR 0.618 *ProP* | 13 REKRKRR|RN 0.537 *ProP* | 17 KRRRNKK|GK 0.593 *ProP* | 35 GKRRKKR|GR 0.658 *ProP* | 43 RRERKKR|KK 0.731 *ProP* |	8	6	4	3	6	0	27	1.45971	2.50723	0.75991	0.764386	1.2347	0	1.2347	6.72593	1.12099	Rm-107017	0.277131	0.594172
Rm-107028	107028	57	0	Rm-107028	169	M		SIG	17-18	7.079	6.48	4.918	6.72	0.025	0.994	0.008	S	1	ExpAA=43.09 First60=43.09 PredHel=2 Topology=o4-26i28-50o	2	77.2	19.3	3.5		7	0	15.8	.	1.8		5	23	12	5	13	3	61	0.858335	9.04234	2.14483	1.19859	2.51688	0.677785	3.19467	16.4388	2.7398	Rm-107028	0.055087	1.22236
Rm-107038	107038	43	0	Rm-107038	132	M	*	SIG	24-25	5.482	9.43	2.319	10.28	0.024	0.963	0.035	S	1	ExpAA=22.29 First60=22.29 PredHel=1 Topology=o4-26i	1	51.2	9.3	39.5		17	0	2.3	.	.		6	7	13	2	3	1	32	1.31871	3.52342	2.97487	0.613825	0.743625	0.289257	1.03288	9.46371	1.57729	Rm-107038	0.161885	0.593038
Rm-10704	10704	473	0	Rm-10704	1422	M	*	SIG	19-20	53.238	7.54	51.439	7.29	0.025	0.952	0.057	S	1	ExpAA=16.54 First60=16.42 PredHel=0 Topology=o	0						0	11.2	8.2	4		2929	120	1927	510	3415	2662	11563	59.7576	5.60688	40.9337	14.5298	78.5774	71.4769	150.054	270.882	45.1471	Rm-10704	0.283043	0.021136
Rm-10706	10706	328	0	Rm-10706	981	A		SIG	15-16	37.136	8.5	35.39	8.35	0.811	0.404	0.02	M	3	ExpAA=17.78 First60=16.62 PredHel=0 Topology=o	0						0	13.1	4.9	3.4		409	16	45	24	208	23	725	12.0956	1.08365	1.38562	0.99113	6.93747	0.895192	7.83266	23.3887	3.89811	Rm-10706	1.07097	0.0485813
Rm-107061	107061	41	0	Rm-107061	126	M	*	BL	37-38	4.601	8.77	0.516	8.25	0.018	0.854	0.275	S	3	ExpAA=17.81 First60=17.81 PredHel=1 Topology=o10-32i	1	53.7	24.4	22		9	0	9.8	2.4	9.8		142	15	12	8	29	0	206	32.6958	7.90971	2.8768	2.57222	7.53068	0	7.53068	53.5852	8.93086	Rm-107061	1.56511	0.173168
Rm-10709	10709	183	0	Rm-10709	552	M	*	SIG	21-22	20.82	9.69	18.85	9.71	0.02	0.931	0.069	S	1	ExpAA=22.77 First60=22.01 PredHel=1 Topology=o5-27i	1	12	2.7	85.2		156	0	14.2	3.3	6		143	14	45	75	38	12	327	7.51572	1.68511	2.46248	5.50441	2.25243	0.830041	3.08247	20.2502	3.37503	Rm-10709	0.590141	0.090763
Rm-10715	10715	129	0	Rm-10715	390	L	*	CYT		14.278	9.67			0.075	0.159	0.881	_	2	ExpAA=0.05 First60=0.05 PredHel=0 Topology=o	0						0	17.8	4.7	1.6		34	12	96	14	13	22	191	2.52923	2.04436	7.43543	1.45429	1.09065	2.15385	3.2445	16.7078	2.78463	Rm-10715	0.178371	0.139409
Rm-10718	10718	430	0	Rm-10718	1293	G	*	CYT		47.262	7.67			0.641	0.071	0.339	M	4	ExpAA=0.01 First60=0.01 PredHel=0 Topology=o	0						1	13.3	5.6	6.3	1 | 103 SNPRKKR|SV 0.895 *ProP* |	950	38	58	65	19	7	1137	21.3157	1.95265	1.35497	2.03659	0.480797	0.206708	0.687505	27.3474	4.55789	Rm-10718	3.53334	0.0768891
Rm-10719	10719	329	0	Rm-10719	990	G	*	CYT		36.546	8.64			0.641	0.071	0.339	M	4	ExpAA=0.22 First60=0.01 PredHel=0 Topology=o	0						2	14.9	5.5	5.8	1 | 103 SNPRKKR|SV 0.895 *ProP* |	1286	46	84	118	25	19	1578	37.6859	3.08718	2.56297	4.82876	0.82625	0.732784	1.55903	49.7239	8.28731	Rm-10719	3.13034	0.066195
Rm-107216	107216	106	0	Rm-107216	321	M	*	SIG	18-19	11.45	5.62	9.689	5.63	0.031	0.972	0.025	S	1	ExpAA=22.92 First60=22.92 PredHel=1 Topology=o4-26i	1	20.8	3.8	75.5		80	6	17	3.8	5.7		0	3	0	0	6	12	21	0	0.620949	0	0	0.61158	1.42736	2.03894	2.65989	0.443315	Rm-107216	0	0.304396
Rm-107238	107238	58	0	Rm-107238	173	Q		CYT		6.897	10.29			0.064	0.043	0.958	_	1	ExpAA=0.00 First60=0.00 PredHel=0 Topology=i	0						0	5.2	15.5	.	1 | 26 ERRRGKK|KE 0.500 *ProP* |	8	22	8	13	16	4	71	1.34158	8.44922	1.39683	3.04429	3.02608	0.882818	3.9089	18.1408	3.02347	Rm-107238	0.079855	0.871718
Rm-10724	10724	123	0	Rm-10724	372	G	*	CYT		14.219	9.24			0.135	0.06	0.873	_	2	ExpAA=0.00 First60=0.00 PredHel=0 Topology=i	0						0	8.1	6.5	5.7		18136	1160	13306	6382	8652	8315	55951	1414.4	207.183	1080.45	695.028	760.992	853.447	1614.44	5011.5	835.25	Rm-10724	0.393205	0.0431244
Rm-10727	10727	500	0	Rm-10727	1503	M	*	CYT		57.297	8.37			0.102	0.041	0.932	_	1	ExpAA=0.09 First60=0.02 PredHel=0 Topology=o	0						1	9.8	5.4	5.8		1104	98	695	88	159	649	2793	21.31	4.33218	13.9677	2.37199	3.46134	16.4871	19.9484	61.9303	10.3217	Rm-10727	0.524602	0.0752127
Rm-10729	10729	60	0	Rm-10729	179	M		SIG	25-26	6.983	8.71	4.223	8.94	0.032	0.949	0.056	S	1	ExpAA=13.04 First60=13.04 PredHel=0 Topology=o	0						0	8.3	.	5		702	91	785	148	76	573	2375	113.778	33.7776	132.469	33.4963	13.8921	122.225	136.117	449.638	74.9397	Rm-10729	0.338764	0.0812231
Rm-107311	107311	53	0	Rm-107311	158	L		CYT		6.596	10.47			0.084	0.04	0.947	_	1	ExpAA=0.00 First60=0.00 PredHel=0 Topology=i	0						0	9.4	.	.		2	1	4	7	1	2	17	0.367237	0.420516	0.764719	1.79486	0.207085	0.483315	0.690401	4.03773	0.672955	Rm-107311	0.100024	0.116222
Rm-10732	10732	509	0	Rm-10732	1530	S	*	CYT		57.515	7.13			0.258	0.092	0.575	_	4	ExpAA=0.05 First60=0.00 PredHel=0 Topology=o	0						0	13.9	5.1	4.3		1259	27	58	74	31	53	1502	23.873	1.1725	1.14508	1.95943	0.662944	1.32264	1.98558	30.1356	5.02261	Rm-10732	3.8114	0.040481
Rm-107330	107330	74	0	Rm-107330	219	M		SIG	16-17	8.794	8.18	6.7	8.41	0.115	0.886	0.055	S	2	ExpAA=0.22 First60=0.22 PredHel=0 Topology=o	0						0	10.8	2.7	1.4		3	6	5	10	1	0	25	0.397421	1.82032	0.689644	1.84988	0.149404	0	0.149404	4.90667	0.817778	Rm-107330	0.0881151	0.589604
Rm-107341	107341	50	0	Rm-107341	149	M		SIG	16-17	5.775	8.84	3.753	11.01	0.097	0.4	0.543	_	5	ExpAA=3.09 First60=3.09 PredHel=0 Topology=o	0						0	8	10	.		3	7	4	2	0	1	17	0.584129	3.12142	0.810911	0.543791	0	0.256254	0.256254	5.3165	0.886083	Rm-107341	0.123406	1.42135
Rm-107348	107348	55	0	Rm-107348	163	S	*	CYT		6.328	7.77			0.088	0.081	0.889	_	1	ExpAA=0.00 First60=0.00 PredHel=0 Topology=i	0						0	14.5	5.5	1.8		5	0	0	0	0	2	7	0.88993	0	0	0	0	0.46849	0.46849	1.35842	0.226403	Rm-107348	1.89553	0
Rm-107393	107393	56	0	Rm-107393	166	M		SIG	19-20	6.363	9.38	4.18	9.7	0.158	0.857	0.016	S	2	ExpAA=22.16 First60=22.16 PredHel=1 Topology=o5-27i	1	39.3	8.9	51.8		29	0	14.3	3.6	3.6		1	0	62	0	0	0	63	0.174769	0	11.2819	0	0	0	0	11.4567	1.90945	Rm-107393	0.0154897	0
Rm-107395	107395	67	0	Rm-107395	200	M		CYT		7.665	11.6			0.463	0.104	0.336	M	5	ExpAA=0.29 First60=0.29 PredHel=0 Topology=o	0						1	10.4	3	11.9		21	9	10	1	0	10	51	3.04623	2.98987	1.51032	0.202562	0	1.90909	1.90909	9.65808	1.60968	Rm-107395	0.460653	0.44831
Rm-10740	10740	46	0	Rm-10740	141	M	*	BL	19-20	5.467	9.64	3.035	10.3	0.26	0.368	0.229	S	5	ExpAA=5.78 First60=5.78 PredHel=0 Topology=i	0						0	17.4	4.3	.		268	9	37	42	29	74	459	55.1428	4.24095	7.92651	12.0675	6.72954	20.0387	26.7683	106.146	17.691	Rm-10740	1.08114	0.0416162
Rm-10741	10741	218	0	Rm-10741	657	M	*	SIG	22-23	25.363	7.12	22.886	6.73	0.037	0.927	0.047	S	1	ExpAA=39.12 First60=19.61 PredHel=2 Topology=o6-28i186-205o	2	18.8	8.7	72.5		13	0	16.1	6	2.3		7386	969	5248	4270	841	4402	23116	326.15	97.9937	241.284	263.3	41.883	255.825	297.707	1226.43	204.406	Rm-10741	0.362274	0.0868398
Rm-107412	107412	46	0	Rm-107412	141	E	*	CYT		5.596	5.18			0.052	0.064	0.947	_	1	ExpAA=0.00 First60=0.00 PredHel=0 Topology=o	0						0	4.3	15.2	2.2		0	11	2	0	0	2	15	0	5.18338	0.42846	0	0	0.541587	0.541587	6.15343	1.02557	Rm-107412	0	5.33793
Rm-10742	10742	62	0	Rm-10742	189	M	*	SIG	17-18	7.198	8.49	5.143	8.66	0.267	0.821	0.027	S	3	ExpAA=41.19 First60=41.10 PredHel=2 Topology=o4-23i35-57o	2	66.1	14.5	19.4		5	0	9.7	8.1	3.2		313	48	493	430	130	280	1694	48.0459	16.874	78.7924	92.1712	22.5055	56.5658	79.0712	314.955	52.4925	Rm-10742	0.180008	0.0566088
Rm-107421	107421	78	0	Rm-107421	237	M	*	BL	17-18	8.843	8.74	6.668	8.49	0.149	0.864	0.068	S	2	ExpAA=0.08 First60=0.03 PredHel=0 Topology=o	0						0	9	6.4	1.3		10	4	4	8	1	2	29	1.22412	1.12138	0.509813	1.36751	0.138057	0.32221	0.460267	4.68309	0.780515	Rm-107421	0.353796	0.314754
Rm-10743	10743	157	0	Rm-10743	474	G	*	CYT		17.174	4.19			0.075	0.062	0.936	_	1	ExpAA=0.00 First60=0.00 PredHel=0 Topology=o	0						2	13.4	8.9	2.5		2	6	887	36	0	0	931	0.122412	0.841032	56.5255	3.0769	0	0	0	60.5659	10.0943	Rm-10743	0.0020252	0.0140816
Rm-107434	107434	51	0	Rm-107434	151	N		CYT		5.585	5.75			0.176	0.189	0.519	_	4	ExpAA=0.00 First60=0.00 PredHel=0 Topology=o	0						3	21.6	2	3.9		0	14	2	0	0	2	18	0	6.16014	0.400085	0	0	0.50572	0.50572	7.06595	1.17766	Rm-107434	0	6.79324
Rm-10744	10744	156	0	Rm-10744	471	I	*	CYT		17.264	4.11			0.121	0.078	0.88	_	2	ExpAA=0.00 First60=0.00 PredHel=0 Topology=o	0						2	13.5	7.7	1.9		1	0	675	25	0	0	701	0.061596	0	43.2895	2.15034	0	0	0	45.5014	7.58357	Rm-10744	0.00135552	0
Rm-107442	107442	82	0	Rm-107442	243	M		SIG	23-24	9.505	11.52	6.89	11.37	0.189	0.94	0.007	S	2	ExpAA=17.58 First60=17.57 PredHel=1 Topology=o4-21i	1	20.7	4.9	74.4		61	0	12.2	6.1	3.7	1 | 81 KTCRPPR|S- 0.503 *ProP* |	12	8	15	7	4	0	46	1.43268	2.18738	1.86459	1.16703	0.538593	0	0.538593	7.19027	1.19838	Rm-107442	0.24879	0.437135
Rm-10753	10753	288	0	Rm-10753	867	T	*	SIG	23-24	33.208	9.02	30.687	9.23	0.043	0.965	0.035	S	1	ExpAA=4.04 First60=4.04 PredHel=0 Topology=o	0						14	17.4	3.1	4.5	3 | 129 TVMRRKR|SA 0.810 *ProP* | 180 SIKRPPR|QA 0.579 *ProP* | 253 ENERRKR|HQ 0.709 *ProP* |	328	72	288	233	151	261	1333	10.9756	5.51764	10.034	10.8874	5.69855	11.4942	17.1928	54.6074	9.10123	Rm-10753	0.251545	0.112397
Rm-107536	107536	60	0	Rm-107536	177	M		SIG	19-20	6.385	5.36	4.257	4.41	0.035	0.936	0.044	S	1	ExpAA=0.96 First60=0.96 PredHel=0 Topology=i	0						0	5	6.7	10		20	0	0	2	0	0	22	3.27816	0	0	0.457768	0	0	0	3.73593	0.622655	Rm-107536	7.14558	0
Rm-10754	10754	273	0	Rm-10754	822	P	*	CYT		30.132	8.85			0.121	0.053	0.901	_	2	ExpAA=0.07 First60=0.00 PredHel=0 Topology=o	0						1	15	7	5.9	1 | 167 GYRRMKR|SL 0.763 *ProP* |	22	35	26	95	7	8	193	0.776469	2.82902	0.955434	4.6821	0.278633	0.3716	0.650233	9.89325	1.64888	Rm-10754	0.0851599	0.400414
Rm-107542	107542	99	0	Rm-107542	300	M	*	SIG	20-21	11.173	9.98	8.745	10.14	0.23	0.725	0.048	S	3	ExpAA=4.34 First60=4.34 PredHel=0 Topology=o	0						10	27.3	3	5.1		2	2	48	31	0	0	83	0.193411	0.442944	4.83303	4.18629	0	0	0	9.65567	1.60928	Rm-107542	0.0204382	0.0480743
Rm-10760	10760	50	0	Rm-10760	153	M	*	BL	22-23	5.725	9.57	3.23	9.11	0.446	0.2	0.185	M	4	ExpAA=0.01 First60=0.01 PredHel=0 Topology=o	0						0	20	.	6		346	33	169	67	36	81	732	65.6082	14.3305	33.3653	17.7407	7.69871	20.2139	27.9127	158.957	26.4929	Rm-10760	0.702818	0.0990856
Rm-107623	107623	72	0	Rm-107623	219	R	*	ANC		9.048	11.45	5.438	11	0.1	0.996	0.002	S	1	ExpAA=46.22 First60=42.72 PredHel=2 Topology=i9-31o46-68i	2	61.1	20.8	18.1	1	4	0	13.9	2.8	2.8		68	58	46	50	76	26	324	9.00821	17.5964	6.34473	9.24942	11.3547	4.53301	15.8877	58.0865	9.68108	Rm-107623	0.183544	0.434575
Rm-10763	10763	47	0	Rm-10763	144	M	*	CYT		5.326	11.42			0.293	0.175	0.226	M	5	ExpAA=0.03 First60=0.03 PredHel=0 Topology=o	0						2	12.8	6.4	8.5		119	2	0	11	2	0	134	23.975	0.922799	0	3.0947	0.454438	0	0.454438	28.4469	4.74115	Rm-10763	5.36	0.0335257
Rm-107646	107646	44	0	Rm-107646	135	M	*	SIG	16-17	5.005	9.18	3.195	9.5	0.064	0.865	0.11	S	2	ExpAA=5.05 First60=5.05 PredHel=0 Topology=o	0						0	4.5	2.3	2.3		98	9	4	13	1	13	138	21.0604	4.42944	0.895005	3.9012	0.242367	3.67678	3.91914	34.2051	5.70086	Rm-107646	1.60206	0.148755
Rm-107657	107657	124	0	Rm-107657	374	M	*	SIG	20-21	14.058	6.29	11.89	6.65	0.056	0.908	0.124	S	2	ExpAA=0.01 First60=0.00 PredHel=0 Topology=o	0						0	8.9	2.4	4		12	7	1	0	0	0	20	0.930857	1.24356	0.0807658	0	0	0	0	2.25518	0.375864	Rm-107657	0.702362	1.22806
Rm-107674	107674	91	0	Rm-107674	271	H		CYT		10.323	8.78			0.092	0.114	0.822	_	2	ExpAA=0.00 First60=0.00 PredHel=0 Topology=o	0						0	9.9	9.9	3.3		16	4	6	0	1	1	28	1.71287	0.980687	0.668777	0	0.120736	0.140893	0.261629	3.62396	0.603994	Rm-107674	0.895809	0.370872
Rm-10770	10770	363	0	Rm-10770	1092	M	*	CYT		42.695	5.19			0.058	0.047	0.953	_	1	ExpAA=0.01 First60=0.00 PredHel=0 Topology=o	0						2	7.7	3.3	3.9	1 | 331 ARYHMKR|CV 0.595 *ProP* |	2583	278	836	546	284	676	5203	68.6239	16.9146	23.1251	20.2562	8.50947	23.6364	32.1459	161.066	26.8443	Rm-10770	0.742339	0.117339
Rm-107707	107707	51	0	Rm-107707	152	E		CYT		6.823	11.11			0.057	0.041	0.966	_	1	ExpAA=0.00 First60=0.00 PredHel=0 Topology=i	0						0	.	3.9	.	2 | 13 KRERKKK|ER 0.521 *ProP* | 37 KERRKKR|KE 0.521 *ProP* |	0	16	0	2	1	1	20	0	6.99385	0	0.533059	0.21526	0.251197	0.466457	7.99336	1.33223	Rm-107707	0	6.99025
Rm-107722	107722	67	0	Rm-107722	200	M	*	SIG	16-17	7.454	10.85	5.616	11.55	0.218	0.897	0.045	S	2	ExpAA=38.65 First60=38.65 PredHel=2 Topology=i2-21o36-53i	2	53.7	22.4	23.9		14						21	12	6	4	4	1	48	3.04623	3.98649	0.906193	0.810249	0.65439	0.190909	0.8453	9.59447	1.59908	Rm-107722	0.465128	0.710735
Rm-107728	107728	47	0	Rm-107728	144	M	*	BL	19-20	5.438	8.41	3.122	6.89	0.641	0.421	0.053	M	4	ExpAA=0.01 First60=0.01 PredHel=0 Topology=o	0						0	10.6	4.3	2.1		18	0	11	4	3	2	38	3.62647	0	2.30743	1.12535	0.681656	0.530304	1.21196	8.27121	1.37853	Rm-107728	0.7806	0
Rm-10775	10775	231	0	Rm-10775	696	M	*	CYT		26.414	6.8			0.076	0.434	0.622	_	5	ExpAA=45.56 First60=0.00 PredHel=2 Topology=o133-155i168-190o	2	19	75.3	5.6			0	10	3.5	4.3		5177	2389	3863	4729	5164	3085	24407	215.796	228.059	167.654	275.263	242.764	169.24	412.004	1298.78	216.463	Rm-10775	0.199261	0.212996
Rm-10778	10778	160	0	Rm-10778	483	G	*	CYT		18.541	8.93			0.145	0.071	0.854	_	2	ExpAA=0.01 First60=0.00 PredHel=0 Topology=o	0						0	12.5	6.9	0.6		1336	51	105	140	30	39	1701	80.2477	7.01557	6.56661	11.7427	2.03227	3.08301	5.11528	110.688	18.448	Rm-10778	2.63616	0.0676699
Rm-107782	107782	41	0	Rm-107782	126	M	*	SIG	16-17	4.911	6.48	3.138	6.73	0.021	0.96	0.054	S	1	ExpAA=22.66 First60=22.66 PredHel=1 Topology=i2-24o	1	53.7	41.5	4.9		17	0	14.6	.	2.4		3	2	7	0	1	2	15	0.690755	1.05463	1.67813	0	0.259679	0.606062	0.86574	4.28926	0.714876	Rm-107782	0.191903	0.325942
Rm-10780	10780	74	0	Rm-10780	219	L		CYT		8.667	6.09			0.165	0.031	0.896	_	2	ExpAA=0.01 First60=0.01 PredHel=0 Topology=o	0						0	9.5	6.8	.		137	8	9	3	2	1	160	18.1489	2.42709	1.24136	0.554965	0.298808	0.174347	0.473155	22.8455	3.80758	Rm-10780	3.86346	0.118862
Rm-10781	10781	78	0	Rm-10781	237	M	*	CYT		9.18	9.07			0.152	0.163	0.606	_	3	ExpAA=0.00 First60=0.00 PredHel=0 Topology=o	0						0	11.5	3.8	1.3		343	34	104	90	60	91	722	41.9874	9.5317	13.2551	15.3845	8.28342	14.6606	22.944	103.103	17.1838	Rm-10781	0.687009	0.101865
Rm-107817	107817	56	0	Rm-107817	171	E	*	CYT		6.497	8.01			0.176	0.047	0.854	_	2	ExpAA=0.00 First60=0.00 PredHel=0 Topology=o	0						0	16.1	5.4	1.8		13	4	1	0	0	7	25	2.20557	1.55419	0.176646	0	0	1.563	1.563	5.49941	0.916568	Rm-107817	0.669402	0.393843
Rm-107825	107825	43	0	Rm-107825	132	M	*	BL	25-26	5.132	4.66	2.107	4.21	0.049	0.851	0.205	S	2	ExpAA=2.00 First60=2.00 PredHel=0 Topology=o	0						0	2.3	2.3	.		10	0	8	2	2	0	22	2.19786	0	1.83069	0.613825	0.49575	0	0.49575	5.13812	0.856354	Rm-107825	0.747249	0
Rm-107837	107837	61	0	Rm-107837	180	M		SIG	18-19	7.187	6.67	4.975	6.65	0.01	0.994	0.024	S	1	ExpAA=41.36 First60=41.36 PredHel=2 Topology=o4-21i26-48o	2	63.9	27.9	8.2		13	0	18	3.3	3.3		2	6	10	9	13	2	42	0.322352	2.21472	1.67813	2.02562	2.36308	0.424243	2.78732	9.02815	1.50469	Rm-107837	0.0370231	0.325004
Rm-107842	107842	193	0	Rm-107842	578	M		CYT		22.69	8.9			0.055	0.053	0.952	_	1	ExpAA=0.00 First60=0.00 PredHel=0 Topology=o	0						0	11.9	2.1	0.5		68	12	2	1	5	4	92	3.41314	1.37941	0.10452	0.0700907	0.283041	0.264235	0.547275	5.51444	0.919073	Rm-107842	1.62353	0.333511
Rm-107849	107849	91	0	Rm-107849	276	G	*	CYT		9.673	5.86			0.17	0.159	0.643	_	3	ExpAA=0.05 First60=0.02 PredHel=0 Topology=o	0						0	16.5	8.8	4.4		13	0	45	2	36	1	97	1.36649	0	4.92496	0.293569	4.26776	0.13834	4.4061	10.9911	1.83185	Rm-107849	0.141964	0
Rm-10785	10785	519	0	Rm-10785	1560	F	*	CYT		59.451	9.39			0.375	0.074	0.494	_	5	ExpAA=0.01 First60=0.01 PredHel=0 Topology=o	0						0	16.6	3.9	4.6		2522	498	1223	1117	883	399	6642	46.9023	21.2102	23.6811	29.008	18.5201	9.76575	28.2858	149.087	24.8479	Rm-10785	0.458989	0.165863
Rm-10786	10786	158	1.89873	Rm-10786	477	T	*	CYT		17.239	6.05			0.202	0.048	0.84	_	2	ExpAA=5.50 First60=0.00 PredHel=0 Topology=o	0						1	17.1	5.1	1.3		1835	490	805	991	590	629	5340	111.607	68.2523	50.9773	84.1674	40.4707	50.3489	90.8195	405.823	67.6372	Rm-10786	0.379335	0.202186
Rm-10791	10791	543	0	Rm-10791	1632	T	*	SIG	24-25	59.775	5	57.11	5.03	0.017	0.951	0.095	S	1	ExpAA=0.07 First60=0.07 PredHel=0 Topology=o	0						0	13.4	7.4	4.2		235	77	449	2028	150	103	3042	4.17755	3.1348	8.31047	50.3427	3.00731	2.40976	5.41707	71.3826	11.8971	Rm-10791	0.0621603	0.045932
Rm-107946	107946	80	0	Rm-107946	237	M		SIG	22-23	9.094	4.43	6.445	4.57	0.011	0.992	0.027	S	1	ExpAA=41.74 First60=33.62 PredHel=2 Topology=o4-26i48-70o	2	55	17.5	27.5		10	1	13.8	.	2.5		10	11	6	4	12	0	43	1.22412	3.08379	0.764719	0.683754	1.65668	0	1.65668	7.41307	1.23551	Rm-107946	0.19776	0.712144
Rm-107948	107948	43	0	Rm-107948	132	M	*	BL	37-38	4.819	4.78	0.741	11	0.005	0.911	0.366	S	3	ExpAA=22.32 First60=22.32 PredHel=1 Topology=o15-37i	1	51.2	34.9	14		6	0	14	2.3	.		31	2	0	3	0	0	36	6.81336	1.00669	0	0.920738	0	0	0	8.74079	1.4568	Rm-107948	3.53312	0.130146
Rm-10795	10795	321	0.311526	Rm-10795	966	P	*	CYT		35.477	9.05			0.216	0.088	0.745	_	3	ExpAA=0.00 First60=0.00 PredHel=0 Topology=o	0						20	17.1	5.6	6.5		1483	160	1015	1977	182	181	4998	44.5387	11.0048	31.7386	82.9121	6.16454	7.15416	13.3187	183.513	30.5855	Rm-10795	0.320479	0.0637926
Rm-10796	10796	98	0	Rm-10796	297	M	*	SIG	19-20	11.44	7.56	9.173	6.87	0.047	0.988	0.027	S	1	ExpAA=32.89 First60=32.71 PredHel=2 Topology=i5-22o26-48i	2	39.8	4.1	56.1		50	0	16.3	2	2		1494	120	660	436	196	565	3471	145.938	26.8451	67.1254	59.4728	21.5927	72.6356	94.2283	393.609	65.6015	Rm-10796	0.589237	0.0731942
Rm-10798	10798	155	0	Rm-10798	468	M	*	CYT		17.82	4.57			0.118	0.067	0.861	_	2	ExpAA=0.00 First60=0.00 PredHel=0 Topology=o	0						7	12.9	5.8	3.9		1801	136	566	709	576	795	4583	111.646	19.3078	36.5317	61.3746	40.2702	64.8603	105.13	333.99	55.665	Rm-10798	0.502126	0.0613563
Rm-107986	107986	117	0	Rm-107986	350	M		SIG	32-33	13.426	10.71	9.711	10.61	0.104	0.965	0.032	S	1	ExpAA=62.15 First60=40.15 PredHel=3 Topology=i19-36o40-59i94-116o	3	49.6	4.3	46.2			1	12.8	4.3	0.9		18	0	5	1	0	0	24	1.49203	0	0.43152	0.11575	0	0	0	2.0393	0.339884	Rm-107986	2.72134	0
Rm-10800	10800	210	0	Rm-10800	633	W	*	BL		22.822	5.9			0.094	0.818	0.391	S	3	ExpAA=68.22 First60=28.94 PredHel=3 Topology=o24-46i53-75o175-197i	3	31.4	59	9.5			1	9	10	4.3		2196	319	569	599	538	3799	8020	100.647	33.4832	27.1524	38.3364	27.809	229.152	256.961	456.58	76.0967	Rm-10800	0.28277	0.0791382
Rm-10801	10801	152	0	Rm-10801	459	M	*	CYT		16.68	5.42			0.078	0.049	0.925	_	1	ExpAA=0.05 First60=0.00 PredHel=0 Topology=o	0						0	10.5	6.6	3.9		11151	475	2484	1467	2439	3826	21842	704.814	68.7576	163.47	129.481	173.862	318.266	492.128	1558.65	259.775	Rm-10801	0.825466	0.0461493
Rm-10802	10802	128	0	Rm-10802	384	Y		CYT		13.734	4.98			0.079	0.118	0.892	_	2	ExpAA=0.16 First60=0.00 PredHel=0 Topology=o	0						0	11.7	7.8	4.7		3057	108	569	253	693	1054	5734	230.961	18.6867	44.759	26.6918	59.0485	104.801	163.85	484.948	80.8246	Rm-10802	0.909335	0.0400776
Rm-10806	10806	152	0	Rm-10806	455	M		CYT		17.159	9.83			0.1	0.039	0.922	_	1	ExpAA=41.26 First60=4.70 PredHel=2 Topology=o56-78i119-141o	2	28.9	44.1	27			0	10.5	8.6	2.6		203	6	100	98	55	160	622	12.9437	0.876152	6.63877	8.72576	3.9551	13.4266	17.3817	46.5661	7.76101	Rm-10806	0.384961	0.0191756
Rm-10807	10807	232	0	Rm-10807	699	M	*	CYT		25.972	9.79			0.099	0.041	0.916	_	1	ExpAA=67.49 First60=4.71 PredHel=3 Topology=o56-78i118-140o168-190i	3	28.4	36.2	35.3			0	11.6	10.3	1.7		924	45	641	308	233	405	2556	38.3503	4.27735	27.7	17.851	10.9065	22.1226	33.0291	121.208	20.2013	Rm-10807	0.462841	0.0365801
Rm-10808	10808	232	0	Rm-10808	699	M	*	CYT		25.949	9.79			0.099	0.041	0.916	_	1	ExpAA=67.44 First60=4.71 PredHel=3 Topology=o56-78i118-140o168-190i	3	28.4	36.2	35.3			0	12.1	10.3	1.7		590	26	318	366	133	397	1830	24.4877	2.47136	13.742	21.2125	6.2256	21.6856	27.9112	89.8248	14.9708	Rm-10808	0.374785	0.0282912
Rm-108095	108095	104	0	Rm-108095	311	M		CYT		11.906	8.71			0.057	0.414	0.822	_	3	ExpAA=23.54 First60=14.80 PredHel=0 Topology=o	0						2	14.4	2.9	6.7		19	0	6	1	2	6	34	1.77242	0	0.58276	0.130265	0.210415	0.736628	0.947043	3.43249	0.572081	Rm-108095	1.06704	0
Rm-108100	108100	58	0	Rm-108100	172	M		SIG	18-19	6.449	7.59	4.289	5.78	0.121	0.775	0.105	S	2	ExpAA=0.90 First60=0.90 PredHel=0 Topology=o	0						5	29.3	.	6.9		7	3	22	9	9	0	50	1.18071	1.15886	3.86361	2.11984	1.71207	0	1.71207	10.0351	1.67252	Rm-108100	0.133332	0.130544
Rm-108111	108111	112	0	Rm-108111	334	M		SIG	21-22	13.013	10.13	10.729	10.13	0.045	0.973	0.023	S	1	ExpAA=14.29 First60=13.93 PredHel=0 Topology=o	0						4	24.1	1.8	5.4		48	23	17	3	5	0	96	4.16935	4.57532	1.53745	0.363884	0.489813	0	0.489813	11.1358	1.85597	Rm-108111	0.598402	0.697298
Rm-108113	108113	77	0	Rm-108113	234	F	*	CYT		8.847	6.44			0.139	0.211	0.706	_	3	ExpAA=0.00 First60=0.00 PredHel=0 Topology=o	0						0	9.1	7.8	5.2		23	0	0	2	3	1	29	2.85158	0	0	0.34626	0.419481	0.16317	0.582651	3.78049	0.630082	Rm-108113	3.06651	0
Rm-10813	10813	178	0	Rm-10813	537	M	*	CYT		20.004	9.25			0.914	0.034	0.114	M	1	ExpAA=0.00 First60=0.00 PredHel=0 Topology=o	0						1	12.9	8.4	3.9		1397	37	77	146	91	138	1886	75.4737	4.57791	4.33127	11.0146	5.54465	9.81211	15.3568	110.754	18.459	Rm-10813	2.13919	0.0431157
Rm-10814	10814	112	0	Rm-10814	339	M	*	CYT		13.119	9.06			0.516	0.095	0.319	M	5	ExpAA=0.03 First60=0.00 PredHel=0 Topology=o	0						2	17.9	2.7	7.1		257	12	220	9	6	34	538	21.9941	2.35191	19.603	1.07555	0.579106	3.82945	4.40856	49.4331	8.23886	Rm-10814	0.801535	0.0499533
Rm-108161	108161	61	0	Rm-108161	186	M	*	BL	38-39	7.125	8.53	2.621	3.43	0.035	0.76	0.325	S	3	ExpAA=14.34 First60=14.34 PredHel=0 Topology=i	0						0	23	.	.		33	5	21	15	4	4	82	5.14724	1.78606	3.4104	3.26713	0.703645	0.821116	1.52476	15.1356	2.5226	Rm-108161	0.515272	0.133782
Rm-10819	10819	87	0	Rm-10819	264	M	*	SIG	15-16	10.609	10.23	8.675	10.08	0.72	0.226	0.1	M	3	ExpAA=0.00 First60=0.00 PredHel=0 Topology=o	0						0	10.3	6.9	.		934	76	1228	180	110	351	2879	102.64	19.1271	140.506	27.6221	13.6331	50.7646	64.3977	354.293	59.0488	Rm-10819	0.407862	0.0570675
Rm-10823	10823	208	0	Rm-10823	627	A	*	CYT		23.536	7.05			0.127	0.081	0.884	_	2	ExpAA=0.01 First60=0.01 PredHel=0 Topology=o	0						0	10.6	3.8	.		114	131	237	182	51	137	852	5.27486	13.8817	11.4177	11.7596	2.6614	8.34277	11.0042	53.3381	8.88968	Rm-10823	0.109746	0.351816
Rm-108240	108240	67	0	Rm-108240	204	M	*	SIG	26-27	7.528	8.55	4.554	7.91	0.031	0.743	0.216	S	3	ExpAA=21.01 First60=20.99 PredHel=1 Topology=i7-29o	1	32.8	56.7	10.4		38	0	16.4	4.5	4.5		9	0	7	2	3	46	67	1.27993	0	1.03649	0.397181	0.481169	8.60964	9.09081	11.8044	1.9674	Rm-108240	0.121603	0
Rm-108252	108252	80	0	Rm-108252	238	M		SIG	32-33	8.773	5.17	4.893	4.34	0.049	0.978	0.016	S	1	ExpAA=22.14 First60=22.14 PredHel=1 Topology=i13-35o	1	27.5	56.3	16.3		45	5	13.8	8.8	6.3		14	0	0	0	2	3	19	1.70657	0	0	0	0.274954	0.481284	0.756238	2.46281	0.410468	Rm-108252	2.25368	0
Rm-108263	108263	83	0	Rm-108263	246	T		CYT		9.8	4.73			0.114	0.04	0.921	_	1	ExpAA=0.00 First60=0.00 PredHel=0 Topology=o	0						5	8.4	2.4	7.2		10	0	2	2	0	0	14	1.17934	0	0.245581	0.32937	0	0	0	1.75429	0.292381	Rm-108263	2.04764	0
Rm-10827	10827	82	0	Rm-10827	249	M	*	ANC		9.658	6.8	8.092	6.21	0.849	0.443	0.019	M	3	ExpAA=23.35 First60=22.62 PredHel=1 Topology=i28-50o	1	26.8	39	34.1		32	0	12.2	3.7	3.7		321	31	53	41	4	5	455	37.4007	8.27184	6.42948	6.67073	0.525615	0.766705	1.29232	60.065	10.0108	Rm-10827	1.65012	0.159706
Rm-10828	10828	93	0	Rm-10828	282	M	*	ANC		10.43	8.47			0.313	0.456	0.196	S	5	ExpAA=28.13 First60=22.83 PredHel=1 Topology=o42-64i	1	23.7	45.2	31.2		29	0	15.1	4.3	.		1445	92	669	241	66	548	3061	148.659	21.676	71.6599	34.6223	7.65776	74.1974	81.8552	358.473	59.7455	Rm-10828	0.708528	0.064359
Rm-108281	108281	77	0	Rm-108281	234	M	*	SIG	22-23	9.024	8.81	6.412	8.24	0.026	0.981	0.035	S	1	ExpAA=14.93 First60=13.32 PredHel=0 Topology=o	0						0	10.4	3.9	.		19	2	28	13	17	10	89	2.35565	0.567877	3.61444	2.25069	2.37706	1.6317	4.00876	12.7974	2.1329	Rm-108281	0.225577	0.046431
Rm-108291	108291	57	0	Rm-108291	168	E		CYT		7.328	10.8			0.062	0.045	0.961	_	1	ExpAA=0.00 First60=0.00 PredHel=0 Topology=i	0						0	5.3	3.5	.	1 | 52 QRKRKRR|KG 0.634 *ProP* |	0	3	0	9	0	0	12	0	1.18646	0	2.17031	0	0	0	3.35677	0.559461	Rm-108291	0	0.546424
Rm-1083	1083	257	0	Rm-1083	774	T	*	CYT		29.333	9.43			0.084	0.015	0.97	_	1	ExpAA=0.15 First60=0.00 PredHel=0 Topology=o	0						0	12.1	6.2	3.1		101	18	27	0	0	0	146	3.78577	1.54515	1.05371	0	0	0	0	6.38463	1.06411	Rm-1083	1.45614	0.319215
Rm-108302	108302	68	0	Rm-108302	207	M	*	CYT		8.13	10.9			0.066	0.942	0.035	S	1	ExpAA=10.62 First60=10.41 PredHel=0 Topology=o	0						1	11.8	2.9	7.4		18	5	0	5	2	3	33	2.52276	1.60487	0	0.978562	0.31613	0.553361	0.869491	5.97568	0.995947	Rm-108302	0.730404	0.367095
Rm-10832	10832	419	4.29594	Rm-10832	1260	N	*	CYT		45.722	7.56			0.064	0.102	0.913	_	1	ExpAA=0.01 First60=0.00 PredHel=0 Topology=o	0						1	9.8	8.1	6.4		310	177	8090	655	279	229	9740	7.1378	9.33346	193.944	21.06	7.24503	6.93941	14.1844	245.66	40.9434	Rm-10832	0.029925	0.0394937
Rm-10833	10833	406	0	Rm-10833	1221	M	*	CYT		46.049	8.53			0.096	0.208	0.794	_	3	ExpAA=45.17 First60=21.87 PredHel=2 Topology=i29-51o355-377i	2	10.8	74.9	14.3			0	11.3	6.2	4.7		4903	1177	7813	3307	927	10131	28258	116.498	64.0473	193.286	109.725	24.8411	316.807	341.648	825.205	137.534	Rm-10833	0.164381	0.0841444
Rm-10835	10835	327	0	Rm-10835	980	N		CYT		37.071	6.77			0.064	0.102	0.913	_	1	ExpAA=0.00 First60=0.00 PredHel=0 Topology=o	0						1	10.4	8.9	6.4		18	4	2	18	4	0	46	0.532868	0.27119	0.0616457	0.744106	0.133549	0	0.133549	1.74336	0.29056	Rm-10835	0.439845	0.184086
Rm-108355	108355	90	0	Rm-108355	267	M		SIG	21-22	10.107	5.39	7.82	4.84	0.054	0.724	0.364	S	4	ExpAA=0.00 First60=0.00 PredHel=0 Topology=o	0						0	8.9	6.7	4.4		27	2	1	1	2	1	34	2.93377	0.49769	0.113133	0.151732	0.24509	0.143003	0.388093	4.08442	0.680736	Rm-108355	2.54745	0.13872
Rm-108375	108375	180	0	Rm-108375	543	A	*	ANC		20.079	9.67			0.104	0.205	0.806	_	2	ExpAA=22.88 First60=11.29 PredHel=1 Topology=i50-72o	1	12.2	60	27.8		108	0	4.4	10.6	2.2		3	28	8	5	5	0	49	0.160286	3.42608	0.44503	0.373043	0.301285	0	0.301285	4.70573	0.784288	Rm-108375	0.0352552	2.67528
Rm-108448	108448	44	0	Rm-108448	135	M	*	BL	18-19	5.428	7.7	3.109	8.19	0.022	0.963	0.055	S	1	ExpAA=21.33 First60=21.33 PredHel=1 Topology=i2-24o	1	50	45.5	4.5		20	0	2.3	2.3	4.5		7	0	36	6	4	1	54	1.50431	0	8.05504	1.80055	0.969467	0.282829	1.2523	12.6122	2.10203	Rm-108448	0.135415	0
Rm-10845	10845	842	0	Rm-10845	2529	M	*	BL	647-648	95.64	6.42	21.257	5.89	0.027	0.347	0.82	_	3	ExpAA=140.03 First60=0.00 PredHel=6 Topology=o402-424i445-467o531-548i568-590o630-652i771-793o	6	15.1	65.9	19			0	11.3	6.9	4		4167	166	662	375	411	850	6631	47.8022	4.36113	7.90694	6.00718	5.3174	12.833	18.1504	84.2279	14.038	Rm-10845	1.31229	0.0546044
Rm-108481	108481	53	0	Rm-108481	162	P	*	ANC		6.602	9.52	4.282	9.19	0.028	0.986	0.015	S	1	ExpAA=29.99 First60=29.99 PredHel=1 Topology=i7-29o	1	41.5	45.3	13.2		24	0	9.4	.	7.5		3	11	6	20	3	1	44	0.537254	4.51146	1.11876	5.00154	0.605917	0.235691	0.841607	12.0106	2.00177	Rm-108481	0.0468221	0.601516
Rm-108482	108482	72	0	Rm-108482	215	L		CYT		7.806	5.34			0.095	0.083	0.894	_	2	ExpAA=0.00 First60=0.00 PredHel=0 Topology=o	0						0	13.9	8.3	4.2		0	0	0	0	1	0	1	0	0	0	0	0.152184	0	0.152184	0.152184	0.025364	Rm-108482	0	0
Rm-108502	108502	73	0	Rm-108502	222	P	*	CYT		8.419	6.31			0.055	0.106	0.904	_	2	ExpAA=0.01 First60=0.01 PredHel=0 Topology=o	0						0	13.7	5.5	5.5		1272	77	462	128	119	440	2498	166.229	23.045	62.862	23.3585	17.5388	75.6758	93.2147	368.71	61.4516	Rm-108502	0.820962	0.0666686
Rm-10851	10851	555	0	Rm-10851	1668	M	*	CYT		60.018	9.05			0.923	0.014	0.141	M	2	ExpAA=0.01 First60=0.00 PredHel=0 Topology=o	0						0	11	9.4	3.8		4437	553	1835	807	1193	1523	10348	77.1733	22.0277	33.2307	19.6004	23.4019	34.8627	58.2646	210.297	35.0495	Rm-10851	0.579708	0.117001
Rm-10853	10853	351	0	Rm-10853	1056	M	*	CYT		39.807	8.95			0.744	0.065	0.196	M	3	ExpAA=0.13 First60=0.12 PredHel=0 Topology=o	0						0	16.5	3.4	2.6		664	186	52	43	14	16	975	18.2422	11.7028	1.48744	1.64965	0.433781	0.578514	1.01229	34.0944	5.6824	Rm-10853	1.1507	0.522618
Rm-108537	108537	51	0	Rm-108537	156	M	*	BL	31-32	5.776	11.17	2.455	10.58	0.382	0.176	0.162	M	4	ExpAA=20.49 First60=20.49 PredHel=1 Topology=o15-37i	1	43.1	29.4	27.5		14	0	11.8	3.9	2		5	0	7	3	2	19	36	0.929863	0	1.35542	0.779086	0.419481	4.65036	5.06984	8.1342	1.3557	Rm-108537	0.129052	0
Rm-10855	10855	207	0	Rm-10855	619	S		CYT		23.317	8.43			0.6	0.079	0.236	M	4	ExpAA=0.01 First60=0.00 PredHel=0 Topology=o	0						0	16.9	3.9	2.4		81	2	90	9	9	51	242	3.79636	0.214674	4.39189	0.589034	0.475728	3.14584	3.62157	12.6135	2.10225	Rm-10855	0.430516	0.0173126
Rm-108554	108554	187	0	Rm-108554	564	M	*	CYT		20.22	8.25			0.252	0.081	0.76	_	3	ExpAA=0.07 First60=0.07 PredHel=0 Topology=o	0						0	19.3	4.3	2.7		71	8	201	10	4	10	304	3.65218	0.942434	10.7651	0.718306	0.232053	0.676984	0.909037	16.987	2.83117	Rm-108554	0.273863	0.0587348
Rm-10856	10856	95	0	Rm-10856	284	M		BL		11.272	9.53			0.093	0.26	0.692	_	3	ExpAA=22.67 First60=22.37 PredHel=1 Topology=o39-61i	1	23.2	41.1	35.8		34	0	9.5	1.1	2.1		6262	2440	95673	6579	2259	9065	122278	639.688	570.836	10175.8	938.491	260.258	1218.73	1478.99	13803.8	2300.64	Rm-10856	0.0485932	0.0431373
Rm-10859	10859	541	0	Rm-10859	1626	G	*	CYT		60.639	6.18			0.091	0.07	0.89	_	2	ExpAA=22.68 First60=0.00 PredHel=1 Topology=o506-528i	1	4.1	93.5	2.4		13	0	11.8	6.1	4.8		9	9	75	17	20	967	1097	0.160581	0.367758	1.39328	0.423562	0.402454	22.7072	23.1096	25.4548	4.24247	Rm-10859	0.00634829	0.0146587
Rm-108592	108592	83	0	Rm-108592	252	A	*	CYT		9.084	8.31			0.203	0.06	0.778	_	3	ExpAA=0.01 First60=0.01 PredHel=0 Topology=o	0						0	13.3	8.4	2.4		42	1	2	4	2	0	51	4.83529	0.263657	0.239733	0.643055	0.259679	0	0.259679	6.24141	1.04024	Rm-108592	3.43629	0.044099
Rm-10860	10860	443	0	Rm-10860	1332	C	*	CYT		49.849	5.73			0.092	0.061	0.909	_	1	ExpAA=22.69 First60=0.00 PredHel=1 Topology=o408-430i	1	5	92.1	2.9		13	0	12	6.3	4.5		12	3	43	56	90	602	806	0.261367	0.149643	0.975132	1.70323	2.21078	17.2564	19.4672	22.5565	3.75942	Rm-10860	0.0117225	0.00667815
Rm-108630	108630	88	0	Rm-108630	267	M	*	SIG	29-30	10.262	9.17	6.744	9.15	0.024	0.944	0.187	S	2	ExpAA=23.02 First60=22.56 PredHel=1 Topology=i13-35o	1	25	60.2	14.8		53	0	9.1	2.3	3.4		1	0	89	5	1	2	98	0.108658	0	10.0688	0.75866	0.122545	0.286007	0.408552	11.3447	1.89078	Rm-108630	0.00966966	0
Rm-10865	10865	79	0	Rm-10865	240	V	*	CYT		8.776	4.74			0.269	0.091	0.562	_	4	ExpAA=0.00 First60=0.00 PredHel=0 Topology=o	0						0	13.9	6.3	8.9		176	18	140	322	55	71	782	21.2753	4.98312	17.6204	54.3542	7.49822	11.2955	18.7937	117.027	19.5044	Rm-10865	0.22219	0.0444744
Rm-108654	108654	67	0	Rm-108654	204	C	*	ANC		8.022	5.47	1.375	5.52	0.009	0.998	0.015	S	1	ExpAA=48.91 First60=43.66 PredHel=2 Topology=i7-29o44-66i	2	65.7	22.4	11.9	1	1	0	11.9	.	3		134	21	771	480	146	32	1584	19.0567	6.83957	114.162	95.3234	23.4169	5.98932	29.4062	264.788	44.1314	Rm-108654	0.0775506	0.0265151
Rm-10866	10866	94	0	Rm-10866	285	M	*	CYT		10.274	9.82			0.225	0.12	0.705	_	3	ExpAA=0.06 First60=0.00 PredHel=0 Topology=o	0						6	16	3.2	7.4		271	41	38	53	89	40	532	27.5866	9.55826	4.02752	7.53389	10.2177	5.35886	15.5765	64.2828	10.7138	Rm-10866	0.751735	0.174658
Rm-108662	108662	341	1.75953	Rm-108662	1026	N	*	CYT		38.693	6.3			0.27	0.024	0.809	_	3	ExpAA=0.26 First60=0.00 PredHel=0 Topology=o	0						6	12.9	4.4	4.4		802	16	2	49	18	7	894	22.6778	1.03613	0.0588819	1.93481	0.574026	0.2605	0.834527	26.5421	4.42369	Rm-108662	5.86696	0.0406212
Rm-10870	10870	93	0	Rm-10870	282	M	*	ANC		10.43	8.47			0.313	0.456	0.196	S	5	ExpAA=28.13 First60=22.83 PredHel=1 Topology=o42-64i	1	23.7	45.2	31.2		29	0	15.1	4.3	.		840	74	461	147	42	364	1928	86.4179	17.435	49.38	21.1182	4.87312	49.2844	54.1575	228.509	38.0848	Rm-10870	0.608184	0.0826012
Rm-10871	10871	226	0	Rm-10871	681	M	*	CYT		25.182	9.68			0.587	0.025	0.535	M	5	ExpAA=0.01 First60=0.01 PredHel=0 Topology=o	0						1	15.5	8	6.2		1401	139	667	448	221	612	3488	59.6849	13.5615	29.5854	26.6514	10.6182	34.3132	44.9315	174.415	29.0691	Rm-10871	0.520217	0.0843092
Rm-108718	108718	107	0	Rm-108718	324	M	*	CYT		12.029	8.84			0.264	0.427	0.276	S	5	ExpAA=0.42 First60=0.02 PredHel=0 Topology=o	0						0	19.6	4.7	3.7		53	13	42	76	25	13	222	4.74574	2.66587	3.91565	9.50292	2.52465	1.53199	4.05664	24.8868	4.1478	Rm-108718	0.235613	0.119965
Rm-108728	108728	50	0	Rm-108728	148	M		SIG	18-19	5.935	8.86	3.635	10.28	0.05	0.797	0.249	S	3	ExpAA=6.51 First60=6.51 PredHel=0 Topology=o	0						0	4	6	8		6	5	3	5	1	1	21	1.17615	2.24465	0.612292	1.36866	0.221078	0.257986	0.479063	5.88082	0.980136	Rm-108728	0.249944	0.617141
Rm-108732	108732	45	0	Rm-108732	138	M	*	SIG	19-20	5.363	8.52	3.066	10.83	0.039	0.925	0.068	S	1	ExpAA=20.97 First60=20.97 PredHel=1 Topology=i2-24o	1	48.9	46.7	4.4		21	0	17.8	.	6.7		6	3	4	14	16	1	44	1.26138	1.44438	0.875548	4.10996	3.79357	0.27668	4.07025	11.7615	1.96025	Rm-108732	0.120118	0.139985
Rm-108733	108733	63	0	Rm-108733	192	M	*	SIG	20-21	6.979	9.06	4.582	7.99	0.161	0.738	0.067	S	3	ExpAA=0.01 First60=0.01 PredHel=0 Topology=o	0						0	19	1.6	1.6		17	9	29	16	1	10	82	2.56875	3.11445	4.56243	3.37604	0.170414	1.98864	2.15905	15.7807	2.63012	Rm-108733	0.194411	0.245866
Rm-10874	10874	167	0	Rm-10874	504	M	*	CYT		18.815	10.21			0.086	0.177	0.766	_	3	ExpAA=2.86 First60=2.86 PredHel=0 Topology=o	0						7	19.2	6	8.4	2 | 63 LPQRKYR|DT 0.629 *ProP* | 84 ADSRSKR|KA 0.771 *ProP* |	3645	1715	844	1246	521	1403	9374	209.817	226.086	50.5838	100.156	33.8231	106.288	140.111	726.754	121.126	Rm-10874	0.405884	0.451568
Rm-10876	10876	135	0.740741	Rm-10876	408	E	*	CYT		14.726	7.12			0.415	0.035	0.749	_	4	ExpAA=1.63 First60=0.00 PredHel=0 Topology=o	0						0	7.4	9.6	5.2	1 | 49 PIERIKR|HI 0.619 *ProP* |	221	106	72	50	45	61	555	15.7147	17.2618	5.33054	4.96476	3.60877	5.70857	9.31734	52.5891	8.76485	Rm-10876	0.426156	0.48861
Rm-108814	108814	68	0	Rm-108814	203	P		CYT		8.382	10.49			0.079	0.051	0.94	_	1	ExpAA=0.00 First60=0.00 PredHel=0 Topology=o	0						0	8.8	7.4	1.5		0	14	2	1	0	0	17	0	4.58218	0.2976	0.199569	0	0	0	5.07935	0.846558	Rm-108814	0	9.19804
Rm-10883	10883	202	0	Rm-10883	609	M	*	CYT		22.858	9.69			0.375	0.059	0.547	_	5	ExpAA=0.01 First60=0.00 PredHel=0 Topology=o	0						2	16.8	6.4	6.4		172	0	14	14	29	8	237	8.19379	0	0.6944	0.931321	1.55807	0.501568	2.05964	11.8791	1.97986	Rm-10883	2.22273	0
Rm-10884	10884	108	0	Rm-10884	327	M	*	ANC		12.393	8.38			0.338	0.368	0.158	S	5	ExpAA=33.95 First60=13.69 PredHel=1 Topology=i59-81o	1	20.4	25	54.6		27	0	14.8	0.9	2.8		2429	190	9712	871	50	36	13288	215.503	38.6052	897.14	107.909	5.00298	4.20351	9.20649	1268.36	211.394	Rm-10884	0.204683	0.0313925
Rm-10887	10887	292	0	Rm-10887	879	Q	*	CYT		33.746	9.59			0.16	0.074	0.835	_	2	ExpAA=0.00 First60=0.00 PredHel=0 Topology=o	0						1	13	3.4	9.6		267	42	320	554	679	438	2300	8.81243	3.17468	10.9966	25.5334	25.2748	19.0258	44.3006	92.8178	15.4696	Rm-10887	0.104902	0.0354143
Rm-10890	10890	181	0	Rm-10890	546	M	*	CYT		21.044	5.97			0.763	0.046	0.242	M	3	ExpAA=17.85 First60=0.00 PredHel=1 Topology=i132-149o	1	9.4	17.7	72.9		32	3	7.7	6.1	9.9		4576	3381	4196	3849	5852	1956	23810	243.146	411.427	232.136	285.591	350.686	136.783	487.469	1659.77	276.628	Rm-10890	0.171638	0.329578
Rm-108900	108900	163	0	Rm-108900	492	T	*	CYT		19.306	9.32			0.063	0.056	0.935	_	1	ExpAA=0.53 First60=0.47 PredHel=0 Topology=o	0						1	8.6	4.9	4.3		1	1	157	3	2	0	164	0.0589669	0.135044	9.63904	0.247027	0.133006	0	0.133006	10.2131	1.70218	Rm-108900	0.00580662	0.0133985
Rm-108912	108912	102	0	Rm-108912	308	M	*	CYT		11.674	4.81			0.042	0.893	0.197	S	2	ExpAA=7.22 First60=7.22 PredHel=0 Topology=o	0						0	11.8	2.9	4.9		174	16	22	26	7	10	255	16.3897	3.45151	2.1576	3.41988	0.743625	1.23967	1.9833	27.402	4.567	Rm-108912	1.48818	0.144104
Rm-108913	108913	167	0	Rm-108913	504	M	*	BL		19.297	4.84			0.053	0.907	0.144	S	2	ExpAA=2.52 First60=2.52 PredHel=0 Topology=o	0						0	11.4	2.4	4.2		128	18	3	11	3	11	174	7.36806	2.37291	0.1798	0.8842	0.194759	0.833335	1.02809	11.8331	1.97218	Rm-108913	1.64981	0.250806
Rm-108914	108914	60	0	Rm-108914	183	M	*	BL	20-21	6.588	9.03	4.231	5.08	0.397	0.19	0.158	M	4	ExpAA=24.38 First60=24.38 PredHel=1 Topology=o37-59i	1	36.7	61.7	1.7	1	1	0	13.3	6.7	3.3		57	1	2	1	0	6	67	9.03644	0.363069	0.330125	0.22138	0	1.25187	1.25187	11.2029	1.86715	Rm-108914	4.16918	0.0334909
Rm-10894	10894	171	0	Rm-10894	516	V	*	BL		19.033	8.93			0.178	0.137	0.692	_	3	ExpAA=18.09 First60=0.06 PredHel=1 Topology=i71-93o	1	12.9	45.6	41.5		78	2	14.6	6.4	4.7	2 | 165 LPGRRRR|RS 0.539 *ProP* | 166 PGRRRRR|ST 0.721 *ProP* |	1259	795	1112	1837	3359	686	9048	70.7864	102.366	65.096	144.227	212.994	50.7612	263.755	646.231	107.705	Rm-10894	0.123011	0.18822
Rm-108942	108942	439	0	Rm-108942	1320	M	*	BL	24-25	47.736	9.57	45.21	9.64	0.149	0.545	0.171	S	4	ExpAA=15.39 First60=7.91 PredHel=0 Topology=o	0						1	14.1	7.5	5.5	1 | 99 GRNRINR|YA 0.574 *ProP* |	4573	344	1657	1035	475	1655	9739	100.508	17.3151	37.9182	31.7654	11.7741	47.872	59.6461	247.153	41.1921	Rm-108942	0.68538	0.0753357
Rm-108944	108944	172	0	Rm-108944	519	I	*	CYT		19.129	9.04			0.043	0.1	0.934	_	1	ExpAA=2.16 First60=2.16 PredHel=0 Topology=o	0						0	12.2	5.2	2.3		102	71	85	115	22	16	411	5.70173	9.08931	4.9471	8.97675	1.38695	1.17709	2.56405	31.2789	5.21315	Rm-108944	0.222913	0.409601
Rm-10895	10895	74	0	Rm-10895	225	T	*	CYT		8.505	5.58			0.094	0.13	0.838	_	2	ExpAA=0.05 First60=0.05 PredHel=0 Topology=o	0						0	10.8	.	2.7		520	26	63	98	22	149	878	67.0493	7.67769	8.4578	17.6454	3.19924	25.2849	28.4841	129.314	21.5524	Rm-10895	1.07682	0.0631194
Rm-108953	108953	71	0	Rm-108953	216	M	*	SIG	24-25	8.546	11.72	5.685	11.31	0.094	0.929	0.013	S	1	ExpAA=19.57 First60=19.57 PredHel=1 Topology=o4-26i	1	31	5.6	63.4		45	0	11.3	1.4	.		29	16	37	15	11	21	129	3.89509	4.9216	5.17425	2.81336	1.66627	3.71213	5.3784	22.1827	3.69712	Rm-108953	0.212979	0.28511
Rm-108969	108969	110	0	Rm-108969	329	R		CYT		12.588	9.41			0.514	0.074	0.381	M	5	ExpAA=0.02 First60=0.02 PredHel=0 Topology=o	0						0	17.3	3.6	3.6		3263	286	3001	1308	775	3044	11677	287.736	57.7577	275.53	161.065	77.0748	353.27	430.344	1212.43	202.072	Rm-108969	0.311168	0.0500207
Rm-108970	108970	99	0	Rm-108970	300	Q	*	SIG	21-22	11.248	9.46	8.821	9.62	0.012	0.946	0.239	S	2	ExpAA=1.79 First60=1.65 PredHel=0 Topology=o	0						0	16.2	5.1	3		1834	194	1650	811	390	1661	6540	177.358	42.9655	166.135	109.519	42.5354	211.4	253.936	749.914	124.986	Rm-108970	0.309766	0.060776
Rm-10901	10901	329	0	Rm-10901	990	M	*	SIG	20-21	28.09	9.49	26.182	9.57	0.042	0.888	0.097	S	2	ExpAA=140.17 First60=27.77 PredHel=0 Topology=o	0						1	17.3	32.2	0.9		1564	92	18034	7632	1120	2252	30694	45.8327	6.17437	550.245	312.314	37.016	86.8542	123.87	1038.44	173.073	Rm-10901	0.0461741	0.00598139
Rm-109011	109011	59	0	Rm-109011	175	M		SIG	20-21	7.125	8.24	4.782	8.42	0.07	0.901	0.068	S	1	ExpAA=0.01 First60=0.01 PredHel=0 Topology=o	0						0	8.5	1.7	1.7		0	20	2	1	2	0	25	0	7.59332	0.345216	0.2315	0.373937	0	0.373937	8.54397	1.424	Rm-109011	0	7.97909
Rm-10903	10903	200	0	Rm-10903	602	M	*	SIG	23-24	22.217	6.82	19.774	5.71	0.277	0.804	0.018	S	3	ExpAA=2.02 First60=1.99 PredHel=0 Topology=o	0						0	17	6	5		137	0	2	28	917	644	1728	6.60234	0	0.100354	1.8843	49.8402	40.8457	90.6859	99.2729	16.5455	Rm-10903	0.0712445	0
Rm-109038	109038	45	0	Rm-109038	138	M	*	SIG	15-16	5.438	5.96	3.552	6.24	0.016	0.969	0.057	S	1	ExpAA=22.29 First60=22.29 PredHel=1 Topology=o4-26i	1	48.9	8.9	42.2		19	0	11.1	.	.		5	4	3	4	0	0	16	1.05115	1.92584	0.656661	1.17427	0	0	0	4.80793	0.801321	Rm-109038	0.279726	0.66798
Rm-10905	10905	149	3.3557	Rm-10905	450	L	*	CYT		16.741	8.63			0.222	0.118	0.656	_	3	ExpAA=0.01 First60=0.00 PredHel=0 Topology=o	0						0	11.4	2	6		707	28	38	104	64	15	956	45.5806	4.13414	2.55076	9.36288	4.65344	1.27273	5.92617	67.5546	11.2591	Rm-10905	2.07421	0.0651852
Rm-10907	10907	61	0	Rm-10907	186	N	*	CYT		7.177	8.49			0.214	0.142	0.58	_	4	ExpAA=0.04 First60=0.04 PredHel=0 Topology=i	0						0	14.8	1.6	3.3		457	18	8	38	10	0	531	71.2815	6.42983	1.2992	8.27674	1.75911	0	1.75911	89.0464	14.8411	Rm-10907	4.01227	0.0778264
Rm-10908	10908	210	0	Rm-10908	633	M	*	SIG	21-22	23.605	8.43	21.33	8.47	0.04	0.858	0.108	S	2	ExpAA=3.21 First60=3.10 PredHel=0 Topology=o	0						0	12.4	8.6	4.3		715	16	10987	2492	620	1296	16126	32.77	1.67941	524.294	159.49	32.0475	78.1734	110.221	828.454	138.076	Rm-10908	0.0411846	0.00203127
Rm-10909	10909	209	0	Rm-10909	630	M	*	SIG	21-22	23.545	9.03	21.238	8.81	0.092	0.826	0.05	S	2	ExpAA=3.36 First60=3.24 PredHel=0 Topology=o	0						0	11.5	8.6	4.8		355	13	6267	2230	298	846	10009	16.3479	1.37102	300.482	143.401	15.4768	51.2728	66.7497	528.352	88.0586	Rm-10909	0.0319291	0.00260164
Rm-10910	10910	327	0	Rm-10910	984	M	*	CYT		37.531	5.93			0.102	0.132	0.779	_	2	ExpAA=0.02 First60=0.00 PredHel=0 Topology=o	0						2	11	5.2	4.3		11208	1077	11499	2445	1954	6206	34389	330.451	72.7211	352.991	100.664	64.9735	240.81	305.783	1162.61	193.768	Rm-10910	0.3971	0.0667233
Rm-10913	10913	167	0	Rm-10913	504	M	*	CYT		19.403	9.52			0.085	0.309	0.701	_	4	ExpAA=22.58 First60=22.57 PredHel=1 Topology=i21-43o	1	13.2	74.3	12.6		124	0	11.4	3.6	6	1 | 108 ASSRTRR|ND 0.652 *ProP* |	332	246	801	170	25	55	1629	19.1109	32.4298	48.0066	13.6649	1.62299	4.16667	5.78967	119.002	19.8337	Rm-10913	0.191316	0.374595
Rm-109139	109139	46	0	Rm-109139	141	F	*	BL		5.363	4.4			0.069	0.623	0.464	S	5	ExpAA=0.00 First60=0.00 PredHel=0 Topology=o	0						0	4.3	4.3	2.2		7	3	5	9	0	1	25	1.4403	1.41365	1.07115	2.5859	0	0.270794	0.270794	6.78179	1.1303	Rm-109139	0.269593	0.263292
Rm-109152	109152	41	0	Rm-109152	126	M	*	SIG	19-20	4.955	9.14	2.726	9.7	0.094	0.833	0.117	S	2	ExpAA=20.35 First60=20.35 PredHel=1 Topology=i2-24o	1	53.7	41.5	4.9		17	0	12.2	4.9	.		12	5	75	27	19	9	147	2.76302	2.63657	17.98	8.68124	4.93389	2.72728	7.66117	39.722	6.62034	Rm-109152	0.0747571	0.0710926
Rm-10916	10916	69	0	Rm-10916	210	M	*	SIG	21-22	7.445	9.8	5.21	9.98	0.027	0.934	0.063	S	1	ExpAA=3.99 First60=3.99 PredHel=0 Topology=o	0						0	5.8	13	11.6		16	6	30	44	6	3	105	2.21042	1.89833	4.3152	8.48832	0.934843	0.545456	1.4803	18.3926	3.06543	Rm-10916	0.136588	0.115084
Rm-10921	10921	201	0	Rm-10921	606	D	*	CYT		22.885	9.18			0.064	0.293	0.774	_	3	ExpAA=0.01 First60=0.01 PredHel=0 Topology=o	0						0	18.4	4	3.5		1144	110	166	173	81	254	1928	54.768	12.0603	8.27437	11.5654	4.3734	16.0036	20.377	107.045	17.8409	Rm-10921	1.04763	0.12697
Rm-109221	109221	48	0	Rm-109221	147	M	*	SIG	23-24	5.407	9.3	2.748	9.31	0.081	0.774	0.082	S	2	ExpAA=18.28 First60=18.28 PredHel=1 Topology=i13-35o	1	45.8	27.1	27.1		13	1	20.8	6.3	4.2		1	8	5	4	0	0	18	0.197359	3.61587	1.02743	1.10238	0	0	0	5.94303	0.990506	Rm-109221	0.0343431	1.5531
Rm-109265	109265	58	0	Rm-109265	177	M	*	SIG	15-16	7.106	8.77	5.132	8.91	0.052	0.964	0.022	S	1	ExpAA=29.74 First60=29.74 PredHel=1 Topology=o13-35i	1	37.9	22.4	39.7		23	0	13.8	1.7	1.7		18	9	12	16	9	5	69	2.95034	3.37838	2.04789	3.66214	1.6637	1.07858	2.74229	14.7811	2.46351	Rm-109265	0.249359	0.296254
Rm-109268	109268	128	0	Rm-109268	381	R		CYT		14.142	4.97			0.061	0.054	0.944	_	1	ExpAA=0.43 First60=0.00 PredHel=0 Topology=o	0						1	10.2	7.8	2.3		0	0	7	32	0	0	39	0	0	0.554974	3.40262	0	0	0	3.95759	0.659599	Rm-109268	0	0
Rm-109388	109388	64	0	Rm-109388	195	M	*	SIG	25-26	7.406	6.68	4.355	6.91	0.007	0.991	0.052	S	1	ExpAA=23.13 First60=23.13 PredHel=1 Topology=i2-24o	1	34.4	62.5	3.1		40	0	12.5	3.1	.		6	2	31	3	5	0	47	0.892668	0.681452	4.80205	0.623269	0.838962	0	0.838962	7.8384	1.3064	Rm-109388	0.128502	0.0952022
Rm-109414	109414	50	0	Rm-109414	153	W	*	CYT		5.798	4.8			0.059	0.095	0.915	_	1	ExpAA=0.00 First60=0.00 PredHel=0 Topology=o	0						0	10	22	.		0	9	0	0	0	0	9	0	3.90833	0	0	0	0	0	3.90833	0.651388	Rm-109414	0	3908.33
Rm-109422	109422	97	0	Rm-109422	290	M		ANC		11.499	10.2			0.059	0.8	0.388	S	3	ExpAA=23.20 First60=23.18 PredHel=1 Topology=o26-48i	1	22.7	26.8	50.5		49	0	13.4	1	2.1		43	11	8	10	0	0	72	4.30174	2.5202	0.83328	1.39698	0	0	0	9.0522	1.5087	Rm-109422	0.905351	0.385764
Rm-109444	109444	48	0	Rm-109444	147	M	*	BL	16-17	5.797	9.86	3.902	10.3	0.23	0.554	0.081	S	4	ExpAA=22.09 First60=22.09 PredHel=1 Topology=o10-32i	1	45.8	20.8	33.3		16	0	10.4	8.3	.		22	0	0	0	2	0	24	4.34189	0	0	0	0.445163	0	0.445163	4.78705	0.797842	Rm-109444	9.73162	0
Rm-10947	10947	376	0	Rm-10947	1131	M	*	CYT		42.62	6.52			0.065	0.072	0.927	_	1	ExpAA=1.49 First60=0.00 PredHel=0 Topology=o	0						1	10.6	8	5.1		6152	1040	6965	1397	1818	3701	21073	157.807	61.0957	186.019	50.0406	52.5942	124.944	177.538	632.501	105.417	Rm-10947	0.33244	0.106922
Rm-10948	10948	444	0	Rm-10948	1335	M	*	CYT		47.071	7.98			0.118	0.509	0.313	S	5	ExpAA=229.44 First60=17.78 PredHel=11 Topology=i5-22o70-92i97-119o134-156i163-185o227-249i273-295o315-337i344-366o381-403i408-430o	11	53.4	34.7	11.9			0	15.1	10.6	3.2		2507	360	3273	879	648	3099	10766	54.4812	17.9168	74.0566	26.6745	15.8818	88.6335	104.515	277.644	46.2741	Rm-10948	0.24413	0.0689829
Rm-10953	10953	685	0	Rm-10953	2058	M	*	CYT		79.789	5.91			0.06	0.059	0.949	_	1	ExpAA=0.05 First60=0.00 PredHel=0 Topology=o	0						0	8.6	7.3	4.8		4666	198	1117	711	675	983	8350	65.7768	6.39234	16.3948	13.9963	10.7316	18.2375	28.9691	131.529	21.9216	Rm-10953	1.00035	0.0510823
Rm-10955	10955	299	0	Rm-10955	900	M	*	CYT		32.75	9.17			0.189	0.104	0.745	_	3	ExpAA=1.29 First60=0.66 PredHel=0 Topology=o	0						0	10.4	9.7	7		904	64	883	260	217	884	3212	29.1407	4.72473	29.6359	11.7036	7.88904	37.5031	45.3921	120.597	20.0995	Rm-10955	0.318626	0.040775
Rm-109578	109578	51	0	Rm-109578	150	M		SIG	16-17	5.935	7.94	3.907	9.69	0.314	0.553	0.108	S	4	ExpAA=0.01 First60=0.01 PredHel=0 Topology=o	0						3	17.6	2	2		3	7	5	3	4	0	22	0.580234	3.10061	1.00688	0.810249	0.87252	0	0.87252	6.37049	1.06175	Rm-109578	0.100191	0.947941
Rm-109591	109591	86	0	Rm-109591	257	H		CYT		9.142	6.92			0.724	0.105	0.183	M	3	ExpAA=11.67 First60=5.15 PredHel=0 Topology=i	0						0	18.6	8.1	.		10	1	0	3	1	0	15	1.12886	0.258527	0	0.472908	0.127313	0	0.127313	1.98761	0.331268	Rm-109591	1.31301	0.149431
Rm-10960	10960	587	0	Rm-10960	1764	E	*	CYT		67.271	5.96			0.221	0.059	0.788	_	3	ExpAA=0.03 First60=0.00 PredHel=0 Topology=o	0						0	8.9	4.1	7.5		1582	35	131	138	24	30	1940	26.0184	1.31828	2.24322	3.16934	0.445163	0.649352	1.09452	33.8438	5.64064	Rm-10960	3.32446	0.0405295
Rm-109606	109606	47	0	Rm-109606	138	M		SIG	22-23	5.457	11.09	2.946	10.73	0.5	0.381	0.028	M	5	ExpAA=5.93 First60=5.93 PredHel=0 Topology=i	0						0	12.8	2.1	2.1		6	27	8	4	6	0	51	1.26138	12.9994	1.7511	1.17427	1.42259	0	1.42259	18.6088	3.10146	Rm-109606	0.0727087	2.31705
Rm-109608	109608	141	0	Rm-109608	426	C	*	CYT		15.949	6.4			0.594	0.057	0.366	M	4	ExpAA=0.00 First60=0.00 PredHel=0 Topology=o	0						0	14.9	5.7	2.1		4	26	20	0	12	18	80	0.272411	4.05512	1.41814	0	0.921676	1.61332	2.535	8.28067	1.38011	Rm-109608	0.034012	0.95944
Rm-10962	10962	326	0	Rm-10962	981	A	*	CYT		35.647	5.26			0.05	0.51	0.531	_	5	ExpAA=0.32 First60=0.21 PredHel=0 Topology=o	0						1	9.2	7.4	3.7		2944	1334	2768	4906	5403	1622	18977	87.0647	90.3497	85.2307	202.604	180.207	63.1305	243.338	708.587	118.098	Rm-10962	0.140083	0.146141
Rm-10965	10965	322	0	Rm-10965	969	M	*	SIG	16-17	31.153	9.43	29.532	9.41	0.078	0.873	0.111	S	2	ExpAA=148.16 First60=33.46 PredHel=6 Topology=i7-29o56-78i191-213o223-245i252-274o296-318i	6	41	18.3	40.7			21	14.6	11.5	6.8		21869	6508	79831	160440	74692	12509	355849	654.755	446.235	2488.55	6707.76	2522.07	492.897	3014.97	13312.3	2218.71	Rm-10965	0.0517285	0.0346832
Rm-109664	109664	51	0	Rm-109664	151	M	*	BL	15-16	6.192	9.5	4.149	9.45	0.788	0.274	0.033	M	3	ExpAA=0.00 First60=0.00 PredHel=0 Topology=o	0						0	13.7	2	3.9		4	15	2	6	0	1	28	0.768522	6.60016	0.400085	1.60977	0	0.25286	0.25286	9.63139	1.60523	Rm-109664	0.0867028	2.17666
Rm-10971	10971	230	0	Rm-10971	693	L	*	CYT		26.799	8.42			0.466	0.051	0.482	_	5	ExpAA=0.05 First60=0.00 PredHel=0 Topology=o	0						2	13.5	3.9	5.2		23	1074	53	7	0	8	1165	0.962871	102.97	2.31016	0.409217	0	0.440772	0.440772	107.093	17.8488	Rm-10971	0.00907246	24.9684
Rm-109712	109712	42	0	Rm-109712	129	M	*	SIG	22-23	4.828	9.5	2.278	9.5	0.192	0.802	0.025	S	2	ExpAA=7.79 First60=7.79 PredHel=0 Topology=o	0						2	14.3	7.1	7.1		16	0	0	2	4	2	24	3.59835	0	0	0.6281	1.01456	0.591967	1.60653	5.83298	0.972163	Rm-109712	1.60955	0
Rm-10972	10972	55	0	Rm-10972	164	Q		CYT		6.551	4.71			0.157	0.056	0.825	_	2	ExpAA=0.00 First60=0.00 PredHel=0 Topology=o	0						0	7.3	3.6	.		11	0	4	6	1	1	23	1.94591	0	0.736742	1.48216	0.199509	0.232816	0.432326	4.59714	0.76619	Rm-10972	0.733687	0
Rm-10973	10973	216	0	Rm-10973	651	M	*	SIG	22-23	24.077	5.16	22.019	5.06	0.044	0.914	0.075	S	1	ExpAA=0.11 First60=0.11 PredHel=0 Topology=o	0						0	9.7	6.9	6		86	24	703	1321	97	407	2638	3.83258	2.44946	32.6192	82.2073	4.87526	23.871	28.7463	149.855	24.9758	Rm-10973	0.0262464	0.016617
Rm-10975	10975	57	0	Rm-10975	168	M		SIG	16-17	6.75	9.3	4.609	10.03	0.044	0.913	0.049	S	1	ExpAA=15.46 First60=15.46 PredHel=0 Topology=o	0						0	14	5.3	3.5		4	7	5	1	3	0	20	0.690755	2.7684	0.899001	0.241146	0.584277	0	0.584277	5.18358	0.863929	Rm-10975	0.153712	1.14578
Rm-109782	109782	50	0	Rm-109782	149	K		CYT		6.374	11.41			0.059	0.04	0.964	_	1	ExpAA=0.00 First60=0.00 PredHel=0 Topology=i	0						0	8	4	.		2	1	0	0	0	0	3	0.389419	0.445917	0	0	0	0	0	0.835336	0.139223	Rm-109782	0.871346	1.14215
Rm-10981	10981	370	0	Rm-10981	1108	M		CYT		42.74	5.2			0.116	0.054	0.916	_	1	ExpAA=0.00 First60=0.00 PredHel=0 Topology=o	0						0	12.4	1.6	1.6	1 | 64 ALSRSKK|AK 0.517 *ProP* |	168	40	51	45	20	21	345	4.39889	2.39861	1.39037	1.64536	0.590605	0.723664	1.31427	11.1475	1.85792	Rm-10981	0.651725	0.274131
Rm-109842	109842	127	0	Rm-109842	378	M		SIG	14-15	14.978	9.5	13.196	9.56	0.247	0.643	0.112	S	4	ExpAA=1.47 First60=1.47 PredHel=0 Topology=o	0						0	11.8	3.1	3.1		2	18	5	2	1	13	41	0.153501	3.16388	0.399556	0.214352	0.0865595	1.31313	1.39969	5.33099	0.888498	Rm-109842	0.0296421	1.45929
Rm-109856	109856	73	0	Rm-109856	218	M		SIG	21-22	8.42	10.09	5.819	11.25	0.262	0.814	0.042	S	3	ExpAA=0.05 First60=0.05 PredHel=0 Topology=o	0						2	12.3	4.1	9.6		4	0	0	1	0	1	6	0.532325	0	0	0.185837	0	0.175146	0.175146	0.893308	0.148885	Rm-109856	1.47058	0
Rm-109891	109891	54	0	Rm-109891	160	E		CYT		6.881	10.91			0.055	0.042	0.968	_	1	ExpAA=0.00 First60=0.00 PredHel=0 Topology=i	0						0	.	1.9	.		1	8	0	1	1	0	11	0.181323	3.32208	0	0.253203	0.204497	0	0.204497	3.9611	0.660184	Rm-109891	0.0479592	5.19056
Rm-10999	10999	207	0	Rm-10999	624	G	*	CYT		23.002	8.33			0.219	0.1	0.62	_	3	ExpAA=1.01 First60=0.04 PredHel=0 Topology=o	0											123	108	29	42	35	28	365	5.71866	11.4995	1.40382	2.7268	1.83523	1.71329	3.54852	24.8973	4.14955	Rm-10999	0.298163	0.858249
Rm-110024	110024	58	0	Rm-110024	172	M		SIG	15-16	6.656	9.38	4.923	10.27	0.282	0.558	0.066	S	4	ExpAA=1.12 First60=1.12 PredHel=0 Topology=o	0						1	31	.	5.2		14	13	0	0	0	0	27	2.36142	5.02175	0	0	0	0	0	7.38317	1.23053	Rm-110024	0.470145	2.12568
Rm-110181	110181	52	0	Rm-110181	155	Q		BL		6.112	9.07			0.45	0.102	0.249	M	4	ExpAA=0.00 First60=0.00 PredHel=0 Topology=o	0						1	15.4	3.8	15.4		1	7	2	0	0	4	14	0.187172	3.00059	0.38976	0	0	0.985339	0.985339	4.56286	0.760476	Rm-110181	0.0427658	1.91943
Rm-110234	110234	94	0	Rm-110234	281	M		SIG	18-19	10.619	6.37	8.444	6.43	0.071	0.954	0.064	S	1	ExpAA=1.01 First60=1.00 PredHel=0 Topology=o	0						0	21.3	2.1	5.3		5	6	10	5	7	2	35	0.516223	1.41868	1.07496	0.720862	0.815077	0.271757	1.08683	4.81756	0.802927	Rm-110234	0.119987	0.417274
Rm-110262	110262	147	0	Rm-110262	438	S		CYT		17.114	6.62			0.171	0.036	0.843	_	2	ExpAA=0.00 First60=0.00 PredHel=0 Topology=i	0						0	6.8	5.4	7.5		16	2	15	5	2	0	40	1.05979	0.303386	1.03447	0.462471	0.149404	0	0.149404	3.00952	0.501586	Rm-110262	0.543279	0.112069
Rm-110265	110265	80	0	Rm-110265	237	M		BL	16-17	9.029	7.01	7.073	6.68	0.08	0.642	0.452	S	5	ExpAA=0.01 First60=0.01 PredHel=0 Topology=o	0						1	16.3	1.3	7.5		52	2	52	31	27	2	166	6.36544	0.560688	6.62757	5.2991	3.72754	0.32221	4.04975	22.9025	3.81709	Rm-110265	0.384896	0.0250947
Rm-110351	110351	53	0	Rm-110351	162	R	*	CYT		6.978	11.77			0.071	0.031	0.963	_	1	ExpAA=0.00 First60=0.00 PredHel=0 Topology=i	0						0	1.9	7.5	.	4 | 37 RKGRRRR|RR 0.581 *ProP* | 38 KGRRRRR|RK 0.561 *ProP* | 39 GRRRRRR|KE 0.633 *ProP* | 47 ESGRRKR|KR 0.535 *ProP* |	0	12	2	0	0	0	14	0	4.9216	0.372919	0	0	0	0	5.29452	0.882419	Rm-110351	0	13.1622
Rm-110381	110381	90	0	Rm-110381	273	M	*	CYT		10.974	9.57			0.305	0.136	0.418	_	5	ExpAA=0.01 First60=0.00 PredHel=0 Topology=i	0						1	20	.	2.2		15	19	14	16	4	11	79	1.59405	4.62414	1.54905	2.37436	0.479407	1.53846	2.01787	12.1595	2.02658	Rm-110381	0.15086	0.61358
Rm-110448	110448	84	0	Rm-110448	255	M	*	SIG	29-30	9.653	9.38	6.522	8.99	0.759	0.42	0.039	M	4	ExpAA=0.21 First60=0.21 PredHel=0 Topology=o	0						0	9.5	2.4	3.6		10	17	24	23	3	10	87	1.13771	4.42944	2.84296	3.65406	0.384935	1.49733	1.88226	13.9464	2.32441	Rm-110448	0.0888165	0.465375
Rm-110487	110487	76	0	Rm-110487	226	M		SIG	26-27	8.631	11.36	5.538	12	0.136	0.896	0.024	S	2	ExpAA=3.44 First60=3.44 PredHel=0 Topology=o	0						5	18.4	9.2	3.9		18	0	0	1	4	0	23	2.31067	0	0	0.179259	0.579106	0	0.579106	3.06903	0.511506	Rm-110487	3.0429	0
Rm-110497	110497	45	0	Rm-110497	138	M	*	SIG	25-26	5.008	7.64	2.282	7.64	0.059	0.768	0.141	S	2	ExpAA=14.80 First60=14.80 PredHel=0 Topology=o	0						0	13.3	2.2	6.7		9	0	0	1	3	4	17	1.89207	0	0	0.293569	0.711294	1.10672	1.81802	4.00365	0.667275	Rm-110497	0.895618	0
Rm-11053	11053	194	0	Rm-11053	585	M	*	CYT		22.004	7.05			0.031	0.201	0.883	_	2	ExpAA=1.67 First60=1.66 PredHel=0 Topology=o	0						11	12.4	7.2	10.3		1825	140	1438	255	387	316	4361	90.5067	15.9005	74.251	17.6593	21.6452	20.6247	42.27	240.587	40.0979	Rm-11053	0.603049	0.0707673
Rm-110544	110544	49	0	Rm-110544	150	M	*	BL	18-19	5.774	7.71	3.597	9.2	0.061	0.702	0.402	S	4	ExpAA=0.00 First60=0.00 PredHel=0 Topology=o	0						0	2	10.2	8.2		1	2	4	0	1	0	8	0.193411	0.885888	0.805504	0	0.21813	0	0.21813	2.10293	0.350489	Rm-110544	0.101235	0.727302
Rm-110564	110564	60	0	Rm-110564	179	C		CYT		6.845	9.36			0.152	0.273	0.516	_	4	ExpAA=0.02 First60=0.02 PredHel=0 Topology=o	0						0	8.3	3.3	3.3		9	4	1	2	1	0	17	1.45869	1.48473	0.168751	0.452653	0.182791	0	0.182791	3.74761	0.624602	Rm-110564	0.637004	0.655832
Rm-110582	110582	52	0	Rm-110582	159	R	*	CYT		6.449	10.38			0.074	0.037	0.955	_	1	ExpAA=0.00 First60=0.00 PredHel=0 Topology=i	0						0	7.7	9.6	.	1 | 23 KKERQRR|RS 0.546 *ProP* |	54	114	56	34	47	17	322	9.85304	47.6373	10.6387	8.66304	9.6718	4.08234	13.7541	90.5463	15.0911	Rm-110582	0.122103	1.11017
Rm-11060	11060	255	0	Rm-11060	768	Y	*	CYT		28.376	8.49			0.129	0.192	0.734	_	3	ExpAA=0.00 First60=0.00 PredHel=0 Topology=o	0						7	17.6	4.3	4.7		880	25	36	153	33	35	1162	33.2426	2.16281	1.41593	8.07084	1.40592	1.74006	3.14598	48.0382	8.00636	Rm-11060	2.24664	0.0471444
Rm-110604	110604	115	0	Rm-110604	342	K		CYT		13.09	9.51			0.713	0.046	0.265	M	3	ExpAA=0.02 First60=0.00 PredHel=0 Topology=o	0						0	8.7	2.6	4.3		9	0	6	3	2	0	20	0.763466	0	0.529937	0.355372	0.191342	0	0.191342	1.84012	0.306686	Rm-110604	0.708454	0
Rm-110621	110621	65	0	Rm-110621	198	M	*	CYT		7.784	9.26			0.057	0.059	0.95	_	1	ExpAA=0.00 First60=0.00 PredHel=0 Topology=o	0						0	9.2	4.6	3.1		9	2	18	16	5	2	52	1.31871	0.671127	2.74604	3.27373	0.82625	0.385676	1.21193	9.22154	1.53692	Rm-110621	0.166845	0.0784814
Rm-110685	110685	62	0	Rm-110685	189	V	*	BL		7.108	11.36			0.162	0.607	0.109	S	3	ExpAA=14.08 First60=14.08 PredHel=1 Topology=o4-23i	1	30.6	6.5	62.9		39	2	12.9	3.2	6.5		1	19	13	7	67	95	202	0.153501	6.67931	2.07769	1.50046	11.599	19.192	30.7909	41.2019	6.86698	Rm-110685	0.00373943	0.193471
Rm-110719	110719	118	0	Rm-110719	353	M		CYT		13.33	9.07			0.332	0.084	0.576	_	4	ExpAA=13.59 First60=7.79 PredHel=0 Topology=o	0						0	16.1	4.2	5.1		21	0	3	0	3	6	33	1.72591	0	0.256712	0	0.278069	0.648984	0.927053	2.90968	0.484946	Rm-110719	1.45675	0
Rm-110730	110730	53	0	Rm-110730	162	M	*	SIG	30-31	6.1	10.76	2.64	9.51	0.286	0.545	0.062	S	4	ExpAA=19.84 First60=19.84 PredHel=1 Topology=i7-26o	1	35.8	50.9	13.2		27	0	13.2	5.7	.		2	4	0	1	0	0	7	0.358169	1.64053	0	0.250077	0	0	0	2.24878	0.374796	Rm-110730	0.189346	2.69272
Rm-110778	110778	164	0	Rm-110778	495	W	*	CYT		16.804	10.34			0.27	0.083	0.678	_	3	ExpAA=0.08 First60=0.00 PredHel=0 Topology=o	0						12	11.6	2.4	12.2		0	0	41	233	1	1	276	0	0	2.50195	19.0695	0.0661	0.0771351	0.143235	21.7147	3.61911	Rm-110778	0	0
Rm-11084	11084	336	0	Rm-11084	1011	D	*	CYT		37.849	5.8			0.014	0.897	0.304	S	3	ExpAA=5.13 First60=5.13 PredHel=0 Topology=o	0						3	10.7	8	5.1		55	55	11	23	40	116	300	1.57828	3.61453	0.328655	0.921648	1.29454	4.38091	5.67545	12.1186	2.01976	Rm-11084	0.149724	0.424987
Rm-110853	110853	65	0	Rm-110853	193	M		BL	-1	7.64	10.92			0.017	0.983	0.041	S	1	ExpAA=22.93 First60=22.93 PredHel=1 Topology=i13-35o	1	33.8	46.2	20		30	0	6.2	4.6	7.7		17	7	8	13	7	2	54	2.55544	2.4098	1.25208	2.72882	1.18672	0.395667	1.58239	10.5285	1.75475	Rm-110853	0.320468	0.296783
Rm-110871	110871	116	0.862069	Rm-110871	351	M	*	SIG	14-15	13.18	9.46	11.509	9.72	0.084	0.682	0.418	S	4	ExpAA=0.00 First60=0.00 PredHel=0 Topology=o	0						2	13.8	2.6	8.6		24	0	30	4	3	2	63	1.98371	0	2.58175	0.46168	0.279654	0.217561	0.497215	5.52435	0.920725	Rm-110871	0.56011	0
Rm-110890	110890	43	0	Rm-110890	132	M	*	BL	18-19	4.914	9.34	2.739	9.36	0.324	0.103	0.569	_	4	ExpAA=0.00 First60=0.00 PredHel=0 Topology=o	0						0	11.6	2.3	2.3		2	8	0	1	0	2	13	0.439572	4.02676	0	0.306913	0	0.578514	0.578514	5.35176	0.89196	Rm-110890	0.0894677	3.03678
Rm-110900	110900	161	0	Rm-110900	482	Q		CYT		19.075	7.96			0.171	0.059	0.813	_	2	ExpAA=0.01 First60=0.01 PredHel=0 Topology=o	0						0	16.8	1.9	4.3	1 | 134 QAHRFKR|IC 0.643 *ProP* |	11	23	9	7	0	3	53	0.662093	3.17045	0.56402	0.588355	0	0.237647	0.237647	5.22256	0.870427	Rm-110900	0.145149	1.54421
Rm-110921	110921	143	0	Rm-110921	428	M		CYT		16.274	6.71			0.327	0.02	0.789	_	3	ExpAA=0.10 First60=0.00 PredHel=0 Topology=o	0						1	11.2	4.2	7	1 | 84 NVYRKDR|SA 0.671 *ProP* |	15	3	2	1	3	3	27	1.01677	0.465712	0.141151	0.0946553	0.229342	0.26763	0.496972	2.21526	0.36921	Rm-110921	0.847665	0.266038
Rm-110932	110932	148	0	Rm-110932	447	A	*	CYT		16.336	9.58			0.707	0.023	0.366	M	4	ExpAA=0.27 First60=0.03 PredHel=0 Topology=i	0						1	12.8	6.1	7.4		357	5	24	12	5	0	403	23.1704	0.743194	1.62182	1.08758	0.36599	0	0.36599	26.989	4.49817	Rm-110932	6.06621	0.0283156
Rm-110956	110956	67	0	Rm-110956	204	R	*	CYT		7.811	11.31			0.61	0.096	0.224	M	4	ExpAA=1.13 First60=1.12 PredHel=0 Topology=i	0						0	11.9	4.5	1.5		0	15	7	11	0	0	33	0	4.88541	1.03649	2.1845	0	0	0	8.1064	1.35107	Rm-110956	0	1.51627
Rm-110958	110958	52	0	Rm-110958	153	M		BL	15-16	6.27	9.78	4.502	9.6	0.244	0.211	0.472	_	4	ExpAA=0.01 First60=0.01 PredHel=0 Topology=o	0						0	15.4	1.9	1.9		9	0	2	0	0	0	11	1.70657	0	0.394855	0	0	0	0	2.10143	0.350238	Rm-110958	4.3111	0
Rm-110975	110975	70	0	Rm-110975	213	M	*	SIG	17-18	7.487	8.29	5.753	9.11	0.024	0.923	0.141	S	2	ExpAA=10.50 First60=10.50 PredHel=0 Topology=o	0						0	11.4	11.4	4.3		94	17	16	25	91	7	250	12.8033	5.30285	2.26903	4.75498	13.9788	1.2548	15.2336	40.3637	6.72729	Rm-110975	0.464537	0.151243
Rm-110985	110985	43	0	Rm-110985	132	M	*	SIG	26-27	4.852	9.9	1.938	8.21	0.113	0.75	0.077	S	2	ExpAA=9.66 First60=9.66 PredHel=0 Topology=o	0						0	9.3	11.6	2.3		32	27	81	54	11	2	207	7.03314	13.5903	18.5358	16.5733	2.72663	0.578514	3.30514	59.0376	9.83961	Rm-110985	0.135239	0.299028
Rm-110998	110998	110	0	Rm-110998	328	A		CYT		12.685	9.05			0.058	0.095	0.939	_	1	ExpAA=0.01 First60=0.01 PredHel=0 Topology=o	0						0	13.6	3.6	4.5		3	2	1	13	7	15	41	0.265351	0.405131	0.0920927	1.60568	0.698282	1.74612	2.44441	4.81266	0.80211	Rm-110998	0.0583406	0.0918973
Rm-110999	110999	166	0	Rm-110999	501	M	*	CYT		18.69	8.93			0.651	0.034	0.316	M	4	ExpAA=0.22 First60=0.21 PredHel=0 Topology=o	0						0	13.3	6	3		6	0	4	1	28	169	208	0.347446	0	0.241169	0.0808632	1.82863	12.8797	14.7084	15.3778	2.56297	Rm-110999	0.0231147	0
Rm-111015	111015	279	0	Rm-111015	840	L	*	CYT		29.93	4.86			0.128	0.186	0.726	_	3	ExpAA=0.09 First60=0.04 PredHel=0 Topology=o	0						0	12.2	8.2	4.3		195	6	5	15	1	13	235	6.73486	0.474583	0.1798	0.723437	0.0389518	0.59091	0.629862	8.74255	1.45709	Rm-111015	3.35288	0.0573932
Rm-111027	111027	41	0	Rm-111027	126	M	*	BL	17-18	4.606	9.04	2.66	9.16	0.249	0.172	0.499	_	4	ExpAA=0.02 First60=0.02 PredHel=0 Topology=o	0						0	7.3	7.3	2.4		28	1	0	0	0	0	29	6.44705	0.527314	0	0	0	0	0	6.97436	1.16239	Rm-111027	12.2031	0.0817788
Rm-111033	111033	65	0	Rm-111033	193	M		SIG	27-28	7.43	10.31	4.353	10.73	0.057	0.811	0.162	S	2	ExpAA=21.69 First60=21.67 PredHel=1 Topology=o13-35i	1	33.8	20	46.2		30	0	10.8	1.5	1.5		27	6	2	16	0	2	53	4.05863	2.06554	0.31302	3.35855	0	0.395667	0.395667	10.1914	1.69857	Rm-111033	0.661686	0.254162
Rm-111043	111043	85	0	Rm-111043	254	M		BL		9.281	7.11			0.014	0.843	0.47	S	4	ExpAA=1.46 First60=1.46 PredHel=0 Topology=o	0						0	17.6	9.4	4.7		37	0	0	0	0	0	37	4.22612	0	0	0	0	0	0	4.22612	0.704353	Rm-111043	4226.12	0
Rm-111044	111044	194	0	Rm-111044	585	M	*	CYT		22.033	8.79			0.419	0.081	0.542	_	5	ExpAA=0.84 First60=0.00 PredHel=0 Topology=o	0						0	9.8	5.7	5.2		11	1	9	8	1	28	58	0.54552	0.113575	0.464714	0.554016	0.0559308	1.82751	1.88344	3.56127	0.593544	Rm-111044	0.18083	0.0329329
Rm-111049	111049	113	0	Rm-111049	342	M	*	BL		12.637	10.69			0.433	0.045	0.518	_	5	ExpAA=0.23 First60=0.00 PredHel=0 Topology=o	0						2	18.6	7.1	8		0	28	15	9	0	0	52	0	5.43966	1.32484	1.06612	0	0	0	7.83062	1.3051	Rm-111049	0	2.27414
Rm-111051	111051	190	0	Rm-111051	573	M	*	SIG	23-24	21.243	9.76	18.608	9.44	0.044	0.954	0.033	S	1	ExpAA=6.12 First60=5.91 PredHel=0 Topology=o	0						1	15.3	10.5	5.3	1 | 106 RIGRKRR|SV 0.875 *ProP* |	0	0	2	0	0	0	2	0	0	0.105433	0	0	0	0	0.105433	0.0175721	Rm-111051	0	0
Rm-111153	111153	42	0	Rm-111153	129	M	*	SIG	15-16	5.201	4.86	3.291	5.31	0.052	0.773	0.299	S	3	ExpAA=0.06 First60=0.06 PredHel=0 Topology=o	0						0	4.8	2.4	2.4		4	4	11	2	1	4	26	0.899588	2.0602	2.57574	0.6281	0.25364	1.18393	1.43757	7.60121	1.26687	Rm-111153	0.134214	0.371743
Rm-11116	11116	53	0	Rm-11116	162	M	*	BL	34-35	6.407	8.23	2.24	8.08	0.041	0.971	0.091	S	1	ExpAA=22.79 First60=22.79 PredHel=1 Topology=i20-42o	1	41.5	20.8	37.7		11	0	9.4	.	.		189	35	44	36	50	91	445	33.847	14.3547	8.20421	9.00277	10.0986	21.4479	31.5465	96.9551	16.1592	Rm-11116	0.536325	0.173782
Rm-111242	111242	54	0	Rm-111242	161	M		BL		6.281	5.45			0.022	0.968	0.047	S	1	ExpAA=20.50 First60=20.50 PredHel=1 Topology=o4-26i	1	40.7	7.4	51.9		28	0	7.4	3.7	5.6		2	0	11	9	1	0	23	0.360394	0	2.06379	2.26467	0.203227	0	0.203227	4.89208	0.815347	Rm-111242	0.07951	0
Rm-111267	111267	55	0	Rm-111267	164	M		SIG	39-40	6.636	9.35	1.857	9.79	0.075	0.888	0.08	S	1	ExpAA=11.27 First60=11.27 PredHel=0 Topology=o	0						0	12.7	1.8	5.5		0	7	1	2	2	2	14	0	2.83592	0.184185	0.494054	0.399018	0.465633	0.864651	4.37881	0.729802	Rm-111267	0	1.83687
Rm-1113	1113	116	0	Rm-1113	351	M	*	CYT		11.699	8.94			0.116	0.057	0.906	_	2	ExpAA=0.00 First60=0.00 PredHel=0 Topology=o	0						0	11.2	30.2	6		1248	357	397	504	272	151	2929	103.153	67.5773	34.1651	58.1717	25.3553	16.4258	41.7811	304.848	50.808	Rm-1113	0.511426	0.28481
Rm-111303	111303	76	0	Rm-111303	225	Q		CYT		7.574	6.28			0.064	0.347	0.577	_	4	ExpAA=0.01 First60=0.01 PredHel=0 Topology=o	0						1	9.2	6.6	2.6		14	0	2	5	3	2	26	1.80517	0	0.268501	0.900277	0.43626	0.339395	0.775655	3.74961	0.624934	Rm-111303	0.927903	0
Rm-11136	11136	108	0	Rm-11136	327	M	*	CYT		12.285	9.84			0.484	0.253	0.153	M	4	ExpAA=0.09 First60=0.01 PredHel=0 Topology=o	0						2	18.5	3.7	6.5		8	2	1	0	0	0	11	0.709767	0.40637	0.0923744	0	0	0	0	1.20851	0.201419	Rm-11136	1.42026	0.505976
Rm-111368	111368	99	0	Rm-111368	300	M	*	BL	16-17	11.01	9.54	9.259	9.5	0.351	0.275	0.232	M	5	ExpAA=0.00 First60=0.00 PredHel=0 Topology=o	0						0	11.1	7.1	3		482	669	311	135	64	146	1807	46.6122	148.165	31.314	18.2306	6.98016	18.5819	25.562	269.883	44.9806	Rm-111368	0.208768	1.21726
Rm-111433	111433	50	0	Rm-111433	149	R		CYT		5.249	10.26			0.594	0.031	0.476	M	5	ExpAA=0.00 First60=0.00 PredHel=0 Topology=o	0						0	22	14	8		4	4	0	0	3	3	14	0.778838	1.78367	0	0	0.658782	0.768763	1.42754	3.99005	0.665008	Rm-111433	0.242462	0.808046
Rm-111459	111459	68	0	Rm-111459	207	T	*	CYT		8.872	11.43			0.084	0.054	0.933	_	1	ExpAA=0.00 First60=0.00 PredHel=0 Topology=i	0						1	8.8	4.4	2.9		0	18	0	0	0	0	18	0	5.77753	0	0	0	0	0	5.77753	0.962921	Rm-111459	0	5777.53
Rm-111653	111653	50	0	Rm-111653	147	M		BL	28-29	5.47	5.11	2.529	5.08	0.041	0.734	0.267	S	3	ExpAA=12.57 First60=12.57 PredHel=0 Topology=o	0						0	12	6	6		1	2	3	0	4	1	11	0.197359	0.903967	0.616457	0	0.890327	0.259741	1.15007	2.86785	0.477975	Rm-111653	0.0738758	0.460061
Rm-11167	11167	118	0	Rm-11167	357	M	*	SIG	28-29	12.578	10.15	9.836	9.84	0.639	0.606	0.017	M	5	ExpAA=18.63 First60=18.63 PredHel=1 Topology=o4-23i	1	16.1	3.4	80.5		95	0	17.8	9.3	3.4		7884	1272	5995	1817	1734	5456	24158	640.696	236.733	507.248	206.194	158.923	583.531	742.454	2333.32	388.887	Rm-11167	0.378521	0.112913
Rm-111680	111680	52	0	Rm-111680	154	M		SIG	26-27	6.237	8.94	2.91	9.51	0.436	0.727	0.018	S	4	ExpAA=0.05 First60=0.05 PredHel=0 Topology=o	0						2	15.4	.	11.5		4	4	5	18	0	1	32	0.753551	1.72575	0.980728	4.73522	0	0.247934	0.247934	8.44319	1.4072	Rm-111680	0.0979829	0.256869
Rm-111682	111682	68	0	Rm-111682	201	M		SIG	20-21	7.328	9.15	4.983	11	0.027	0.969	0.048	S	1	ExpAA=5.15 First60=5.15 PredHel=0 Topology=o	0						1	20.6	7.4	1.5		14	0	13	2	2	0	31	2.02072	0	1.95365	0.403109	0.325567	0	0.325567	4.70304	0.78384	Rm-111682	0.753065	0
Rm-111702	111702	46	0	Rm-111702	135	M		BL	24-25	5.348	9.52	2.579	9.43	0.019	0.865	0.181	S	2	ExpAA=22.38 First60=22.38 PredHel=1 Topology=o13-35i	1	47.8	28.3	23.9		11	0	8.7	2.2	6.5		1	0	0	0	2	0	3	0.214902	0	0	0	0.484733	0	0.484733	0.699635	0.116606	Rm-111702	0.442427	0
Rm-111857	111857	53	0	Rm-111857	156	M		CYT		6.327	8.09			0.809	0.069	0.124	M	2	ExpAA=1.25 First60=1.25 PredHel=0 Topology=i	0						0	13.2	3.8	3.8		21	2	0	2	0	0	25	3.90542	0.851815	0	0.51939	0	0	0	5.27663	0.879438	Rm-111857	2.84609	0.192465
Rm-111907	111907	53	0	Rm-111907	162	M	*	SIG	20-21	6.192	8.81	3.683	9.7	0.062	0.947	0.019	S	1	ExpAA=29.58 First60=29.58 PredHel=1 Topology=o5-27i	1	41.5	9.4	49.1		26	0	13.2	3.8	3.8		13	0	2	5	2	4	26	2.3281	0	0.372919	1.25038	0.403944	0.942763	1.34671	5.29811	0.883019	Rm-111907	0.783606	0
Rm-11200	11200	361	0	Rm-11200	1086	M	*	CYT		42.002	8.62			0.12	0.324	0.699	_	4	ExpAA=80.62 First60=15.42 PredHel=4 Topology=i26-48o108-130i176-198o271-293i	4	24.4	36.8	38.8			0	10	5.3	4.2		4	12	10670	199	0	27	10912	0.106857	0.734161	296.779	7.42355	0	0.949274	0.949274	305.993	50.9989	Rm-11200	0.000349335	0.00240503
Rm-112000	112000	81	0	Rm-112000	242	M		SIG	19-20	8.676	4.61	6.654	4.21	0.038	0.9	0.099	S	1	ExpAA=9.13 First60=9.09 PredHel=0 Topology=o	0						0	9.9	9.9	7.4		21	0	0	2	0	1	24	2.51755	0	0	0.334814	0	0.157776	0.157776	3.01014	0.501689	Rm-112000	5.10048	0
Rm-112276	112276	48	0	Rm-112276	142	M		BL	26-27	5.572	6.81	2.467	8.5	0.073	0.26	0.671	_	3	ExpAA=7.96 First60=7.96 PredHel=0 Topology=o	0						0	16.7	6.3	.		13	1	0	0	0	0	14	2.656	0.467898	0	0	0	0	0	3.1239	0.52065	Rm-112276	5.66435	0.1761
Rm-112299	112299	85	0	Rm-112299	252	M		BL	24-25	9.821	6.99	7.231	7.13	0.049	0.905	0.119	S	2	ExpAA=0.25 First60=0.25 PredHel=0 Topology=o	0						0	12.9	1.2	1.2		13	4	29	9	1	1	57	1.49664	1.05463	3.47614	1.44687	0.129839	0.151515	0.281355	7.75563	1.2926	Rm-112299	0.23908	0.15736
Rm-112337	112337	80	0	Rm-112337	243	M	*	SIG	17-18	8.672	6.88	6.645	6.43	0.667	0.774	0.012	S	5	ExpAA=0.37 First60=0.33 PredHel=0 Topology=o	0						0	18.8	6.3	3.8		11	4	25	16	23	2	81	1.31329	1.09369	3.10766	2.66749	3.09691	0.314254	3.41116	11.5933	1.93221	Rm-112337	0.127739	0.104155
Rm-112393	112393	49	0	Rm-112393	150	M	*	SIG	18-19	5.57	8	3.338	8.6	0.091	0.9	0.041	S	1	ExpAA=1.94 First60=1.94 PredHel=0 Topology=o	0						1	16.3	6.1	6.1		12	4	26	5	12	3	62	2.32094	1.77178	5.23578	1.35042	2.61756	0.763638	3.3812	14.0601	2.34335	Rm-112393	0.197692	0.144172
Rm-112405	112405	43	0	Rm-112405	132	C	*	CYT		4.791	9.19			0.064	0.163	0.825	_	2	ExpAA=0.73 First60=0.73 PredHel=0 Topology=o	0						0	16.3	9.3	.		12	0	0	0	0	0	12	2.63743	0	0	0	0	0	0	2.63743	0.439572	Rm-112405	2637.43	0
Rm-112417	112417	51	0	Rm-112417	156	M	*	BL	24-25	5.928	8.74	3.007	4.03	0.176	0.849	0.018	S	2	ExpAA=17.30 First60=17.30 PredHel=1 Topology=i13-30o	1	33.3	41.2	25.5		21	0	11.8	7.8	3.9		11	0	0	0	0	0	11	2.0457	0	0	0	0	0	0	2.0457	0.34095	Rm-112417	2045.7	0
Rm-112442	112442	81	0	Rm-112442	246	M	*	BL		9.413	7.85			0.077	0.913	0.07	S	1	ExpAA=41.17 First60=36.10 PredHel=2 Topology=i7-26o41-59i	2	45.7	18.5	35.8		22	0	6.2	3.7	.		81	17	50	29	20	40	237	9.55264	4.59149	6.13952	4.77586	2.66012	6.20844	8.86856	33.9281	5.65468	Rm-112442	0.39188	0.156505
Rm-1125	1125	47	0	Rm-1125	139	M	*	SIG	16-17	6.148	9.82	3.874	10.02	0.73	0.505	0.021	M	4	ExpAA=0.22 First60=0.22 PredHel=0 Topology=o	0						0	8.5	.	.		4	8	6	0	0	7	25	0.83487	3.82397	1.30387	0	0	1.92283	1.92283	7.88555	1.31426	Rm-1125	0.118393	0.941269
Rm-112508	112508	47	0	Rm-112508	140	M		SIG	20-21	5.387	9.21	2.913	10.76	0.035	0.958	0.024	S	1	ExpAA=21.50 First60=21.50 PredHel=1 Topology=i2-24o	1	46.8	48.9	4.3		23	0	14.9	6.4	8.5		0	11	0	0	0	0	11	0	5.22041	0	0	0	0	0	5.22041	0.870068	Rm-112508	0	5220.41
Rm-112570	112570	157	0	Rm-112570	469	V		BL	140-141	18.035	6.04	1.862	5.8	0.025	0.976	0.036	S	1	ExpAA=68.67 First60=22.83 PredHel=3 Topology=i7-29o94-116i128-150o	3	42	45.9	12.1			0	8.9	6.4	3.8		29	0	0	2	0	0	31	1.7939	0	0	0.172761	0	0	0	1.96666	0.327777	Rm-112570	10.324	0
Rm-112654	112654	131	0	Rm-112654	390	G		CYT		14.475	9.51			0.282	0.051	0.695	_	3	ExpAA=0.00 First60=0.00 PredHel=0 Topology=i	0						0	13.7	9.9	3.8		3	11	0	0	0	3	17	0.223167	1.87399	0	0	0	0.293707	0.293707	2.39087	0.398478	Rm-112654	0.102904	3.61863
Rm-11266	11266	406	0	Rm-11266	1221	M	*	SIG	29-30	46.339	6.42	43.226	6.25	0.016	0.987	0.036	S	1	ExpAA=19.77 First60=19.77 PredHel=1 Topology=i5-27o	1	5.4	93.3	1.2		379	2	8.6	4.7	5.4	1 | 129 REYRGQR|SA 0.535 *ProP* |	9492	798	10328	4801	862	3402	29683	225.536	43.4237	255.505	159.296	23.0993	106.384	129.483	813.244	135.541	Rm-11266	0.383754	0.0564075
Rm-11268	11268	164	0	Rm-11268	495	M	*	CYT		19.246	9.92			0.178	0.3	0.563	_	4	ExpAA=55.66 First60=4.38 PredHel=2 Topology=i91-113o128-150i	2	26.8	9.1	64			0	11.6	3	4.3	1 | 127 KQLRLKR|PW 0.532 *ProP* |	2921	101	954	361	99	336	4772	171.198	13.5568	58.216	29.5454	6.5439	25.9174	32.4613	304.978	50.8297	Rm-11268	1.2797	0.0465193
Rm-11272	11272	718	0	Rm-11272	2157	W	*	CYT		80.545	8.6			0.174	0.079	0.798	_	2	ExpAA=0.16 First60=0.00 PredHel=0 Topology=o	0						0	13.4	6.5	4.7		5856	218	706	813	123	455	8171	78.7634	6.715	9.88676	15.2696	1.86579	8.05413	9.91992	120.555	20.0925	Rm-11272	1.88464	0.0589859
Rm-112759	112759	163	0	Rm-112759	487	L		CYT		15.534	4.42			0.092	0.073	0.891	_	2	ExpAA=0.00 First60=0.00 PredHel=0 Topology=o	0						5	4.3	31.3	20.9		7	0	1	0	0	0	8	0.417006	0	0.0620255	0	0	0	0	0.479032	0.0798386	Rm-112759	6.61647	0
Rm-11277	11277	184	0	Rm-11277	555	M	*	CYT		20.608	4.84			0.16	0.037	0.896	_	2	ExpAA=0.00 First60=0.00 PredHel=0 Topology=o	0						3	16.8	2.7	5.4		1052	181	553	283	160	500	2729	54.9916	21.6683	30.0976	20.6577	9.43265	34.3981	43.8308	171.246	28.541	Rm-11277	0.473024	0.144862
Rm-11280	11280	88	0	Rm-11280	267	E	*	CYT		10.311	8.8			0.543	0.031	0.541	M	5	ExpAA=0.00 First60=0.00 PredHel=0 Topology=o	0						0	18.2	2.3	3.4		493	96	75	65	6	97	832	53.5685	23.8891	8.48495	9.86258	0.73527	13.8713	14.6066	110.412	18.4019	Rm-11280	0.942373	0.276099
Rm-11283	11283	253	0	Rm-11283	762	G	*	CYT		28.743	8.99			0.068	0.114	0.913	_	2	ExpAA=0.01 First60=0.00 PredHel=0 Topology=o	0						0	19.8	4.7	2.8		1291	160	129	175	60	189	2004	49.1524	13.951	5.11368	9.30404	2.57634	9.47031	12.0467	89.5678	14.928	Rm-11283	1.21615	0.184493
Rm-112842	112842	62	0	Rm-112842	189	M	*	BL	18-19	7.242	4.75	4.9	4.31	0.078	0.876	0.093	S	2	ExpAA=1.14 First60=1.14 PredHel=0 Topology=o	0						1	22.6	1.6	1.6		15	1	5	5	3	1	30	2.30252	0.351543	0.799112	1.07176	0.519357	0.202021	0.721378	5.24631	0.874385	Rm-112842	0.781895	0.0718055
Rm-11290	11290	197	0	Rm-11290	594	F	*	CYT		22.627	9.03			0.549	0.152	0.171	M	4	ExpAA=0.00 First60=0.00 PredHel=0 Topology=o	0						0	21.3	3	3		398	65	24	40	16	54	597	19.4388	7.27054	1.22046	2.72811	0.881333	3.47108	4.35241	35.0104	5.83506	Rm-11290	1.24828	0.262088
Rm-11298	11298	87	0	Rm-11298	264	E	*	CYT		10.033	5.06			0.177	0.089	0.782	_	2	ExpAA=0.00 First60=0.00 PredHel=0 Topology=o	0						0	5.7	3.4	1.1		1570	79	435	225	192	626	3127	172.532	19.8821	49.7719	34.5277	23.796	90.5374	114.333	391.047	65.1745	Rm-11298	0.789561	0.0535667
Rm-11299	11299	172	0	Rm-11299	519	M	*	CYT		20.141	8.44			0.615	0.035	0.355	M	4	ExpAA=0.01 First60=0.00 PredHel=0 Topology=o	0						1	10.5	1.2	2.9		6517	454	2062	1123	783	2869	13808	364.296	58.1204	120.011	87.6599	49.363	211.067	260.43	890.517	148.419	Rm-11299	0.692285	0.0698229
Rm-113005	113005	62	0	Rm-113005	185	M		SIG	17-18	7.182	9.04	4.888	9.5	0.163	0.653	0.125	S	3	ExpAA=2.74 First60=2.74 PredHel=0 Topology=o	0						0	12.9	1.6	3.2		29	20	16	23	14	16	118	4.54778	7.18287	2.61245	5.03668	2.47607	3.30222	5.77829	25.1581	4.19301	Rm-113005	0.220645	0.399577
Rm-11302	11302	116	0	Rm-11302	351	M	*	CYT		13.086	6.95			0.23	0.11	0.61	_	4	ExpAA=6.57 First60=0.13 PredHel=0 Topology=o	0						3	22.4	3.4	4.3		469	51	115	180	75	75	965	38.765	9.6539	9.89669	20.7756	6.99135	8.15852	15.1499	94.241	15.7068	Rm-11302	0.698756	0.114128
Rm-11303	11303	599	0	Rm-11303	1800	A	*	CYT		67.098	6.2			0.067	0.157	0.801	_	2	ExpAA=0.13 First60=0.00 PredHel=0 Topology=o	0						0	12.4	5.7	4.3	1 | 84 SAGRLPR|SK 0.631 *ProP* |	1411	66	44	175	46	33	1775	22.742	2.43619	0.738379	3.93871	0.836165	0.700001	1.53617	31.3914	5.2319	Rm-11303	2.62899	0.0841336
Rm-113030	113030	50	0	Rm-113030	149	W		CYT		4.978	4.54			0.088	0.072	0.899	_	1	ExpAA=0.00 First60=0.00 PredHel=0 Topology=o	0						1	4	28	24		1	0	0	0	0	0	1	0.19471	0	0	0	0	0	0	0.19471	0.0324516	Rm-113030	194.71	0
Rm-113033	113033	58	0	Rm-113033	177	M	*	SIG	18-19	6.908	9.49	4.729	9.97	0.214	0.708	0.09	S	3	ExpAA=0.02 First60=0.02 PredHel=0 Topology=o	0						0	15.5	5.2	1.7	1 | 39 MRMRSMR|NH 0.559 *ProP* |	14	21	13	29	14	2	93	2.29471	7.8829	2.21855	6.63763	2.58798	0.431434	3.01942	22.0532	3.67554	Rm-113033	0.116132	0.556257
Rm-11304	11304	165	0	Rm-11304	498	M	*	CYT		19.054	9.53			0.291	0.024	0.79	_	3	ExpAA=0.01 First60=0.00 PredHel=0 Topology=o	0						0	10.9	3	4.8		4500	308	1025	657	394	1036	7920	262.154	41.0924	62.1718	53.4472	25.8865	79.4306	105.317	524.183	87.3638	Rm-11304	1.00048	0.0850613
Rm-11305	11305	137	0	Rm-11305	414	F	*	SIG	19-20	15.691	8.89	13.351	9.18	0.046	0.923	0.068	S	1	ExpAA=0.93 First60=0.93 PredHel=0 Topology=o	0						0	12.4	2.2	5.1		2121	165	541	207	184	570	3788	148.633	26.4803	39.4726	20.2562	14.542	52.5693	67.1113	301.953	50.3255	Rm-11305	0.969418	0.0961266
Rm-113075	113075	105	0	Rm-113075	318	F	*	CYT		11.576	9.3			0.538	0.081	0.393	M	5	ExpAA=0.01 First60=0.00 PredHel=0 Topology=o	0						17	21.9	3.8	5.7		83	0	0	1	1	0	85	7.57224	0	0	0.127398	0.102892	0	0.102892	7.80253	1.30042	Rm-113075	32.7393	0
Rm-113090	113090	167	0	Rm-113090	504	I	*	CYT		18.548	9.85			0.591	0.114	0.149	M	3	ExpAA=0.01 First60=0.01 PredHel=0 Topology=o	0						3	21	6	3.6		44	6	4	11	3	0	68	2.53277	0.790971	0.239733	0.8842	0.194759	0	0.194759	4.64243	0.773739	Rm-113090	1.19999	0.205316
Rm-113101	113101	49	0	Rm-113101	145	M		BL	33-34	5.262	4.23	1.666	3.8	0.009	0.83	0.545	S	4	ExpAA=13.32 First60=13.32 PredHel=0 Topology=o	0						1	10.2	6.1	12.2		2	0	0	0	10	4	16	0.400162	0	0	0	2.25652	1.05329	3.30981	3.70997	0.618329	Rm-113101	0.120865	0
Rm-113127	113127	233	0	Rm-113127	697	N		CYT		26.973	5.87			0.206	0.028	0.866	_	2	ExpAA=0.47 First60=0.14 PredHel=0 Topology=o	0						1	14.2	3.4	9.9		35	1	1	2	0	0	39	1.45683	0.0953251	0.0433378	0.116248	0	0	0	1.71174	0.28529	Rm-113127	5.69272	0.0589367
Rm-11313	11313	162	0	Rm-11313	489	L	*	SIG	17-18	18.452	8.61	16.599	8.73	0.024	0.984	0.037	S	1	ExpAA=44.88 First60=36.54 PredHel=2 Topology=i5-27o47-69i	2	27.2	12.3	60.5		93	0	22.8	3.7	4.3		54	26	38	124	32	8	282	3.20375	3.53268	2.34733	10.2731	2.14115	0.624653	2.76581	22.1227	3.68711	Rm-11313	0.169332	0.190021
Rm-11314	11314	76	0	Rm-11314	231	M	*	BL	16-17	8.988	11.27	7.144	10.92	0.552	0.2	0.154	M	4	ExpAA=0.01 First60=0.01 PredHel=0 Topology=o	0						0	17.1	2.6	3.9		430	43	284	131	142	313	1343	54.0045	12.3679	37.1369	22.9746	20.1133	51.7356	71.8489	198.333	33.0555	Rm-11314	0.374176	0.0665063
Rm-113156	113156	81	0	Rm-113156	246	M	*	SIG	24-25	9.334	9.24	6.34	9	0.359	0.514	0.124	S	5	ExpAA=0.00 First60=0.00 PredHel=0 Topology=o	0						0	12.3	6.2	1.2		12	7	19	8	3	0	49	1.41521	1.89061	2.33302	1.31748	0.399018	0	0.399018	7.35533	1.22589	Rm-113156	0.238205	0.345904
Rm-11316	11316	64	0	Rm-11316	195	M	*	SIG	16-17	7.581	10.95	5.754	10.42	0.652	0.144	0.126	M	3	ExpAA=0.00 First60=0.00 PredHel=0 Topology=o	0						0	20.3	1.6	1.6		160	10	6	5	6	0	187	23.8045	3.40726	0.929428	1.03878	1.00675	0	1.00675	30.1867	5.03112	Rm-11316	3.72923	0.127229
Rm-11317	11317	44	0	Rm-11317	135	M	*	SIG	16-17	5.023	7.75	3.057	9.38	0.065	0.438	0.626	_	5	ExpAA=0.01 First60=0.01 PredHel=0 Topology=o	0						0	9.1	9.1	2.3		19	0	24	15	10	23	91	4.08313	0	5.37003	4.50138	2.42367	6.50506	8.92873	22.8833	3.81388	Rm-11317	0.217175	0
Rm-113195	113195	49	0	Rm-113195	150	M	*	SIG	21-22	5.564	5.98	3.305	6.03	0.026	0.95	0.046	S	1	ExpAA=11.55 First60=11.55 PredHel=0 Topology=o	0						0	20.4	4.1	.		2	4	0	3	0	1	10	0.386823	1.77178	0	0.810249	0	0.254546	0.254546	3.22339	0.537232	Rm-113195	0.136322	1.21971
Rm-11320	11320	103	0	Rm-11320	312	M	*	CYT		12.232	11.57			0.302	0.936	0.011	S	2	ExpAA=16.16 First60=16.12 PredHel=1 Topology=i7-26o	1	18.4	74.8	6.8		77	0	17.5	2.9	4.9		2413	229	153	410	188	104	3497	224.376	48.7664	14.8128	53.2375	19.7156	12.7273	32.4429	373.636	62.2726	Rm-11320	1.50325	0.15011
Rm-11324	11324	143	0	Rm-11324	432	M	*	SIG	20-21	16.779	9.95	14.676	9.98	0.061	0.944	0.024	S	1	ExpAA=17.74 First60=17.73 PredHel=1 Topology=i5-27o	1	15.4	81.1	3.5		116	5	14.7	4.2	11.9		11	69	45499	356	1	3	45939	0.738724	10.6122	3181.39	33.3853	0.0757396	0.265152	0.340892	3226.47	537.745	Rm-11324	0.00022901	0.00329996
Rm-11325	11325	113	0	Rm-11325	342	S	*	CYT		13.496	9.71			0.472	0.263	0.126	M	4	ExpAA=0.00 First60=0.00 PredHel=0 Topology=o	0						5	16.8	3.5	14.2		4	21	14525	102	0	2	14654	0.339318	4.07975	1282.89	12.0827	0	0.223286	0.223286	1299.61	216.602	Rm-11325	0.00026116	0.00314908
Rm-11328	11328	822	0	Rm-11328	2465	T		CYT		84.909	3.87			0.054	0.086	0.941	_	1	ExpAA=0.00 First60=0.00 PredHel=0 Topology=o	0						38	29.7	4.5	3.6		4	37	1694	44	10	207	1996	0.0470778	0.997297	20.7585	0.723143	0.132736	3.20635	3.33909	25.8651	4.31085	Rm-11328	0.00182338	0.0401024
Rm-11329	11329	184	0	Rm-11329	550	M		CYT		20.745	9.67			0.508	0.1	0.362	M	5	ExpAA=0.06 First60=0.02 PredHel=0 Topology=o	0						0	12.5	6.5	4.9		281	6	8	25	167	95	582	14.8224	0.724817	0.439366	1.84148	9.93483	6.59505	16.5299	34.3579	5.72632	Rm-11329	0.758699	0.0215501
Rm-113298	113298	54	0	Rm-113298	159	K		CYT		6.969	11			0.056	0.046	0.964	_	1	ExpAA=0.00 First60=0.00 PredHel=0 Topology=i	0						0	1.9	1.9	.	1 | 34 KKTRKKR|KQ 0.598 *ProP* |	0	8	0	1	1	0	10	0	3.34297	0	0.254795	0.205783	0	0.205783	3.80355	0.633925	Rm-113298	0	7.24248
Rm-1133	1133	339	0	Rm-1133	1020	M	*	BL	16-17	35.85	9.99	34.119	10.02	0.429	0.455	0.071	S	5	ExpAA=143.37 First60=0.26 PredHel=6 Topology=i74-96o121-140i152-171o186-208i235-254o264-286i	6	36.3	14.7	49			0	13	10.9	5.3		3409	233	2099	1249	425	1507	8922	96.9617	15.1773	62.1601	49.6079	13.6331	56.4119	70.045	293.952	48.992	Rm-1133	0.492213	0.0544428
Rm-11330	11330	337	0	Rm-11330	1014	M	*	BL		37.216	9.47			0.375	0.213	0.195	M	5	ExpAA=0.17 First60=0.13 PredHel=0 Topology=o	0						4	14.5	6.8	5.6		830	13	75	155	456	295	1824	23.7473	0.851815	2.2342	6.19273	14.7141	11.1081	25.8222	58.8483	9.80804	Rm-11330	0.676522	0.0146871
Rm-113302	113302	49	0	Rm-113302	145	M		SIG	15-16	5.634	9.3	3.794	10.1	0.01	0.986	0.053	S	1	ExpAA=23.55 First60=23.55 PredHel=1 Topology=o10-32i	1	44.9	20.4	34.7		17	0	12.2	6.1	4.1		2	0	17	3	1	0	23	0.400162	0	3.54144	0.838189	0.225652	0	0.225652	5.00544	0.834241	Rm-113302	0.086873	0
Rm-113330	113330	70	0	Rm-113330	209	M		BL	28-29	7.969	10.69	4.849	10.7	0.14	0.486	0.149	S	4	ExpAA=34.14 First60=34.14 PredHel=2 Topology=i5-27o37-56i	2	58.6	14.3	27.1		14	0	17.1	2.9	2.9		34	11	11	10	1	3	70	4.71961	3.49692	1.58981	1.93839	0.156553	0.548065	0.704618	12.4494	2.07489	Rm-113330	0.610498	0.390568
Rm-11338	11338	71	0	Rm-11338	216	M	*	SIG	23-24	6.741	12.13	4.371	12.13	0.029	0.957	0.038	S	1	ExpAA=22.29 First60=22.27 PredHel=1 Topology=i7-29o	1	31	59.2	9.9		42	0	7	45.1	.		231	68	7456	13678	123	137	21693	31.0264	20.9168	1042.68	2565.41	18.6319	24.2172	42.8492	3702.89	617.148	Rm-11338	0.00844978	0.00568087
Rm-11343	11343	70	0	Rm-11343	213	M	*	SIG	21-22	7.976	9.07	5.608	9.19	0.027	0.975	0.041	S	1	ExpAA=43.95 First60=43.67 PredHel=2 Topology=i2-24o34-56i	2	62.9	14.3	22.9		14	0	17.1	.	.		481	137	265	440	191	127	1641	65.5147	42.7347	37.5808	83.6877	29.34	22.7657	52.1058	281.624	46.9373	Rm-11343	0.303155	0.178889
Rm-11347	11347	67	0	Rm-11347	204	G	*	CYT		7.128	9.7			0.224	0.028	0.852	_	2	ExpAA=0.00 First60=0.00 PredHel=0 Topology=o	0						0	3	40.3	.		136	43	78	256	32	25	570	19.3411	14.0048	11.5495	50.8392	5.13247	4.67915	9.81162	105.546	17.591	Rm-11347	0.224359	0.152987
Rm-11348	11348	181	0	Rm-11348	546	M	*	BL	95-96	20.589	9.3	9.841	8.58	0.007	0.95	0.245	S	2	ExpAA=69.44 First60=15.99 PredHel=3 Topology=o15-32i76-98o154-176i	3	33.7	39.2	27.1			1	12.7	6.1	4.4		343	14	46	86	20	15	524	18.2253	1.70363	2.54486	6.38108	1.19852	1.04895	2.24747	31.1024	5.18373	Rm-11348	1.41522	0.0579471
Rm-113502	113502	53	0	Rm-113502	156	G		CYT		6.328	8.4			0.272	0.04	0.744	_	3	ExpAA=0.00 First60=0.00 PredHel=0 Topology=o	0						1	17	3.8	3.8		15	0	0	1	1	0	17	2.78959	0	0	0.259695	0.20974	0	0.20974	3.25902	0.543171	Rm-113502	5.9298	0
Rm-113504	113504	58	0	Rm-113504	173	V		CYT		6.805	9.84			0.283	0.021	0.838	_	3	ExpAA=0.00 First60=0.00 PredHel=0 Topology=o	0						0	10.3	6.9	3.4	1 | 18 KKKRRRR|LH 0.510 *ProP* |	7	3	0	0	0	0	10	1.17388	1.15217	0	0	0	0	0	2.32605	0.387675	Rm-113504	1.01797	0.980663
Rm-11351	11351	102	2.94118	Rm-11351	309	D	*	BL	-1	11.013	8.39			0.514	0.372	0.148	M	5	ExpAA=19.97 First60=19.97 PredHel=1 Topology=i24-43o	1	18.6	57.8	23.5		59	1	17.6	2	2.9		1092	85	19885	32792	75723	28232	157809	102.527	18.2768	1943.87	4299.3	8018.18	3488.52	11506.7	17870.7	2978.45	Rm-11351	0.00577026	0.00102377
Rm-11356	11356	254	0	Rm-11356	765	T	*	CYT		28.402	8.16			0.366	0.033	0.696	_	4	ExpAA=0.00 First60=0.00 PredHel=0 Topology=o	0						1	14.6	8.3	5.9		2558	1052	1321	1224	1330	1638	9123	97.0091	91.368	52.1604	64.8199	56.8849	81.7542	138.639	443.996	73.9994	Rm-11356	0.279575	0.259105
Rm-113565	113565	44	0	Rm-113565	135	M	*	SIG	33-34	5.399	9.57	1.497	11	0.021	0.919	0.135	S	2	ExpAA=14.50 First60=14.50 PredHel=1 Topology=i13-31o	1	40.9	29.5	29.5		13	0	4.5	2.3	4.5		6	3	1	4	1	1	16	1.28941	1.47648	0.223751	1.20037	0.242367	0.282829	0.525196	4.7152	0.785867	Rm-113565	0.376273	0.455742
Rm-113569	113569	65	0	Rm-113569	198	M	*	SIG	21-22	7.418	7.73	5.089	9.31	0.044	0.828	0.22	S	2	ExpAA=40.48 First60=37.25 PredHel=2 Topology=i5-27o42-64i	2	67.7	23.1	9.2	1	1	0	9.2	3.1	7.7		10	12	0	15	0	0	37	1.46524	4.02676	0	3.06913	0	0	0	8.56113	1.42685	Rm-113569	0.206462	0.887859
Rm-113573	113573	92	0	Rm-113573	275	M		SIG	14-15	10.372	8.66	8.617	9.02	0.018	0.994	0.017	S	1	ExpAA=44.58 First60=43.25 PredHel=2 Topology=o4-26i38-60o	2	47.8	39.1	13		32	0	7.6	3.3	5.4		1	10	11	8	20	2	52	0.105497	2.41606	1.20826	1.17854	2.3796	0.277687	2.65729	7.56564	1.26094	Rm-113573	0.0141395	0.469084
Rm-113615	113615	55	0	Rm-113615	168	M	*	SIG	22-23	6.454	8.91	3.489	9.19	0.162	0.915	0.011	S	2	ExpAA=18.33 First60=18.33 PredHel=1 Topology=o4-21i	1	30.9	7.3	61.8		34	2	12.7	5.5	3.6		56	61	71	31	65	13	297	9.67057	24.1246	12.7658	7.47551	12.6593	2.95455	15.6139	69.6504	11.6084	Rm-113615	0.161228	0.529899
Rm-11371	11371	412	0	Rm-11371	1239	S	*	CYT		46.475	8.77			0.276	0.068	0.742	_	3	ExpAA=0.00 First60=0.00 PredHel=0 Topology=o	0						1	14.3	6.8	5.6		1032	271	7495	678	231	416	10123	24.1647	14.5324	182.726	22.169	6.10025	12.8197	18.92	262.512	43.752	Rm-11371	0.101384	0.0586031
Rm-11373	11373	162	0.617284	Rm-11373	489	M	*	CYT		17.627	10.74			0.571	0.273	0.132	M	4	ExpAA=0.88 First60=0.32 PredHel=0 Topology=o	0						6	15.4	6.2	9.9		410	103	151	110	91	133	998	24.3248	13.9948	9.32754	9.11323	6.08891	10.3849	16.4738	73.2341	12.2057	Rm-11373	0.497333	0.236239
Rm-11374	11374	42	0	Rm-11374	124	M		BL	19-20	4.867	10.67	2.847	12	0.082	0.809	0.108	S	2	ExpAA=3.38 First60=3.38 PredHel=0 Topology=o	0						0	14.3	2.4	7.1		239	96	418	89	91	56	989	55.9178	51.4386	101.825	29.0775	24.0119	17.2434	41.2553	279.514	46.5857	Rm-11374	0.250082	0.225532
Rm-113759	113759	51	0	Rm-113759	151	M		SIG	15-16	6.003	10.79	4.135	10.83	0.907	0.238	0.014	M	2	ExpAA=0.00 First60=0.00 PredHel=0 Topology=o	0						0	7.8	9.8	5.9		11	11	4	4	1	1	32	2.11344	4.84011	0.80017	1.07318	0.216685	0.25286	0.469546	9.29644	1.54941	Rm-113759	0.294186	1.08588
Rm-113762	113762	53	0	Rm-113762	157	M		BL	28-29	6.214	9.15	2.751	10.35	0.126	0.9	0.012	S	2	ExpAA=4.19 First60=4.19 PredHel=0 Topology=o	0						2	22.6	3.8	7.5		1	0	4	1	0	4	10	0.184788	0	0.76959	0.258041	0	0.972787	0.972787	2.18521	0.364201	Rm-113762	0.0923285	0
Rm-11378	11378	325	0	Rm-11378	972	D		CYT		34.63	5.21			0.06	0.06	0.946	_	1	ExpAA=0.00 First60=0.00 PredHel=0 Topology=o	0						29	16.3	5.2	10.2	1 | 212 PKSPSKR|AT 0.561 *ProP* |	22	14	10	11	2	2	61	0.656644	0.956977	0.310766	0.458474	0.0673241	0.0785636	0.145888	2.52875	0.421458	Rm-11378	0.350564	0.608466
Rm-11379	11379	312	0.641026	Rm-11379	939	K	*	CYT		32.291	9.8			0.121	0.061	0.896	_	2	ExpAA=0.00 First60=0.00 PredHel=0 Topology=o	0						29	17.3	9	9.9	1 | 13 PKSPSKR|AT 0.561 *ProP* |	10	14	1	0	0	0	25	0.308964	0.990609	0.0321687	0	0	0	0	1.33174	0.221957	Rm-11379	0.301788	2.89539
Rm-113828	113828	107	0	Rm-113828	324	M	*	CYT		12.153	7.74			0.166	0.119	0.801	_	2	ExpAA=0.18 First60=0.00 PredHel=0 Topology=o	0						0	12.1	10.3	4.7		9	0	10	1	8	2	30	0.805881	0	0.932297	0.125038	0.807889	0.235691	1.04358	2.9068	0.484466	Rm-113828	0.383403	0
Rm-11384	11384	282	0	Rm-11384	849	Y	*	CYT		31.69	6.15			0.049	0.164	0.929	_	2	ExpAA=0.02 First60=0.00 PredHel=0 Topology=o	0						0	13.8	3.9	5.3		1576	82	63	106	95	21	1943	53.8545	6.41721	2.24147	5.05809	3.66119	0.944428	4.60562	72.1769	12.0295	Rm-11384	2.93911	0.0975842
Rm-113855	113855	436	0	Rm-113855	1311	L	*	CYT		47.955	5.88			0.07	0.202	0.812	_	2	ExpAA=0.00 First60=0.00 PredHel=0 Topology=o	0						1	11	6.2	7.1		147	2	0	4	4	0	157	3.25303	0.10136	0	0.123608	0.0998307	0	0.0998307	3.57783	0.596305	Rm-113855	9.98479	0.0291477
Rm-11386	11386	50	0	Rm-11386	153	M	*	SIG	19-20	5.933	6.69	3.745	5.48	0.029	0.895	0.134	S	2	ExpAA=0.36 First60=0.36 PredHel=0 Topology=o	0						0	6	4	2		1457	69	356	337	172	404	2795	276.275	29.9638	70.2842	89.2333	36.7827	100.82	137.603	603.359	100.56	Rm-11386	0.844658	0.0522568
Rm-113878	113878	109	0	Rm-113878	330	M	*	CYT		12.95	8.27			0.248	0.301	0.407	_	5	ExpAA=22.39 First60=0.02 PredHel=1 Topology=i73-95o	1	20.2	12.8	67		14	0	14.7	1.8	1.8		14	35	68	31	6	71	225	1.2308	7.04683	6.22435	3.80572	0.5949	8.21489	8.80979	27.1175	4.51958	Rm-113878	0.0475438	0.351084
Rm-113884	113884	55	0	Rm-113884	163	M		SIG	15-16	6.539	6.2	4.662	6.26	0.015	0.979	0.041	S	1	ExpAA=21.96 First60=21.96 PredHel=1 Topology=o4-26i	1	40	7.3	52.7		29	0	5.5	1.8	3.6		14	8	12	9	1	3	47	2.4918	3.26094	2.22379	2.23688	0.200733	0.702734	0.903467	11.1169	1.85281	Rm-113884	0.288869	0.415039
Rm-113929	113929	78	0	Rm-113929	233	C		CYT		8.609	4.16			0.092	0.077	0.912	_	1	ExpAA=0.00 First60=0.00 PredHel=0 Topology=i	0						0	10.3	7.7	1.3		18	3	0	0	0	0	21	2.24125	0.855471	0	0	0	0	0	3.09672	0.51612	Rm-113929	2.61684	0.381524
Rm-113943	113943	67	0	Rm-113943	200	G		CYT		7.623	9.43			0.208	0.033	0.882	_	2	ExpAA=0.00 First60=0.00 PredHel=0 Topology=i	0						1	16.4	7.5	1.5		10	5	0	0	0	2	17	1.45059	1.66104	0	0	0	0.381819	0.381819	3.49344	0.582241	Rm-113943	0.709729	0.905986
Rm-114041	114041	128	0	Rm-114041	382	M		BL		14.33	11.26			0.114	0.162	0.648	_	3	ExpAA=1.52 First60=0.76 PredHel=0 Topology=o	0						0	16.4	4.7	3.1		398	3	10	31	7	0	449	30.2269	0.521792	0.790744	3.28766	0.599572	0	0.599572	35.4266	5.90444	Rm-114041	5.812	0.0149486
Rm-11406	11406	88	0	Rm-11406	267	M	*	BL	19-20	10.418	8.48	7.893	8.84	0.029	0.967	0.042	S	1	ExpAA=21.66 First60=21.62 PredHel=1 Topology=i2-24o	1	25	72.7	2.3		64	1	20.5	3.4	.		587	118	766	387	564	289	2711	63.7823	29.3637	86.6596	58.7203	69.1154	41.328	110.443	348.969	58.1615	Rm-11406	0.22365	0.0918745
Rm-114061	114061	53	0	Rm-114061	157	M		SIG	19-20	5.837	9.07	3.495	8.63	0.496	0.686	0.023	S	5	ExpAA=0.01 First60=0.01 PredHel=0 Topology=o	0						2	18.9	9.4	5.7		17	7	8	13	21	17	83	3.1414	2.96236	1.53918	3.35453	4.37649	4.13435	8.51084	19.5083	3.25139	Rm-114061	0.191924	0.179028
Rm-114109	114109	77	0	Rm-114109	234	M	*	CYT		9.444	11.03			0.685	0.109	0.157	M	3	ExpAA=0.00 First60=0.00 PredHel=0 Topology=i	0						0	9.1	3.9	2.6	1 | 8 SGMRRRR|WM 0.513 *ProP* |	24	28	64	27	20	22	185	2.97556	7.95027	8.26158	4.67451	2.79654	3.58975	6.38629	30.2482	5.04137	Rm-114109	0.1091	0.356531
Rm-11414	11414	78	0	Rm-11414	237	M	*	SIG	16-17	8.996	5.13	6.981	5.13	0.19	0.816	0.056	S	2	ExpAA=0.76 First60=0.76 PredHel=0 Topology=o	0						1	17.9	2.6	3.8		119	83	95	61	51	88	497	14.5671	23.2686	12.1081	10.4273	7.04091	14.1772	21.2181	81.5891	13.5982	Rm-11414	0.217344	0.39897
Rm-114149	114149	97	0	Rm-114149	294	V	*	CYT		10.734	9.76			0.097	0.711	0.427	S	4	ExpAA=4.77 First60=4.77 PredHel=0 Topology=o	0						0	13.4	7.2	3.1		14	0	15	10	7	6	52	1.38151	0	1.54114	1.37797	0.779036	0.779222	1.55826	5.85889	0.976481	Rm-114149	0.308485	0
Rm-114168	114168	117	0	Rm-114168	354	M	*	CYT		13.275	9.87			0.308	0.065	0.614	_	4	ExpAA=0.00 First60=0.00 PredHel=0 Topology=o	0						1	8.5	6	6.8		1800	160	1480	1029	900	530	5899	147.517	30.0301	126.287	117.761	83.1852	57.165	140.35	561.945	93.6575	Rm-114168	0.355953	0.0564565
Rm-11417	11417	117	0	Rm-11417	354	M	*	SIG	23-24	13.482	8.45	10.888	7.97	0.022	0.965	0.102	S	1	ExpAA=40.04 First60=40.03 PredHel=2 Topology=i5-22o32-54i	2	33.3	8.5	58.1		63	1	13.7	1.7	4.3		55	59	55	94	52	37	352	4.50747	11.0736	4.69309	10.7575	4.80625	3.99076	8.79702	39.8287	6.63812	Rm-11417	0.12761	0.385087
Rm-114180	114180	63	0	Rm-114180	192	M	*	CYT		7.64	9.86			0.019	0.523	0.545	_	5	ExpAA=21.89 First60=21.88 PredHel=1 Topology=o10-32i	1	34.9	15.9	49.2		31	0	11.1	1.6	1.6		28	0	2	1	0	0	31	4.23088	0	0.31465	0.211002	0	0	0	4.75653	0.792755	Rm-114180	8.03352	0
Rm-11419	11419	125	0	Rm-11419	378	M	*	SIG	26-27	13.874	9.69	10.958	9.55	0.029	0.982	0.018	S	1	ExpAA=17.97 First60=16.88 PredHel=1 Topology=i2-21o	1	15.2	83.2	1.6		104	1	17.6	4.8	5.6		104	12	148	39	42	77	422	7.98206	2.10926	11.8269	4.17986	3.6355	7.77779	11.4133	37.5113	6.25189	Rm-11419	0.270301	0.0595783
Rm-11421	11421	54	0	Rm-11421	165	M	*	CYT		6.135	8.44			0.094	0.571	0.353	S	4	ExpAA=1.63 First60=1.63 PredHel=0 Topology=o	0						0	24.1	3.7	1.9		456	97	864	227	202	235	2081	80.1779	39.0596	158.172	55.7353	40.0566	54.3803	94.4369	427.581	71.2636	Rm-11421	0.230791	0.100534
Rm-114221	114221	87	0	Rm-114221	264	M	*	BL	29-30	10.249	9.08	6.695	8.83	0.205	0.843	0.05	S	2	ExpAA=9.34 First60=9.34 PredHel=0 Topology=o	0						0	17.2	2.3	5.7		53	50	273	126	13	14	529	5.82432	12.5836	31.2362	19.3355	1.61119	2.0248	3.63599	72.6156	12.1026	Rm-114221	0.0872005	0.209612
Rm-114223	114223	69	0	Rm-114223	210	M	*	SIG	32-33	7.751	8.52	4.369	6.76	0.018	0.597	0.642	_	5	ExpAA=5.20 First60=5.20 PredHel=0 Topology=o	0						0	13	4.3	7.2		151	109	382	38	12	154	846	20.8608	34.4863	54.9469	7.33082	1.86969	28.0001	29.8697	147.495	24.5824	Rm-114223	0.164732	0.305164
Rm-114229	114229	70	0	Rm-114229	213	M	*	BL	35-36	8.107	7.91	4.124	9.05	0.007	0.99	0.107	S	1	ExpAA=34.80 First60=29.77 PredHel=0 Topology=o	0						0	17.1	.	5.7		6	1	14	12	2	25	60	0.817232	0.311932	1.9854	2.28239	0.307225	4.48144	4.78867	10.1856	1.6976	Rm-114229	0.0872236	0.0315891
Rm-11423	11423	123	0	Rm-11423	372	R	*	BL	24-25	14.622	9.99	11.532	9.75	0.394	0.455	0.046	S	5	ExpAA=15.59 First60=12.45 PredHel=0 Topology=i	0						0	13.8	4.1	6.5		206	32	214	91	99	119	761	16.0656	5.7154	17.3768	9.9103	8.70761	12.2141	20.9217	69.9899	11.665	Rm-11423	0.297924	0.0889205
Rm-114237	114237	348	0	Rm-114237	1047	K	*	BL		40.685	9.2			0.04	0.993	0.007	S	1	ExpAA=134.06 First60=43.03 PredHel=6 Topology=i7-29o34-53i137-156o187-209i287-306o316-338i	6	35.3	13.2	51.4			0	8.6	4.6	4.9		24	0	47	613	0	0	684	0.665025	0	1.35597	23.7193	0	0	0	25.7403	4.29005	Rm-114237	0.0265201	0
Rm-114238	114238	102	0	Rm-114238	309	A	*	ANC		11.959	9.63	0.411	6.74	0.245	0.812	0.043	S	3	ExpAA=66.92 First60=34.52 PredHel=3 Topology=o15-37i44-66o76-98i	3	64.7	24.5	10.8			0	17.6	.	2.9		0	1	51	35	7	1	95	0	0.215021	4.98553	4.58879	0.741219	0.123566	0.864785	10.6541	1.77569	Rm-114238	0	0.0205957
Rm-11424	11424	84	0	Rm-11424	251	M		SIG	32-33	9.933	4.99	6.209	4.08	0.132	0.829	0.033	S	2	ExpAA=17.72 First60=17.72 PredHel=1 Topology=i17-34o	1	20.2	59.5	20.2		50	1	11.9	.	3.6		66	8	67	68	24	88	321	7.62858	2.11766	8.06307	10.9755	3.12856	13.3865	16.515	45.2998	7.54997	Rm-11424	0.202499	0.049039
Rm-114240	114240	707	0	Rm-114240	2119	E		CYT		79.569	8.87			0.112	0.072	0.87	_	2	ExpAA=0.35 First60=0.00 PredHel=0 Topology=o	0						1	10.9	7.8	4.5	1 | 698 ARARGPR|AV 0.566 *ProP* |	182	0	0	1	1	0	184	2.4918	0	0	0.0191187	0.015441	0	0.015441	2.52636	0.421061	Rm-114240	70.0739	0
Rm-114247	114247	107	0	Rm-114247	319	M		CYT		12.115	8.69			0.261	0.123	0.618	_	4	ExpAA=0.02 First60=0.01 PredHel=0 Topology=o	0						2	15	3.7	11.2		1	54	1	1	0	0	57	0.0909458	11.2472	0.094691	0.126998	0	0	0	11.5598	1.92663	Rm-114247	0.00792912	35.8607
Rm-114256	114256	338	1.18343	Rm-114256	1012	K		CYT		38.51	10.08			0.647	0.125	0.144	M	3	ExpAA=12.28 First60=0.32 PredHel=0 Topology=o	0						0	11.8	5.3	4.4		8	8	2	4	0	8	30	0.229342	0.52523	0.0596965	0.160128	0	0.301833	0.301833	1.27623	0.212705	Rm-114256	0.218861	0.698444
Rm-114260	114260	129	0	Rm-114260	390	K	*	CYT		14.623	9.37			0.058	0.155	0.784	_	2	ExpAA=0.03 First60=0.03 PredHel=0 Topology=o	0						1	11.6	6.2	5.4		2	0	0	1	1	0	4	0.148778	0	0	0.103878	0.0838962	0	0.0838962	0.336552	0.0560921	Rm-114260	0.788127	0
Rm-114262	114262	155	0	Rm-114262	468	K	*	CYT		17.828	9.62			0.098	0.424	0.521	_	5	ExpAA=0.01 First60=0.01 PredHel=0 Topology=o	0						0	16.8	1.3	6.5		19	3	61	6	4	18	111	1.17783	0.425907	3.93716	0.51939	0.279654	1.46853	1.74819	7.80847	1.30141	Rm-114262	0.177607	0.0576832
Rm-11427	11427	44	0	Rm-11427	135	R	*	ANC		5.471	9.82			0.226	0.781	0.019	S	3	ExpAA=19.44 First60=19.44 PredHel=1 Topology=i7-26o	1	43.2	40.9	15.9		18	0	11.4	4.5	2.3		317	68	123	110	186	110	914	68.1238	33.4669	27.5214	33.0101	45.0802	31.1112	76.1914	238.314	39.7189	Rm-11427	0.400279	0.163374
Rm-114276	114276	217	0	Rm-114276	649	G		CYT		24.172	9.26			0.085	0.101	0.889	_	2	ExpAA=0.04 First60=0.02 PredHel=0 Topology=o	0						0	13.4	6.9	3.7		0	9	11	5	0	22	47	0	0.921378	0.511973	0.312114	0	1.2943	1.2943	3.03977	0.506628	Rm-114276	0	0.434737
Rm-114310	114310	63	0	Rm-114310	192	M	*	CYT		6.798	6.49			0.014	0.859	0.453	S	3	ExpAA=21.62 First60=21.61 PredHel=1 Topology=o15-37i	1	34.9	23.8	41.3		26	0	23.8	4.8	6.3		2	7	3	2	2	4	20	0.302205	2.42235	0.471975	0.422005	0.340828	0.795456	1.13628	4.75482	0.79247	Rm-114310	0.0678562	1.03809
Rm-114317	114317	742	0	Rm-114317	2229	W	*	CYT		82.209	7.58			0.082	0.053	0.929	_	1	ExpAA=0.00 First60=0.00 PredHel=0 Topology=o	0						2	17	6.5	4.2	1 | 550 TRARKSK|SA 0.565 *ProP* |	4426	1078	3044	2675	7249	1099	19571	57.6069	32.1328	41.2509	48.6186	106.408	18.8254	125.234	304.843	50.8071	Rm-114317	0.233003	0.117827
Rm-114319	114319	162	0.617284	Rm-114319	489	M	*	CYT		17.96	6.68			0.051	0.854	0.232	S	2	ExpAA=15.62 First60=14.48 PredHel=0 Topology=o	0						1	17.3	6.8	4.9	1 | 97 GRSLGKR|SS 0.613 *ProP* |	642	235	338	384	324	233	2156	38.089	31.93	20.8789	31.8135	21.6792	18.193	39.8722	162.584	27.0973	Rm-114319	0.305947	0.244385
Rm-114320	114320	138	1.44928	Rm-114320	411	M		CYT		15.572	6.34			0.028	0.848	0.199	S	2	ExpAA=13.90 First60=8.95 PredHel=0 Topology=o	0						1	15.2	6.5	5.1	1 | 104 GRSLGKR|SS 0.613 *ProP* |	33	0	0	0	0	0	33	2.32941	0	0	0	0	0	0	2.32941	0.388235	Rm-114320	2329.41	0
Rm-114331	114331	46	0	Rm-114331	141	M	*	SIG	28-29	5.257	7.79	2.048	8.09	0.036	0.909	0.078	S	1	ExpAA=16.45 First60=16.45 PredHel=0 Topology=o	0						0	19.6	4.3	2.2		18	13	18	11	5	2	67	3.70362	6.12582	3.85614	3.16055	1.16027	0.541587	1.70185	18.548	3.09133	Rm-114331	0.24948	0.493097
Rm-11435	11435	304	0	Rm-11435	915	S	*	SIG	24-25	35.33	9.34	32.82	9.4	0.037	0.923	0.058	S	1	ExpAA=1.86 First60=1.82 PredHel=0 Topology=o	0						0	9.9	2.6	5.3		916	342	337	199	232	148	2174	29.0434	24.8339	11.1252	8.81091	8.29609	6.17587	14.472	88.2854	14.7142	Rm-11435	0.490243	0.391378
Rm-114352	114352	54	0	Rm-114352	161	M		SIG	22-23	6.186	10.78	3.812	10.47	0.734	0.145	0.071	M	3	ExpAA=6.59 First60=6.59 PredHel=0 Topology=i	0						0	5.6	13	.		16	0	3	2	3	0	24	2.88315	0	0.562852	0.50326	0.60968	0	0.60968	4.55895	0.759824	Rm-114352	1.71944	0
Rm-114377	114377	52	0	Rm-114377	159	M	*	SIG	18-19	6.09	9.3	3.806	9.7	0.194	0.715	0.1	S	3	ExpAA=0.10 First60=0.10 PredHel=0 Topology=o	0						1	13.5	3.8	5.8		16	2	11	5	4	0	38	2.91942	0.835743	2.08975	1.27398	0.823132	0	0.823132	7.94202	1.32367	Rm-114377	0.58114	0.11759
Rm-114378	114378	495	0	Rm-114378	1488	W	*	CYT		55.578	6.41			0.701	0.059	0.221	M	3	ExpAA=0.15 First60=0.00 PredHel=0 Topology=o	0						0	12.1	4.2	4.6	1 | 331 LKGRVAR|SL 0.729 *ProP* |	266	37	190	115	77	151	836	5.18624	1.65211	3.857	3.131	1.69315	3.87464	5.56779	19.3941	3.23236	Rm-114378	0.364999	0.0931131
Rm-11440	11440	82	0	Rm-11440	249	M	*	BL	28-29	9.858	9.33	6.328	8.87	0.481	0.816	0.005	S	4	ExpAA=16.94 First60=16.94 PredHel=0 Topology=o	0						0	12.2	1.2	1.2		98	27	144	33	24	59	385	11.4183	7.20451	17.4688	5.36912	3.15369	9.04712	12.2008	53.6615	8.94358	Rm-11440	0.270292	0.155076
Rm-11442	11442	403	0	Rm-11442	1212	M	*	CYT		45.712	6.24			0.047	0.067	0.944	_	1	ExpAA=0.00 First60=0.00 PredHel=0 Topology=o	0						1	13.9	5.7	5		1633	167	1244	492	237	490	4263	39.0892	9.1549	31.0039	16.4456	6.39812	15.4366	21.8347	117.528	19.5881	Rm-11442	0.498332	0.0844747
Rm-114430	114430	50	0	Rm-114430	147	M		SIG	18-19	5.684	4.14	3.462	4.14	0.066	0.92	0.037	S	1	ExpAA=11.12 First60=11.12 PredHel=0 Topology=o	0						5	22	.	6		0	7	9	4	3	0	23	0	3.16388	1.84937	1.10238	0.667745	0	0.667745	6.78338	1.13056	Rm-114430	0	0.873881
Rm-11450	11450	86	0	Rm-11450	261	T	*	CYT		9.415	9.49			0.112	0.111	0.79	_	2	ExpAA=2.81 First60=2.81 PredHel=0 Topology=o	0						4	14	5.8	4.7		547	38	98	105	1197	116	2101	60.8023	9.67348	11.3419	16.2981	150.058	16.9697	167.028	265.144	44.1907	Rm-11450	0.297551	0.0378652
Rm-11451	11451	186	0	Rm-11451	561	M	*	CYT		20.799	5.36			0.04	0.315	0.887	_	3	ExpAA=2.65 First60=2.65 PredHel=0 Topology=o	0						3	12.9	3.8	5.9		1822	287	574	506	336	451	3976	94.2235	33.9906	30.9064	36.5406	19.5967	30.6952	50.292	245.953	40.9922	Rm-11451	0.620992	0.160361
Rm-11453	11453	142	0	Rm-11453	429	M	*	BL	22-23	15.568	4.98	13.253	5.12	0.016	0.954	0.078	S	1	ExpAA=0.93 First60=0.93 PredHel=0 Topology=o	0						6	17.6	4.9	4.2		58	50	114	60	31	64	377	3.92233	7.74377	8.02688	5.66608	2.36435	5.69613	8.06048	33.4195	5.56992	Rm-11453	0.132968	0.301587
Rm-11456	11456	488	0	Rm-11456	1467	M	*	CYT		55.375	5.52			0.278	0.04	0.755	_	3	ExpAA=0.00 First60=0.00 PredHel=0 Topology=o	0						1	10.7	4.9	5.5	1 | 193 ALGRSRR|CM 0.574 *ProP* |	1762	118	210	209	163	210	2672	34.8457	5.34431	4.32403	5.77171	3.6355	5.46571	9.10121	59.387	9.89783	Rm-11456	1.41982	0.0988888
Rm-11457	11457	76	0	Rm-11457	227	M		CYT		8.945	10.21			0.043	0.218	0.89	_	2	ExpAA=22.43 First60=22.43 PredHel=1 Topology=o23-45i	1	28.9	30.3	40.8		31	0	10.5	1.3	3.9	1 | 75 KTCRPPR|S- 0.519 *ProP* |	435	116	196	159	23	80	1009	55.5952	33.9525	26.0813	28.3766	3.31519	13.4562	16.7714	160.777	26.7962	Rm-11457	0.528558	0.267711
Rm-11458	11458	312	0	Rm-11458	935	M		CYT		34.504	6.24			0.054	0.296	0.702	_	3	ExpAA=0.06 First60=0.02 PredHel=0 Topology=o	0						3	12.5	5.4	6.1		122	35	146	102	59	100	564	3.78549	2.48712	4.71672	4.41954	2.06465	4.08363	6.14828	21.5571	3.59286	Rm-11458	0.212995	0.130413
Rm-11460	11460	83	0	Rm-11460	252	M	*	CYT		9.771	8.01			0.066	0.919	0.134	S	2	ExpAA=2.46 First60=2.46 PredHel=0 Topology=o	0						7	16.9	1.2	10.8		957	31	39	90	16	57	1190	110.175	8.17337	4.6748	14.4687	2.07743	8.63638	10.7138	148.206	24.701	Rm-11460	2.89694	0.0583671
Rm-114622	114622	52	0	Rm-114622	153	M		SIG	17-18	5.995	6.04	3.895	8.54	0.104	0.797	0.131	S	2	ExpAA=7.22 First60=7.22 PredHel=0 Topology=o	0						3	17.3	5.8	3.8		5	3	0	2	1	0	11	0.948096	1.30278	0	0.529575	0.213853	0	0.213853	2.9943	0.49905	Rm-114622	0.463117	0.769724
Rm-114632	114632	55	0	Rm-114632	163	R		CYT		6.361	10.07			0.511	0.056	0.423	M	5	ExpAA=0.00 First60=0.00 PredHel=0 Topology=i	0						0	20	5.5	.		3	0	10	0	5	0	18	0.533958	0	1.85315	0	1.00367	0	1.00367	3.39078	0.56513	Rm-114632	0.186841	0
Rm-11466	11466	494	0	Rm-11466	1485	M	*	CYT		56.723	10.03			0.252	0.077	0.795	_	3	ExpAA=8.86 First60=0.00 PredHel=0 Topology=o	0						0	10.9	5.9	3.6	3 | 9 AKKRKGR|AV 0.612 *ProP* | 441 KKARKRK|LS 0.508 *ProP* | 455 MQRRKKR|KK 0.666 *ProP* |	8021	258	1674	2314	545	6240	19052	156.702	11.5434	34.0509	63.1285	12.0082	160.441	172.449	437.874	72.9791	Rm-11466	0.557317	0.027076
Rm-11468	11468	92	0	Rm-11468	279	M	*	CYT		10.695	5.91			0.061	0.055	0.941	_	1	ExpAA=0.00 First60=0.00 PredHel=0 Topology=o	0						0	10.9	3.3	2.2		10	8	70	6	35	6	135	1.03985	1.90513	7.57867	0.871236	4.1046	0.821116	4.92571	16.3206	2.7201	Rm-11468	0.068045	0.13215
Rm-114690	114690	52	0	Rm-114690	153	M		BL	16-17	6.089	8.64	4.055	8.66	0.097	0.554	0.359	S	5	ExpAA=0.08 First60=0.08 PredHel=0 Topology=o	0						0	13.5	3.8	3.8		2	10	3	3	0	0	18	0.379238	4.34259	0.592283	0.794362	0	0	0	6.10847	1.01808	Rm-114690	0.066182	2.45777
Rm-114698	114698	117	0	Rm-114698	349	L		CYT		13.305	9.3			0.553	0.038	0.506	M	5	ExpAA=0.00 First60=0.00 PredHel=0 Topology=o	0						0	13.7	2.6	7.7		4	13	3	1	0	0	21	0.332513	2.4749	0.259654	0.116082	0	0	0	3.18315	0.530525	Rm-114698	0.116604	3.48947
Rm-11470	11470	633	0	Rm-11470	1902	S	*	CYT		73.457	9.68			0.066	0.038	0.952	_	1	ExpAA=0.01 First60=0.00 PredHel=0 Topology=o	0						0	9.8	4.6	3.2		148	281	264	231	129	112	1165	2.25748	9.81602	4.19269	4.92028	2.21915	2.24836	4.4675	25.654	4.27566	Rm-11470	0.096484	0.619739
Rm-11474	11474	77	0	Rm-11474	234	T	*	CYT		8.593	9.73			0.199	0.244	0.483	_	4	ExpAA=0.05 First60=0.01 PredHel=0 Topology=o	0						4	15.6	2.6	6.5		343	116	1021	231	267	1619	3597	42.5257	32.9368	131.798	39.9931	37.3338	264.173	301.507	548.761	91.4601	Rm-11474	0.0840038	0.0638528
Rm-114756	114756	56	0	Rm-114756	167	G		CYT		7.182	10.93			0.078	0.039	0.951	_	1	ExpAA=0.00 First60=0.00 PredHel=0 Topology=i	0						0	1.8	8.9	.		0	2	5	0	2	6	15	0	0.795707	0.904384	0	0.39185	1.3718	1.76365	3.46375	0.577291	Rm-114756	0	0.298125
Rm-114763	114763	70	0	Rm-114763	209	M		SIG	25-26	8.239	7.8	5.289	6.81	0.316	0.526	0.08	S	4	ExpAA=0.06 First60=0.06 PredHel=0 Topology=o	0						0	10	2.9	5.7		12	5	0	0	0	0	17	1.66574	1.58951	0	0	0	0	0	3.25526	0.542543	Rm-114763	1.0473	0.953662
Rm-114767	114767	50	0	Rm-114767	147	M		SIG	21-22	5.834	11.42	3.398	11.54	0.761	0.511	0.007	M	4	ExpAA=0.55 First60=0.55 PredHel=0 Topology=o	0						0	20	2	6		2	5	0	2	3	0	12	0.394717	2.25992	0	0.55119	0.667745	0	0.667745	3.87357	0.645595	Rm-114767	0.113429	1.39963
Rm-11480	11480	63	0	Rm-11480	192	F	*	CYT		7.41	6.97			0.054	0.436	0.522	_	5	ExpAA=6.21 First60=5.89 PredHel=0 Topology=o	0						0	14.3	4.8	3.2		853	56	245	174	13	215	1556	128.891	19.3788	38.5446	36.7144	2.21538	42.7558	44.9712	268.5	44.7499	Rm-11480	0.923219	0.0777884
Rm-114850	114850	46	0	Rm-114850	141	M	*	SIG	17-18	5.311	3.92	3.442	4.14	0.014	0.961	0.106	S	1	ExpAA=3.60 First60=3.60 PredHel=0 Topology=o	0						0	10.9	2.2	2.2		0	12	0	0	0	0	12	0	5.6546	0	0	0	0	0	5.6546	0.942434	Rm-114850	0	5654.6
Rm-1149	1149	156	0	Rm-1149	465	T		BL	37-38	17.997	10.16	13.576	10.46	0.019	0.731	0.424	S	4	ExpAA=7.47 First60=7.47 PredHel=0 Topology=o	0						0	8.3	4.5	3.8		1119	104	498	301	115	76	2213	69.8153	14.86	32.3501	26.2242	8.09192	6.24048	14.3324	157.582	26.2637	Rm-1149	0.795455	0.104118
Rm-114926	114926	48	0	Rm-114926	147	M	*	SIG	24-25	5.768	5.4	2.758	4.5	0.152	0.79	0.063	S	2	ExpAA=0.06 First60=0.06 PredHel=0 Topology=o	0						1	8.3	.	4.2		6	10	3	7	1	0	27	1.18415	4.51983	0.616457	1.92916	0.222582	0	0.222582	8.47219	1.41203	Rm-114926	0.162457	1.14329
Rm-114939	114939	295	0	Rm-114939	888	L	*	CYT		34.773	5.9			0.168	0.145	0.611	_	3	ExpAA=0.18 First60=0.08 PredHel=0 Topology=o	0						0	9.5	5.4	4.4		37	0	20	70	7	0	134	1.20882	0	0.680325	3.19355	0.257924	0	0.257924	5.34062	0.890103	Rm-114939	0.292495	0
Rm-114947	114947	194	0	Rm-114947	579	G		CYT		20.714	5.64			0.12	0.107	0.851	_	2	ExpAA=0.07 First60=0.00 PredHel=0 Topology=o	0						1	20.6	7.7	3.1		2	8	4	10	49	5	78	0.100213	0.918018	0.20868	0.699697	2.76901	0.329723	3.09873	5.02534	0.837557	Rm-114947	0.0203432	0.223453
Rm-11495	11495	131	0	Rm-11495	390	M		CYT		14.795	7.8			0.073	0.213	0.844	_	2	ExpAA=30.15 First60=13.28 PredHel=0 Topology=o	0						0	13	0.8	3.8		69	0	0	3	2	0	74	5.13284	0	0	0.311634	0.167792	0	0.167792	5.61227	0.935378	Rm-11495	10.6839	0
Rm-114959	114959	94	0	Rm-114959	280	M		SIG	-1	10.337	6.38			0.034	0.877	0.294	S	3	ExpAA=30.81 First60=20.59 PredHel=2 Topology=i21-38o48-70i	2	41.5	10.6	47.9			0	11.7	6.4	1.1		64	29	6	13	1	0	113	6.63125	6.88145	0.64728	1.88094	0.116855	0	0.116855	16.1578	2.69296	Rm-114959	0.69601	0.741749
Rm-115010	115010	143	0	Rm-115010	432	V	*	CYT		15.999	8.98			0.407	0.141	0.328	M	5	ExpAA=0.16 First60=0.06 PredHel=0 Topology=o	0						1	11.2	7.7	4.2		32	2	0	0	2	2	38	2.14902	0.3076	0	0	0.151479	0.176768	0.328247	2.78486	0.464144	Rm-115010	3.37446	0.124119
Rm-115075	115075	54	0	Rm-115075	160	R		CYT		7.008	11.97			0.118	0.04	0.926	_	1	ExpAA=0.00 First60=0.00 PredHel=0 Topology=i	0						0	5.6	5.6	.	3 | 4 ---RKKR|RK 0.642 *ProP* | 26 KKERKKR|RE 0.580 *ProP* | 54 KKEREKR|-- 0.676 *ProP* |	1	9	0	0	0	0	10	0.181323	3.73734	0	0	0	0	0	3.91866	0.65311	Rm-115075	0.0485037	20.4984
Rm-115113	115113	65	0	Rm-115113	194	C		ANC		7.622	7.47			0.012	0.99	0.049	S	1	ExpAA=44.23 First60=40.71 PredHel=2 Topology=i13-32o42-64i	2	63.1	15.4	21.5	1	1	0	15.4	1.5	.		0	8	0	4	0	0	12	0	2.73986	0	0.835308	0	0	0	3.57517	0.595861	Rm-115113	0	3.27613
Rm-115181	115181	43	0	Rm-115181	132	M	*	BL	18-19	5.086	8.63	2.81	9.78	0.154	0.658	0.198	S	3	ExpAA=0.22 First60=0.22 PredHel=0 Topology=o	0						2	14	2.3	2.3		8	0	9	9	6	4	36	1.75829	0	2.05953	2.76221	1.48725	1.15703	2.64428	9.2243	1.53738	Rm-115181	0.235474	0
Rm-115201	115201	76	0	Rm-115201	231	M	*	BL	29-30	8.851	9.95	5.242	9.5	0.314	0.691	0.051	S	4	ExpAA=15.55 First60=15.53 PredHel=0 Topology=o	0						0	13.2	7.9	3.9		11	10	11	14	6	0	52	1.38151	2.87626	1.4384	2.4553	0.849857	0	0.849857	9.00133	1.50022	Rm-115201	0.181281	0.469511
Rm-115250	115250	96	0	Rm-115250	287	M		BL		10.751	9.78			0.503	0.914	0.003	S	3	ExpAA=22.55 First60=4.80 PredHel=1 Topology=i66-88o	1	22.9	8.3	68.8		8	0	18.8	3.1	5.2		2	1	31	1	5	0	40	0.202172	0.231504	3.26271	0.141158	0.570026	0	0.570026	4.40757	0.734596	Rm-115250	0.048063	0.0554225
Rm-1153	1153	140	0	Rm-1153	423	M	*	IND		16.165	6.89																				90910	22939	339909	153139	127337	110128	844362	6235.12	3603.08	24272.9	14666.8	9849.65	9940.65	19790.3	68568.2	11428	Rm-1153	0.100029	0.0554618
Rm-115419	115419	45	0	Rm-115419	138	M	*	SIG	17-18	5.593	7.77	3.409	8.18	0.068	0.929	0.04	S	1	ExpAA=5.04 First60=5.04 PredHel=0 Topology=o	0						2	11.1	.	6.7		10	10	10	12	6	0	48	2.1023	4.81461	2.18887	3.52282	1.42259	0	1.42259	14.0512	2.34186	Rm-115419	0.175926	0.521198
Rm-115451	115451	59	0	Rm-115451	176	M		BL	17-18	7.133	9.9	4.936	10.55	0.191	0.738	0.066	S	3	ExpAA=0.68 First60=0.68 PredHel=0 Topology=o	0						0	18.6	.	5.1		13	13	18	14	11	2	71	2.14291	4.90762	3.08929	3.22258	2.04497	0.433885	2.47885	15.8413	2.64021	Rm-115451	0.156424	0.448814
Rm-115486	115486	126	0	Rm-115486	381	A	*	CYT		14.916	9.6			0.518	0.139	0.3	M	4	ExpAA=0.09 First60=0.05 PredHel=0 Topology=o	0						0	7.9	5.6	6.3	1 | 114 IRPRDKR|MK 0.669 *ProP* |	36	1	0	1	2	0	40	2.74127	0.174387	0	0.106332	0.171756	0	0.171756	3.19374	0.53229	Rm-115486	6.04502	0.0577374
Rm-115488	115488	53	0	Rm-115488	157	M		SIG	16-17	6.354	9.75	4.346	10.27	0.526	0.196	0.255	M	4	ExpAA=0.07 First60=0.07 PredHel=0 Topology=o	0						0	9.4	7.5	3.8	1 | 32 GHDRTKR|HA 0.727 *ProP* |	27	25	18	14	13	3	100	4.98928	10.5799	3.46316	3.61258	2.70926	0.72959	3.43885	26.0837	4.34729	Rm-115488	0.23651	0.682358
Rm-115502	115502	67	0	Rm-115502	204	H	*	CYT		7.679	10.11			0.164	0.046	0.851	_	2	ExpAA=0.01 First60=0.01 PredHel=0 Topology=o	0						0	11.9	11.9	6		2	0	8	3	0	7	20	0.284429	0	1.18457	0.595771	0	1.31016	1.31016	3.37493	0.562488	Rm-115502	0.0920035	0
Rm-115504	115504	183	0	Rm-115504	547	M		CYT		20.443	4.9			0.159	0.124	0.726	_	3	ExpAA=0.00 First60=0.00 PredHel=0 Topology=o	0						2	10.4	3.8	4.9		31	7	6	0	8	4	56	1.64417	0.850258	0.331332	0	0.47853	0.279209	0.75774	3.5835	0.597251	Rm-115504	0.847369	0.310966
Rm-11552	11552	65	0	Rm-11552	192	W		SIG	27-28	6.787	7.02	4.15	5.9	0.182	0.67	0.096	S	3	ExpAA=37.61 First60=37.13 PredHel=2 Topology=o10-32i39-61o	2	67.7	21.5	10.8	1	4	6	12.3	1.5	13.8		55	23	303	97	29	5	512	8.31065	7.95915	47.6695	20.4672	4.94201	0.99432	5.93633	90.3429	15.0571	Rm-11552	0.101308	0.0966095
Rm-115562	115562	126	0	Rm-115562	376	M		SIG	45-46	13.865	8.88	9.109	8.73	0.781	0.442	0.038	M	4	ExpAA=0.92 First60=0.92 PredHel=0 Topology=o	0						0	19	4	4		29	6	2	2	0	0	39	2.23761	1.06024	0.160672	0.215492	0	0	0	3.67401	0.612335	Rm-115562	1.5567	0.40548
Rm-115587	115587	46	0	Rm-115587	135	M		BL	17-18	5.529	11.62	3.362	12.3	0.772	0.353	0.023	M	3	ExpAA=0.51 First60=0.51 PredHel=0 Topology=o	0						1	17.4	2.2	2.2		3	6	4	5	6	0	24	0.644705	2.95296	0.895005	1.50046	1.4542	0	1.4542	7.44733	1.24122	Rm-115587	0.094759	0.656889
Rm-1156	1156	161	0	Rm-1156	486	P	*	CYT		18.299	5.8			0.289	0.034	0.662	_	4	ExpAA=0.01 First60=0.00 PredHel=0 Topology=o	0						0	18	3.7	3.1		108	11	15	41	148	4	327	6.44705	1.50382	0.932297	3.41772	9.96396	0.314254	10.2782	22.5791	3.76318	Rm-1156	0.399617	0.0713514
Rm-115600	115600	77	0	Rm-115600	228	M		SIG	18-19	8.772	9.14	6.866	9.61	0.029	0.974	0.038	S	1	ExpAA=36.68 First60=36.67 PredHel=2 Topology=i2-21o36-58i	2	53.2	19.5	27.3		19	0	14.3	.	5.2		31	0	6	1	1	0	39	3.94458	0	0.794906	0.177686	0.143507	0	0.143507	5.06067	0.843446	Rm-115600	3.53109	0
Rm-115617	115617	48	0	Rm-115617	147	E	*	CYT		5.842	11.16			0.401	0.016	0.762	_	4	ExpAA=0.01 First60=0.01 PredHel=0 Topology=i	0						0	8.3	2.1	2.1		19	6	27	25	6	31	114	3.74981	2.7119	5.54812	6.88987	1.33549	8.05196	9.38745	28.2872	4.71453	Rm-115617	0.152814	0.106032
Rm-115661	115661	77	0	Rm-115661	228	M		BL		8.508	6.87			0.036	0.885	0.194	S	2	ExpAA=0.78 First60=0.51 PredHel=0 Topology=o	0						0	19.5	2.6	3.9		46	15	10	8	14	8	101	5.85324	4.37116	1.32484	1.42149	2.00909	1.33972	3.34881	16.3195	2.71992	Rm-115661	0.559193	0.365806
Rm-115683	115683	121	0	Rm-115683	361	M		ANC		13.939	8.76			0.053	0.787	0.379	S	3	ExpAA=45.41 First60=4.18 PredHel=2 Topology=i64-86o101-118i	2	32.2	12.4	55.4			0	18.2	2.5	12.4		16	2	79	43	19	7	166	1.28584	0.368097	6.61027	4.82558	1.72208	0.740369	2.46245	15.5522	2.59204	Rm-115683	0.0901242	0.0242406
Rm-11569	11569	158	0	Rm-11569	477	M	*	SIG	27-28	17.633	5.72	14.664	5.62	0.07	0.909	0.045	S	1	ExpAA=0.32 First60=0.32 PredHel=0 Topology=o	0						1	16.5	7.6	4.4		2	0	1176	13	0	0	1191	0.121642	0	74.4712	1.10411	0	0	0	75.6969	12.6162	Rm-11569	0.00160953	0
Rm-115704	115704	354	0	Rm-115704	1061	R		CYT		39.217	6.23			0.098	0.063	0.911	_	1	ExpAA=0.00 First60=0.00 PredHel=0 Topology=o	0						13	13.8	7.6	8.5	3 | 218 SNSRKRR|MR 0.750 *ProP* | 223 RRMREAK|SA 0.626 *ProP* | 276 KQRRGKR|PG 0.533 *ProP* |	43	8	5	0	2	8	66	1.17578	0.500973	0.142349	0	0.0616767	0.287894	0.34957	2.16867	0.361446	Rm-115704	1.18301	0.300218
Rm-115715	115715	56	0	Rm-115715	167	M		BL	17-18	6.952	7.83	4.706	8.15	0.075	0.606	0.383	S	4	ExpAA=0.00 First60=0.00 PredHel=0 Topology=o	0						0	10.7	5.4	1.8		299	475	209	426	339	105	1853	51.9431	188.98	37.8032	103.343	66.4186	24.0066	90.4252	472.495	78.7492	Rm-115715	0.123512	0.666561
Rm-115762	115762	66	0	Rm-115762	201	M	*	CYT		7.817	9.03			0.119	0.491	0.271	S	4	ExpAA=0.35 First60=0.35 PredHel=0 Topology=o	0						0	9.1	3	7.6		1	0	51	8	0	0	60	0.144337	0	7.66431	1.61244	0	0	0	9.42109	1.57018	Rm-115762	0.0155573	0
Rm-11581	11581	107	0	Rm-11581	324	W	*	ANC		11.308	8.89			0.156	0.97	0.005	S	1	ExpAA=36.61 First60=36.49 PredHel=1 Topology=o20-42i	1	20.6	18.7	60.7		65	1	20.6	10.3	.		167	4	57	18	52	35	333	14.9536	0.820266	5.31409	2.25069	5.25128	4.12459	9.37587	32.7145	5.45241	Rm-11581	0.84189	0.0257175
Rm-115824	115824	47	0	Rm-115824	140	M		SIG	19-20	5.47	8.86	3.06	6.75	0.718	0.153	0.113	M	3	ExpAA=0.01 First60=0.01 PredHel=0 Topology=o	0						1	14.9	4.3	4.3		6	1	4	0	0	0	11	1.24336	0.474583	0.86304	0	0	0	0	2.58098	0.430164	Rm-115824	0.928835	0.225198
Rm-115854	115854	55	0	Rm-115854	162	K		CYT		6.967	10.87			0.055	0.042	0.967	_	1	ExpAA=0.00 First60=0.00 PredHel=0 Topology=i	0						0	1.8	3.6	.		1	7	8	2	4	0	22	0.179085	2.87093	1.49167	0.500154	0.807889	0	0.807889	5.84973	0.974956	Rm-115854	0.0315754	0.963464
Rm-115859	115859	50	0	Rm-115859	147	T		CYT		6.277	11.89			0.12	0.039	0.924	_	1	ExpAA=0.00 First60=0.00 PredHel=0 Topology=i	0						0	8	8	.	3 | 13 ERARDKR|KR 0.586 *ProP* | 16 RDKRKRR|KN 0.670 *ProP* | 36 ERKRKKK|GK 0.562 *ProP* |	0	6	2	3	2	0	13	0	2.7119	0.410972	0.826785	0.445163	0	0.445163	4.39482	0.73247	Rm-115859	0	1.61047
Rm-115939	115939	46	0	Rm-115939	135	M		SIG	16-17	5.326	10.42	3.446	10.23	0.441	0.257	0.2	M	5	ExpAA=0.01 First60=0.01 PredHel=0 Topology=o	0						0	6.5	8.7	4.3		4	18	9	2	1	1	35	0.859607	8.85888	2.01376	0.600184	0.242367	0.282829	0.525196	12.8576	2.14294	Rm-115939	0.0716398	2.21486
Rm-115946	115946	70	0	Rm-115946	208	Q		CYT		8.591	9.1			0.064	0.048	0.953	_	1	ExpAA=0.00 First60=0.00 PredHel=0 Topology=i	0						1	12.9	7.1	.		286	392	328	211	269	185	1671	39.8911	125.217	47.6332	41.0968	42.3151	33.9599	76.275	330.113	55.0188	Rm-115946	0.13745	0.61112
Rm-115973	115973	89	0	Rm-115973	265	M		CYT		10.717	9.75			0.179	0.83	0.101	S	2	ExpAA=34.78 First60=23.63 PredHel=2 Topology=o4-21i50-72o	2	43.8	23.6	32.6		17	1	10.1	2.2	5.6		4	7	17	7	10	1	46	0.437913	1.75506	1.93777	1.07014	1.2347	0.144083	1.37878	6.57966	1.09661	Rm-115973	0.0712894	0.363697
Rm-115988	115988	314	0	Rm-115988	945	E	*	CYT		36.669	8.72			0.019	0.903	0.501	S	3	ExpAA=146.33 First60=24.67 PredHel=7 Topology=o24-46i59-81o101-123i136-154o169-188i201-223o243-265i	7	46.8	25.2	28			0	14	5.4	1.6	1 | 236 RIGRERR|FY 0.601 *ProP* |	0	8	65	147	0	0	220	0	0.562468	2.07769	6.30194	0	0	0	8.9421	1.49035	Rm-115988	0	0.0671153
Rm-11603	11603	142	0	Rm-11603	429	M	*	CYT		15.834	6.29			0.083	0.114	0.893	_	2	ExpAA=1.01 First60=0.01 PredHel=0 Topology=o	0						0	9.9	4.9	4.2		10	8	47	70	3	42	180	0.676264	1.239	3.30933	6.61042	0.228808	3.73809	3.9669	15.8019	2.63365	Rm-11603	0.0447068	0.0850735
Rm-1162	1162	74	0	Rm-1162	225	M	*	ANC		7.883	6.79	5.067	6.99	0.011	0.995	0.017	S	1	ExpAA=24.77 First60=24.77 PredHel=1 Topology=o15-37i	1	29.7	20.3	50		37	0	14.9	9.5	5.4		132	278	1192	2955	178358	123219	306134	17.0202	82.0922	160.027	532.064	25936.8	20909.9	46846.8	47638	7939.66	Rm-1162	0.00035741	0.00172623
Rm-116210	116210	161	0	Rm-116210	484	M	*	CYT		19.057	10.08			0.355	0.239	0.433	_	5	ExpAA=22.01 First60=21.08 PredHel=1 Topology=o30-52i	1	13.7	18.6	67.7		109	0	13.7	1.9	3.1		4	2	3	4	9	12	34	0.239766	0.274552	0.18723	0.334814	0.608421	0.946659	1.55508	2.59144	0.431907	Rm-116210	0.101912	0.118449
Rm-116217	116217	56	0	Rm-116217	171	M	*	BL	31-32	6.446	9.99	2.788	9.99	0.031	0.96	0.026	S	1	ExpAA=22.06 First60=22.06 PredHel=1 Topology=o10-32i	1	39.3	17.9	42.9		24	3	14.3	3.6	7.1		8	5	12	3	1	8	37	1.35727	1.94274	2.11975	0.710745	0.191342	1.78629	1.97763	8.10813	1.35136	Rm-116217	0.201022	0.315052
Rm-116322	116322	87	0	Rm-116322	258	M		CYT		10.152	10.62			0.788	0.049	0.283	M	3	ExpAA=3.87 First60=3.87 PredHel=0 Topology=i	0						0	16.1	3.4	4.6		7	9	20	17	11	1	65	0.78714	2.31773	2.34158	2.66943	1.39502	0.147992	1.54301	9.65889	1.60981	Rm-116322	0.0887143	0.315674
Rm-116442	116442	59	0	Rm-116442	176	Y		CYT		7.066	9.37			0.495	0.017	0.678	_	5	ExpAA=0.00 First60=0.00 PredHel=0 Topology=i	0						0	15.3	3.4	5.1		7	2	1	0	0	0	10	1.15388	0.755018	0.171627	0	0	0	0	2.08052	0.346753	Rm-116442	1.24388	0.569179
Rm-116472	116472	140	0	Rm-116472	423	I	*	SIG	22-23	16.596	8.81	14.272	8.78	0.195	0.909	0.009	S	2	ExpAA=19.81 First60=19.81 PredHel=1 Topology=o5-24i	1	13.6	3.6	82.9		116	0	10	3.6	5		7	69	8	5	0	0	89	0.480099	10.838	0.57128	0.478871	0	0	0	12.3682	2.06137	Rm-116472	0.0403814	7.07787
Rm-116490	116490	212	0	Rm-116490	633	A		CYT		23.643	6.48			0.186	0.396	0.448	_	5	ExpAA=53.52 First60=22.80 PredHel=2 Topology=o33-55i84-106o	2	20.8	65.6	13.7			0	10.8	7.5	6.6		2	0	1	1	4	4	12	0.0916642	0	0.0477195	0.0640007	0.206758	0.241276	0.448034	0.651418	0.10857	Rm-116490	0.163466	0
Rm-1165	1165	279	0	Rm-1165	840	D	*	CYT		32.67	6.33			0.125	0.124	0.803	_	2	ExpAA=0.00 First60=0.00 PredHel=0 Topology=o	0						1	10.8	3.9	6.8		100	59	69	118	458	89	893	3.45378	4.66673	2.48124	5.69104	17.8399	4.04546	21.8854	38.1782	6.36303	Rm-1165	0.0994597	0.139254
Rm-11652	11652	113	0	Rm-11652	342	A	*	CYT		13.403	10.14			0.307	0.012	0.839	_	3	ExpAA=0.01 First60=0.01 PredHel=0 Topology=o	0						1	11.5	4.4	8	1 | 100 NFSRKNR|LV 0.524 *ProP* |	437	56	232	229	146	168	1268	37.0705	10.8793	20.4909	27.1268	13.968	18.756	32.724	128.292	21.3819	Rm-11652	0.406377	0.0926584
Rm-116526	116526	62	0	Rm-116526	184	M		SIG	21-22	7.256	9.42	4.714	10.48	0.018	0.991	0.015	S	1	ExpAA=44.16 First60=44.16 PredHel=2 Topology=i5-27o31-53i	2	71	6.5	22.6		9	1	24.2	1.6	4.8		10	7	13	4	12	0	46	1.57672	2.52767	2.13415	0.880706	2.13388	0	2.13388	9.25313	1.54219	Rm-116526	0.205372	0.37578
Rm-11655	11655	68	0	Rm-11655	207	M	*	SIG	25-26	7.493	7.58	4.851	6.16	0.117	0.916	0.036	S	2	ExpAA=12.22 First60=12.22 PredHel=0 Topology=o	0						0	14.7	1.5	5.9		1079	176	532	620	1355	258	4020	151.225	56.4914	77.632	121.342	214.178	47.589	261.767	668.458	111.41	Rm-11655	0.292374	0.0923111
Rm-116807	116807	116	0	Rm-116807	346	M		CYT		13.259	9.47			0.004	0.886	0.423	S	3	ExpAA=30.80 First60=25.76 PredHel=1 Topology=o10-32i	1	19	8.6	72.4		84	0	10.3	2.6	4.3		35	1	8	1	13	4	62	2.93471	0.192028	0.698414	0.117088	1.22935	0.441409	1.67075	5.613	0.935499	Rm-116807	1.09533	0.0354166
Rm-11681	11681	573	0	Rm-11681	1722	A	*	CYT		62.751	5.4			0.622	0.034	0.483	M	5	ExpAA=0.14 First60=0.00 PredHel=0 Topology=o	0						6	11.3	8.6	6.3	1 | 144 DKNRANR|SA 0.578 *ProP* |	10556	1407	10681	4088	1334	2595	30661	177.844	54.2876	187.36	96.1759	25.3472	57.5389	82.8861	598.554	99.7591	Rm-11681	0.422723	0.0997443
Rm-116824	116824	55	0	Rm-116824	168	M	*	SIG	18-19	6.517	5.98	4.346	6.95	0.023	0.991	0.019	S	1	ExpAA=40.21 First60=40.21 PredHel=2 Topology=i2-21o31-50i	2	69.1	18.2	12.7		5	0	10.9	1.8	.		2	20	3	5	6	6	42	0.345378	7.90971	0.5394	1.20573	1.16855	1.36364	2.53219	12.5324	2.08873	Rm-116824	0.0283374	1.71069
Rm-116854	116854	59	0	Rm-116854	180	M	*	SIG	14-15	6.874	9.15	5.111	10.05	0.091	0.943	0.022	S	1	ExpAA=21.08 First60=21.08 PredHel=1 Topology=i2-24o	1	37.3	59.3	3.4		35	1	18.6	3.4	3.4		6	10	10	7	8	10	51	0.967057	3.6912	1.67813	1.57548	1.4542	2.12122	3.57542	11.4873	1.91455	Rm-116854	0.0919148	0.473407
Rm-1169	1169	168	0	Rm-1169	507	M	*	CYT		19.617	9.08			0.574	0.04	0.54	M	5	ExpAA=10.82 First60=0.01 PredHel=0 Topology=o	0						0	9.5	3.6	4.2		203	45	65	68	46	47	474	11.6161	5.89718	3.87262	5.43362	2.96863	3.53954	6.50818	33.3277	5.55462	Rm-1169	0.534995	0.214978
Rm-116932	116932	42	0	Rm-116932	129	M	*	SIG	16-17	5.017	8.82	3.126	9.12	0.056	0.616	0.443	S	5	ExpAA=0.44 First60=0.44 PredHel=0 Topology=o	0						0	14.3	.	7.1		42	0	0	2	0	0	44	9.44568	0	0	0.6281	0	0	0	10.0738	1.67896	Rm-116932	15.0146	0
Rm-116942	116942	105	0	Rm-116942	314	M		CYT		11.766	9.79			0.472	0.109	0.454	M	5	ExpAA=0.00 First60=0.00 PredHel=0 Topology=o	0						2	8.6	8.6	4.8		33	0	5	5	5	7	55	3.049	0	0.480994	0.645103	0.521011	0.851189	1.3722	5.5473	0.92455	Rm-116942	1.21994	0
Rm-116969	116969	42	0	Rm-116969	129	M	*	SIG	15-16	5.124	8.77	3.18	9.4	0.107	0.579	0.38	S	5	ExpAA=0.01 First60=0.01 PredHel=0 Topology=o	0						1	19	.	4.8		9	3	2	1	0	0	15	2.02407	1.54515	0.468317	0.31405	0	0	0	4.35159	0.725265	Rm-116969	0.869254	0.550378
Rm-11697	11697	56	0	Rm-11697	167	V		CYT		6.806	11.62			0.082	0.037	0.954	_	1	ExpAA=0.00 First60=0.00 PredHel=0 Topology=i	0						0	1.8	12.5	.	3 | 25 KKERKRR|RK 0.527 *ProP* | 36 KKKRRKK|GK 0.604 *ProP* | 55 GEKRRKR|K- 0.546 *ProP* |	4	27	7	11	27	1	77	0.694892	10.742	1.26614	2.66848	5.28998	0.228634	5.51861	20.8902	3.4817	Rm-11697	0.0344069	1.05842
Rm-1170	1170	102	0	Rm-1170	309	V	*	BL	34-35	11.792	8.32	7.985	9.56	0.006	0.909	0.333	S	3	ExpAA=18.14 First60=18.00 PredHel=1 Topology=i7-29o	1	21.6	71.6	6.9		73	0	8.8	4.9	3.9		186	8	62	44	21	28	349	17.4634	1.72017	6.06083	5.76876	2.22366	3.45985	5.6835	36.6966	6.11611	Rm-1170	0.90793	0.0491794
Rm-117039	117039	42	0	Rm-117039	129	S	*	CYT		4.971	8			0.186	0.046	0.839	_	2	ExpAA=0.00 First60=0.00 PredHel=0 Topology=o	0						0	7.1	7.1	.		4	3	2	14	3	2	28	0.899588	1.54515	0.468317	4.3967	0.760919	0.591967	1.35289	8.66264	1.44377	Rm-117039	0.115866	0.217062
Rm-117221	117221	84	0	Rm-117221	251	M		SIG	17-18	9.584	5.98	7.429	6.9	0.028	0.976	0.05	S	1	ExpAA=3.82 First60=3.81 PredHel=0 Topology=o	0						0	10.7	3.6	4.8		1	1	11	0	1	1	15	0.115585	0.264707	1.32379	0	0.130357	0.152119	0.282476	1.98655	0.331092	Rm-117221	0.0617449	0.153645
Rm-117259	117259	45	0	Rm-117259	138	M	*	SIG	31-32	5.449	8.66	1.696	9.5	0.015	0.977	0.04	S	1	ExpAA=22.38 First60=22.38 PredHel=1 Topology=o4-26i	1	48.9	8.9	42.2		19	0	15.6	.	6.7		5	14	3	4	6	2	34	1.05115	6.74045	0.656661	1.17427	1.42259	0.553361	1.97595	11.5985	1.93308	Rm-117259	0.0996508	1.3872
Rm-117297	117297	55	0	Rm-117297	163	M		SIG	15-16	6.275	11.53	4.66	12	0.309	0.571	0.059	S	4	ExpAA=18.58 First60=18.58 PredHel=0 Topology=o	0						0	23.6	1.8	9.1		13	17	3	7	4	0	44	2.31382	6.92949	0.555946	1.7398	0.802933	0	0.802933	12.342	2.057	Rm-117297	0.230709	1.28004
Rm-117315	117315	172	0	Rm-117315	513	M		CYT		19.61	8.84			0.054	0.069	0.958	_	1	ExpAA=4.30 First60=0.00 PredHel=0 Topology=o	0						4	18.6	7.6	4.1		33	6	0	1	0	0	40	1.86625	0.777094	0	0.0789716	0	0	0	2.72232	0.45372	Rm-117315	2.17749	0.399283
Rm-117356	117356	227	0	Rm-117356	684	M	*	BL	37-38	25.117	6.37	21.252	5.33	0.21	0.64	0.093	S	3	ExpAA=22.18 First60=22.18 PredHel=1 Topology=o20-42i	1	9.7	8.8	81.5		185	0	11.9	4	3.5		340	29	143	115	103	180	910	14.421	2.81697	6.31508	6.8113	4.92706	10.0479	14.9749	45.3393	7.55655	Rm-117356	0.466409	0.0662452
Rm-117380	117380	53	0	Rm-117380	156	M		SIG	23-24	5.951	7.79	3.405	10.35	0.132	0.376	0.294	S	5	ExpAA=0.39 First60=0.39 PredHel=0 Topology=o	0						0	13.2	7.5	3.8		8	0	5	0	2	0	15	1.48778	0	0.968154	0	0.419481	0	0.419481	2.87542	0.479236	Rm-117380	1.0714	0
Rm-117421	117421	83	0	Rm-117421	252	I	*	SIG	25-26	9.36	9.46	6.523	9.24	0.009	0.996	0.029	S	1	ExpAA=41.81 First60=41.75 PredHel=2 Topology=i5-24o28-50i	2	49.4	4.8	45.8		33	0	8.4	4.8	8.4		72	12	62	35	26	36	243	8.28906	3.16388	7.43174	5.62673	3.37582	5.45456	8.83038	33.3418	5.55697	Rm-117421	0.330851	0.104838
Rm-117553	117553	41	0	Rm-117553	126	M	*	SIG	16-17	4.589	5.82	2.619	5.79	0.127	0.768	0.11	S	2	ExpAA=0.04 First60=0.04 PredHel=0 Topology=o	0						0	19.5	4.9	2.4		9	3	3	0	1	1	17	2.07227	1.58194	0.7192	0	0.259679	0.303031	0.56271	4.93612	0.822686	Rm-117553	0.723341	0.471493
Rm-117619	117619	49	0	Rm-117619	150	L	*	CYT		5.246	6.27			0.052	0.161	0.812	_	2	ExpAA=0.01 First60=0.01 PredHel=0 Topology=o	0						0	10.2	6.1	12.2		2	14	1	0	1	0	18	0.386823	6.20121	0.201376	0	0.21813	0	0.21813	7.00754	1.16792	Rm-117619	0.0584173	7.68115
Rm-1177	1177	1626	0	Rm-1177	4881	M	*	CYT		179.972	6.84			0.08	0.176	0.862	_	2	ExpAA=0.11 First60=0.04 PredHel=0 Topology=o	0						1	13.2	6.5	4.8		4499	355	759	547	145	750	7055	26.7412	4.83236	4.69713	4.54012	0.971999	5.86692	6.83892	47.6497	7.94162	Rm-1177	1.2789	0.112857
Rm-117702	117702	51	0	Rm-117702	152	K		CYT		4.926	8.3			0.061	0.06	0.946	_	1	ExpAA=0.00 First60=0.00 PredHel=0 Topology=o	0						0	2	33.3	15.7		2	0	1	0	0	0	3	0.381733	0	0.198726	0	0	0	0	0.58046	0.0967433	Rm-117702	1.91128	0
Rm-117717	117717	102	0	Rm-117717	309	M	*	SIG	31-32	11.902	9.58	8.262	10.84	0.006	0.988	0.121	S	1	ExpAA=26.39 First60=23.63 PredHel=1 Topology=o10-32i	1	21.6	9.8	68.6		70	0	9.8	2	4.9		4	18	9	7	0	0	38	0.375556	3.87038	0.879799	0.917758	0	0	0	6.04349	1.00725	Rm-117717	0.0662481	1.78021
Rm-117731	117731	109	0	Rm-117731	326	R		SIG	21-22	11.631	9.64	9.465	9.47	0.161	0.815	0.062	S	2	ExpAA=40.56 First60=40.56 PredHel=2 Topology=i2-24o34-56i	2	40.4	9.2	50.5		53	5	16.5	6.4	3.7	1 | 81 EEHRQKR|AN 0.618 *ProP* |	3	0	0	0	0	0	3	0.266979	0	0	0	0	0	0	0.266979	0.0444965	Rm-117731	266.979	0
Rm-117753	117753	59	0	Rm-117753	175	M		SIG	17-18	6.535	3.89	4.473	3.66	0.07	0.815	0.18	S	2	ExpAA=0.00 First60=0.00 PredHel=0 Topology=o	0						0	13.6	8.5	3.4		20	9	5	9	8	0	51	3.31563	3.41699	0.86304	2.0835	1.49575	0	1.49575	11.1749	1.86248	Rm-117753	0.42182	0.440396
Rm-1178	1178	607	2.30642	Rm-1178	1818	V		CYT		64.59	8.04			0.071	0.105	0.903	_	2	ExpAA=2.16 First60=0.02 PredHel=0 Topology=o	0						1	15	6.6	4.6		452	67	14	14	2	1	550	7.21304	2.44862	0.232613	0.311977	0.0359951	0.0210021	0.0569972	10.2632	1.71054	Rm-1178	2.364	0.313298
Rm-117928	117928	165	0	Rm-117928	498	T	*	CYT		18.171	9.82			0.122	0.031	0.904	_	2	ExpAA=0.04 First60=0.01 PredHel=0 Topology=i	0						6	15.2	4.2	4.8		35	1	0	4	0	0	40	2.03898	0.133417	0	0.325401	0	0	0	2.49779	0.416299	Rm-117928	4.43431	0.056404
Rm-117985	117985	91	0	Rm-117985	276	M	*	SIG	15-16	10.018	8.98	8.107	9.14	0.83	0.463	0.01	M	4	ExpAA=0.31 First60=0.17 PredHel=0 Topology=o	0						0	25.3	7.7	2.2		43	13	21	13	17	1	108	4.51994	3.12949	2.29831	1.9082	2.01533	0.13834	2.15367	14.0096	2.33494	Rm-117985	0.476251	0.287608
Rm-117992	117992	56	0	Rm-117992	171	R	*	CYT		7.243	10.16			0.058	0.043	0.964	_	1	ExpAA=0.00 First60=0.00 PredHel=0 Topology=i	0						1	7.1	1.8	.		6	8	3	5	0	2	24	1.01796	3.10838	0.529937	1.18457	0	0.446572	0.446572	6.28742	1.0479	Rm-117992	0.193143	0.977465
Rm-1180	1180	84	0	Rm-1180	250	M		CYT		9.744	9.42			0.367	0.635	0.073	S	4	ExpAA=13.03 First60=10.69 PredHel=0 Topology=o	0						0	13.1	2.4	2.4		382	115	319	133	55	56	1060	44.3299	30.5631	38.5434	21.5526	7.19829	8.55274	15.751	150.74	25.1233	Rm-1180	0.416591	0.254316
Rm-118039	118039	67	0	Rm-118039	204	M	*	SIG	21-22	7.945	9.12	5.327	9.65	0.078	0.551	0.389	S	5	ExpAA=3.37 First60=2.91 PredHel=0 Topology=o	0						0	4.5	6	1.5		27	0	16	4	1	6	54	3.83979	0	2.36913	0.794362	0.16039	1.123	1.28339	8.28667	1.38111	Rm-118039	0.863285	0
Rm-118071	118071	53	0	Rm-118071	162	G	*	CYT		7.077	10.61			0.067	0.038	0.96	_	1	ExpAA=0.00 First60=0.00 PredHel=0 Topology=i	0						0	.	3.8	.	2 | 37 REERKKR|NK 0.573 *ProP* | 40 RKKRNKR|RK 0.697 *ProP* |	1	13	0	36	11	0	61	0.179085	5.33173	0	9.00277	2.22169	0	2.22169	16.7353	2.78921	Rm-118071	0.0108161	0.467509
Rm-118197	118197	170	0	Rm-118197	507	M		SIG	21-22	19.655	9.25	17.51	9.08	0.306	0.916	0.011	S	2	ExpAA=80.56 First60=38.30 PredHel=4 Topology=i5-23o43-65i102-119o134-156i	4	46.5	20.6	32.9								49	2	2	1	5	0	59	2.80389	0.262097	0.119157	0.0799062	0.322678	0	0.322678	3.58773	0.597955	Rm-118197	3.57258	0.0787874
Rm-118201	118201	57	0	Rm-118201	169	M		SIG	21-22	7.145	8.84	4.319	8.59	0.126	0.916	0.013	S	2	ExpAA=17.28 First60=17.28 PredHel=1 Topology=o4-21i	1	29.8	7	63.2		36	1	12.3	.	3.5		11	11	10	11	4	0	47	1.88834	4.3246	1.78736	2.63691	0.774426	0	0.774426	11.4116	1.90194	Rm-118201	0.198265	0.610127
Rm-11823	11823	543	0	Rm-11823	1632	M	*	CYT		62.573	8.86			0.246	0.039	0.807	_	3	ExpAA=0.41 First60=0.31 PredHel=0 Topology=o	0						0	11	5.3	5.3		18	22	180	59	2	103	384	0.319982	0.895658	3.33159	1.4646	0.0400974	2.40976	2.44986	8.4617	1.41028	Rm-11823	0.0392968	0.118363
Rm-118286	118286	194	0	Rm-118286	579	M		ANC		21.956	9.84			0.962	0.008	0.087	M	1	ExpAA=40.54 First60=0.02 PredHel=2 Topology=i95-112o127-149i	2	20.1	7.7	72.2			1	14.4	3.1	4.6		49	5	11	5	5	4	79	2.45522	0.573761	0.57387	0.349848	0.282552	0.263778	0.54633	4.49903	0.749839	Rm-118286	1.20071	0.146134
Rm-118287	118287	46	0	Rm-118287	141	M	*	BL	20-21	5.347	9.13	2.936	9.02	0.326	0.144	0.326	M	5	ExpAA=1.19 First60=1.19 PredHel=0 Topology=o	0						0	19.6	2.2	2.2		28	8	13	5	3	2	59	5.76119	3.76973	2.78499	1.43661	0.69616	0.541587	1.23775	14.9903	2.49838	Rm-118287	0.624176	0.335937
Rm-118293	118293	47	0	Rm-118293	139	M		SIG	21-22	5.406	12.18	2.88	11.71	0.31	0.822	0.007	S	3	ExpAA=21.49 First60=21.49 PredHel=1 Topology=o4-26i	1	46.8	8.5	44.7		21	0	6.4	6.4	2.1		3	0	6	3	1	4	17	0.626152	0	1.30387	0.874369	0.235392	1.09876	1.33415	4.13855	0.689758	Rm-118293	0.178219	0
Rm-118331	118331	47	0	Rm-118331	140	M		SIG	33-34	5.724	9.5	1.665	9.02	0.01	0.984	0.051	S	1	ExpAA=17.70 First60=17.70 PredHel=1 Topology=o20-39i	1	40.4	42.6	17		8	0	6.4	6.4	4.3		3	9	7	11	9	4	43	0.62168	4.27124	1.51032	3.18312	2.1034	1.09091	3.19431	12.7807	2.13011	Rm-118331	0.051125	0.501883
Rm-1184	1184	168	0	Rm-1184	507	K	*	CYT		19.054	8.63			0.316	0.278	0.258	M	5	ExpAA=0.07 First60=0.02 PredHel=0 Topology=o	0						0	11.3	2.4	0.6		86	58	54	56	25	53	332	4.92112	7.60081	3.21725	4.47475	1.61339	3.9914	5.60479	25.8187	4.30312	Rm-1184	0.235476	0.417193
Rm-11843	11843	445	0	Rm-11843	1338	M	*	CYT		50.725	6.79			0.079	0.455	0.461	_	5	ExpAA=9.33 First60=0.00 PredHel=0 Topology=o	0						0	9.2	5.4	5.6		706	46	74	120	21	151	1118	15.3081	2.28424	1.67061	3.6334	0.513535	4.30902	4.82255	27.7189	4.61982	Rm-11843	1.23335	0.0898045
Rm-118518	118518	237	0	Rm-118518	708	M		CYT		25.896	5.46			0.162	0.056	0.779	_	2	ExpAA=3.11 First60=0.00 PredHel=0 Topology=o	0						5	14.8	6.3	3.8		44	0	0	4	1	0	49	1.80299	0	0	0.228884	0.046214	0	0.046214	2.07809	0.346348	Rm-118518	6.53025	0
Rm-118564	118564	167	0.598802	Rm-118564	498	T		CYT		18.795	6.49			0.694	0.037	0.422	M	4	ExpAA=0.03 First60=0.03 PredHel=0 Topology=o	0						0	13.2	7.2	1.8		33	0	0	0	0	0	33	1.92246	0	0	0	0	0	0	1.92246	0.320411	Rm-118564	1922.46	0
Rm-118613	118613	55	0	Rm-118613	168	M	*	SIG	19-20	6.385	6.68	3.918	6.04	0.029	0.963	0.056	S	1	ExpAA=0.86 First60=0.86 PredHel=0 Topology=o	0						0	3.6	5.5	3.6		8	4	15	4	7	4	42	1.38151	1.58194	2.697	0.964582	1.36331	0.909093	2.27241	8.89744	1.48291	Rm-118613	0.183787	0.216216
Rm-118665	118665	51	0	Rm-118665	151	M		SIG	19-20	5.913	9.62	3.515	11	0.072	0.536	0.473	S	5	ExpAA=0.00 First60=0.00 PredHel=0 Topology=o	0						4	23.5	5.9	2		2	11	3	1	1	0	18	0.384261	4.84011	0.600127	0.268294	0.216685	0	0.216685	6.30948	1.05158	Rm-118665	0.0648409	3.29177
Rm-118673	118673	50	0	Rm-118673	148	M		BL	15-16	5.956	9.5	4.066	10.05	0.189	0.733	0.061	S	3	ExpAA=0.25 First60=0.25 PredHel=0 Topology=o	0						0	12	.	6		17	17	12	13	5	1	65	3.33243	7.6318	2.44917	3.55853	1.10539	0.257986	1.36337	18.3353	3.05588	Rm-118673	0.222105	0.712953
Rm-118682	118682	46	0	Rm-118682	141	M	*	SIG	18-19	5.351	5.95	3.122	6.16	0.132	0.595	0.314	S	4	ExpAA=0.00 First60=0.00 PredHel=0 Topology=o	0						0	10.9	4.3	2.2		4	0	2	6	1	0	13	0.823028	0	0.42846	1.72393	0.232053	0	0.232053	3.20747	0.534579	Rm-118682	0.34502	0
Rm-118703	118703	142	0	Rm-118703	425	G		CYT		13.696	5.61			0.068	0.122	0.889	_	2	ExpAA=1.48 First60=1.08 PredHel=0 Topology=o	0						51	38	4.9	10.6		15	0	0	0	0	0	15	1.02394	0	0	0	0	0	0	1.02394	0.170657	Rm-118703	1023.94	0
Rm-11874	11874	42	0	Rm-11874	124	M		BL	16-17	5.009	8.47	3.079	8.52	0.028	0.928	0.124	S	1	ExpAA=22.04 First60=22.04 PredHel=1 Topology=o5-27i	1	52.4	11.9	35.7		15	0	7.1	2.4	2.4		29	9	22	13	1	0	74	6.785	4.82237	5.3592	4.24727	0.263867	0	0.263867	21.4777	3.57962	Rm-11874	0.461762	0.289522
Rm-118745	118745	54	0	Rm-118745	159	P		CYT		5.25	10.18			0.25	0.119	0.533	_	4	ExpAA=0.00 First60=0.00 PredHel=0 Topology=o	0						3	7.4	13	63		24	0	2	2	4	6	38	4.37913	0	0.379955	0.509591	0.823132	1.44083	2.26396	7.53263	1.25544	Rm-118745	1.38821	0
Rm-118754	118754	69	0	Rm-118754	204	M		BL		8.18	9.07			0.64	0.712	0.014	S	5	ExpAA=1.58 First60=1.58 PredHel=0 Topology=o	0						0	13	2.9	4.3		17	1	3	1	1	0	23	2.41764	0.325694	0.444212	0.19859	0.16039	0	0.16039	3.54653	0.591088	Rm-118754	2.13972	0.10109
Rm-118757	118757	51	0	Rm-118757	156	M	*	SIG	26-27	6.453	8.66	3.266	9.31	0.012	0.979	0.049	S	1	ExpAA=20.10 First60=20.10 PredHel=1 Topology=i2-24o	1	43.1	52.9	3.9		27	0	7.8	5.9	3.9		9	0	11	3	1	0	24	1.67375	0	2.12994	0.779086	0.20974	0	0.20974	4.79252	0.798753	Rm-118757	0.5365	0
Rm-1188	1188	78	0	Rm-1188	237	M	*	CYT		8.963	9.91			0.14	0.067	0.84	_	2	ExpAA=0.00 First60=0.00 PredHel=0 Topology=o	0						0	11.5	6.4	5.1		1020	230	441	358	275	248	2572	124.861	64.4792	56.2069	61.196	37.9657	39.954	77.9197	384.662	64.1104	Rm-1188	0.480598	0.201381
Rm-1189	1189	109	0	Rm-1189	330	M	*	BL	19-20	12.328	8.4	10.233	8.18	0.071	0.906	0.073	S	1	ExpAA=0.14 First60=0.14 PredHel=0 Topology=o	0						3	11.9	6.4	11		21	15	80	11	36	7	170	1.8462	3.02007	7.32277	1.35042	3.5694	0.809919	4.37932	17.9188	2.98646	Rm-1189	0.114859	0.202693
Rm-118904	118904	77	0	Rm-118904	234	M	*	SIG	15-16	8.689	8.74	6.79	8.89	0.13	0.802	0.214	S	3	ExpAA=0.25 First60=0.24 PredHel=0 Topology=o	0						0	15.6	5.2	3.9		6	1	11	7	3	7	35	0.74389	0.283938	1.41996	1.21191	0.419481	1.14219	1.56167	5.22137	0.870229	Rm-118904	0.166103	0.0574956
Rm-118957	118957	342	0	Rm-118957	1029	V	*	CYT		38.649	9.1			0.598	0.105	0.219	M	4	ExpAA=27.67 First60=1.62 PredHel=1 Topology=o190-212i	1	6.4	55.6	38		130	0	8.5	8.5	5		125	4	45	52	10	3	239	3.52426	0.258276	1.32098	2.04728	0.317974	0.111317	0.429291	7.58009	1.26335	Rm-118957	0.868724	0.0352701
Rm-11896	11896	285	0	Rm-11896	858	F	*	CYT		31.222	5.79			0.178	0.098	0.755	_	3	ExpAA=0.00 First60=0.00 PredHel=0 Topology=o	0						16	20	3.2	7		816	278	630	355	1531	855	4465	27.5916	21.5277	22.1795	16.7621	58.3841	38.0484	96.4325	184.493	30.7489	Rm-11896	0.175851	0.132099
Rm-118972	118972	59	0	Rm-118972	174	E		CYT		7.298	11			0.078	0.043	0.952	_	1	ExpAA=0.00 First60=0.00 PredHel=0 Topology=i	0						0	13.6	6.8	.		0	11	0	0	0	0	11	0	4.20033	0	0	0	0	0	4.20033	0.700055	Rm-118972	0	4200.33
Rm-11898	11898	538	0	Rm-11898	1617	M	*	BL	19-20	61.161	5.38	58.956	5.33	0.055	0.615	0.408	S	4	ExpAA=0.02 First60=0.00 PredHel=0 Topology=o	0						2	13.2	4.8	7.2	1 | 129 IHSRNMR|DL 0.601 *ProP* |	1002	125	894	452	230	1056	3759	17.9776	5.13618	16.7004	11.3244	4.65398	24.9351	29.5891	80.7277	13.4546	Rm-11898	0.28649	0.0679456
Rm-1190	1190	100	0	Rm-1190	300	R		CYT		11.464	6.05			0.228	0.082	0.698	_	3	ExpAA=0.03 First60=0.01 PredHel=0 Topology=o	0						0	10	7	5		1017	45	140	378	504	478	2562	98.3497	9.96623	14.0963	51.0457	54.9688	60.8365	115.805	289.263	48.2105	Rm-1190	0.515151	0.0356832
Rm-119019	119019	58	0	Rm-119019	177	M	*	CYT		6.65	9.51			0.072	0.307	0.51	_	4	ExpAA=20.33 First60=20.33 PredHel=1 Topology=o20-38i	1	31	34.5	34.5		20	0	6.9	6.9	3.4		64	1	0	5	6	0	76	10.4901	0.375376	0	1.14442	1.10914	0	1.10914	13.119	2.18651	Rm-119019	3.98874	0.0294536
Rm-11904	11904	155	0	Rm-11904	468	T	*	BL	-1	16.426	8.04			0.921	0.191	0.018	M	2	ExpAA=21.87 First60=21.23 PredHel=1 Topology=i38-60o	1	14.2	61.3	24.5		95	17	19.4	9.7	7.1		2377	33	3	147	37	2	2599	147.352	4.68498	0.193631	12.7251	2.5868	0.16317	2.74997	167.706	27.951	Rm-11904	7.23924	0.0287384
Rm-1191	1191	170	0	Rm-1191	513	I	*	BL		19.707	9.42			0.243	0.105	0.626	_	4	ExpAA=0.00 First60=0.00 PredHel=0 Topology=o	0						0	15.3	5.3	5.3		845	52	60	137	31	71	1196	47.7873	6.73482	3.53291	10.8191	1.9772	5.28443	7.26164	76.1358	12.6893	Rm-1191	1.68565	0.0970407
Rm-11910	11910	348	0	Rm-11910	1047	A	*	CYT		37.904	8.81			0.166	0.034	0.885	_	2	ExpAA=0.47 First60=0.00 PredHel=0 Topology=o	0						0	12.1	4.9	4.3		1294	408	360	545	976	401	3984	35.8559	25.8913	10.3862	21.0881	30.5007	14.6236	45.1243	138.346	23.0576	Rm-11910	0.349845	0.230236
Rm-119116	119116	75	0	Rm-119116	222	M		CYT		8.637	11.65			0.896	0.093	0.053	M	1	ExpAA=5.10 First60=5.08 PredHel=0 Topology=o	0						1	14.7	5.3	4	1 | 22 GPSRRRR|MR 0.673 *ProP* |	12	0	4	7	0	2	25	1.5682	0	0.54426	1.27742	0	0.343981	0.343981	3.73386	0.62231	Rm-119116	0.723787	0
Rm-11912	11912	612	0	Rm-11912	1839	M	*	CYT		68.354	4.8			0.129	0.05	0.897	_	2	ExpAA=0.00 First60=0.00 PredHel=0 Topology=o	0						2	11.4	5.2	5.7		1417	301	621	399	247	391	3376	22.3543	10.8749	10.2002	8.78981	4.39463	8.11806	12.5127	64.7319	10.7887	Rm-11912	0.527491	0.201918
Rm-119132	119132	50	0	Rm-119132	149	M		SIG	21-22	5.943	11.35	3.529	11.71	0.072	0.903	0.019	S	1	ExpAA=22.60 First60=22.60 PredHel=1 Topology=o4-26i	1	44	8	48		24	0	18	2	4		1	0	2	12	0	0	15	0.19471	0	0.405455	3.26275	0	0	0	3.86291	0.643819	Rm-119132	0.0530659	0
Rm-119163	119163	58	0	Rm-119163	177	M	*	SIG	24-25	6.167	6.67	3.684	7.83	0.038	0.951	0.042	S	1	ExpAA=18.35 First60=18.35 PredHel=0 Topology=o	0						1	15.5	3.4	3.4		1	6	4	0	0	2	13	0.163908	2.25226	0.682631	0	0	0.431434	0.431434	3.53023	0.588372	Rm-119163	0.0486761	1.76099
Rm-119170	119170	119	0	Rm-119170	360	M	*	ANC		14.019	5.35			0.056	0.26	0.906	_	2	ExpAA=24.07 First60=0.43 PredHel=1 Topology=i78-100o	1	18.5	16	65.5		19	0	10.9	1.7	1.7		23	21	11	20	13	2	90	1.85353	3.87576	0.922974	2.25069	1.18154	0.212122	1.39366	10.2966	1.7161	Rm-119170	0.219506	0.603527
Rm-119173	119173	53	0	Rm-119173	162	M	*	BL	17-18	6.518	7.79	4.26	9.11	0.043	0.848	0.182	S	2	ExpAA=0.05 First60=0.05 PredHel=0 Topology=o	0						0	9.4	1.9	5.7		31	7	7	10	1	0	56	5.55163	2.87093	1.30522	2.50077	0.201972	0	0.201972	12.4305	2.07175	Rm-119173	0.806935	0.300288
Rm-11918	11918	86	0	Rm-11918	261	M	*	SIG	24-25	10.039	8.84	7.149	9.31	0.054	0.988	0.012	S	1	ExpAA=56.56 First60=36.14 PredHel=3 Topology=i2-24o34-51i64-83o	3	67.4	15.1	17.4			0	10.5	1.2	2.3		620	1377	1249	626	284	1244	5400	68.9167	350.537	144.551	97.1678	35.6028	181.986	217.589	878.761	146.46	Rm-11918	0.0850987	0.663612
Rm-119186	119186	153	1.30719	Rm-119186	456	M		CYT		16.999	6.05			0.055	0.096	0.932	_	1	ExpAA=0.03 First60=0.00 PredHel=0 Topology=o	0						0	11.8	5.2	2.6		2	24	2	2	0	0	30	0.127244	3.49692	0.132484	0.177686	0	0	0	3.93434	0.655723	Rm-119186	0.0334142	7.97629
Rm-119187	119187	122	0	Rm-119187	363	Q		CYT		13.811	8.79			0.062	0.153	0.759	_	2	ExpAA=0.03 First60=0.00 PredHel=0 Topology=o	0						0	11.5	4.9	3.3		3	7	1	0	0	0	11	0.239766	1.28124	0.0832133	0	0	0	0	1.60422	0.26737	Rm-119187	0.175594	3.9547
Rm-11919	11919	192	0	Rm-11919	579	N	*	CYT		22.099	8.05			0.21	0.152	0.401	_	5	ExpAA=13.89 First60=0.13 PredHel=0 Topology=o	0						0	11.5	5.2	2.6		3557	199	3769	2643	969	2787	13924	178.229	22.8357	196.629	184.93	54.7585	183.787	238.546	821.169	136.862	Rm-11919	0.277209	0.0286042
Rm-11921	11921	255	0	Rm-11921	768	M	*	CYT		28.929	5.15			0.04	0.257	0.91	_	2	ExpAA=45.36 First60=0.26 PredHel=2 Topology=i62-84o99-121i	2	17.3	5.9	76.9			1	11.8	2	2.7		447	73	150	53	136	535	1394	16.8857	6.31541	5.89969	2.79578	5.79408	26.5981	32.3921	64.2888	10.7148	Rm-11921	0.356209	0.108935
Rm-119216	119216	707	0	Rm-119216	2124	H	*	CYT		71.87	6.06			0.154	0.045	0.864	_	2	ExpAA=0.00 First60=0.00 PredHel=0 Topology=o	0						54	24.6	8.5	15.4		31	2	2	5	6	0	46	0.423429	0.0625627	0.028443	0.0953683	0.092428	0	0.092428	0.702231	0.117039	Rm-119216	1.51332	0.0976522
Rm-119223	119223	294	0	Rm-119223	881	M		SIG	16-17	33.994	9.35	32.284	9.32	0.185	0.728	0.098	S	3	ExpAA=0.17 First60=0.02 PredHel=0 Topology=o	0						0	13.3	4.4	2		2	10	124	2	12	0	150	0.0658609	0.754161	4.25153	0.0919692	0.445669	0	0.445669	5.60919	0.934865	Rm-119223	0.011879	0.155304
Rm-119230	119230	115	0	Rm-119230	348	R	*	CYT		13.412	9.13			0.426	0.044	0.604	_	5	ExpAA=0.00 First60=0.00 PredHel=0 Topology=i	0						0	20.9	1.7	5.2		186	3	2	7	2	1	201	15.5063	0.572772	0.1736	0.814906	0.188043	0.109718	0.297761	17.3653	2.89422	Rm-119230	8.33653	0.0341067
Rm-11924	11924	84	0	Rm-11924	255	M	*	BL		9.63	8.8			0.1	0.72	0.155	S	3	ExpAA=43.71 First60=34.91 PredHel=2 Topology=i20-42o47-69i	2	52.4	6	41.7			0	8.3	2.4	6		1869	632	2444	904	1158	1261	8268	212.639	164.671	289.508	143.621	148.585	188.813	337.398	1147.84	191.306	Rm-11924	0.227373	0.16749
Rm-119256	119256	163	0	Rm-119256	492	T	*	CYT		18.084	5.22			0.276	0.088	0.644	_	4	ExpAA=0.00 First60=0.00 PredHel=0 Topology=o	0						0	12.3	4.9	5.5		512	52	92	153	159	43	1011	30.1911	7.02228	5.64835	12.5984	10.574	3.33704	13.911	69.3711	11.5619	Rm-119256	0.770553	0.112627
Rm-119281	119281	42	0	Rm-119281	123	M		SIG	23-24	5.028	6.52	2.388	6.22	0.01	0.971	0.102	S	1	ExpAA=20.37 First60=20.37 PredHel=1 Topology=o10-32i	1	52.4	23.8	23.8		10	0	9.5	.	2.4		5	0	2	2	2	26	37	1.17934	0	0.491161	0.658739	0.532024	8.07097	8.60299	10.9322	1.82204	Rm-119281	0.120909	0
Rm-119304	119304	95	0	Rm-119304	288	M	*	CYT		10.916	9.84			0.862	0.022	0.183	M	2	ExpAA=0.17 First60=0.17 PredHel=0 Topology=i	0						2	23.2	5.3	2.1		177	260	223	158	153	322	1293	17.8301	59.982	23.389	22.2256	17.3822	42.6895	60.0717	183.498	30.5831	Rm-119304	0.107625	0.485615
Rm-119308	119308	53	0	Rm-119308	162	M	*	SIG	16-17	5.972	4.49	4.076	4.09	0.024	0.967	0.05	S	1	ExpAA=9.96 First60=9.96 PredHel=0 Topology=o	0						0	22.6	1.9	3.8		2	2	8	0	0	0	12	0.358169	0.820266	1.49167	0	0	0	0	2.67011	0.445018	Rm-119308	0.154855	0.443185
Rm-11931	11931	67	0	Rm-11931	204	M	*	CYT		7.55	6.68			0.214	0.236	0.455	_	4	ExpAA=1.46 First60=1.30 PredHel=0 Topology=o	0						0	14.9	1.5	4.5		110	62	177	280	622	686	1937	15.6436	20.193	26.2085	55.6053	99.7624	128.396	228.158	345.809	57.6348	Rm-11931	0.0473809	0.0620147
Rm-119339	119339	51	0	Rm-119339	156	M	*	SIG	20-21	5.896	8	3.532	7.99	0.024	0.969	0.033	S	1	ExpAA=25.42 First60=25.42 PredHel=1 Topology=i7-29o	1	43.1	43.1	13.7		22	0	15.7	3.9	2		8	0	8	6	0	8	30	1.48778	0	1.54905	1.55817	0	1.95805	1.95805	6.55304	1.09217	Rm-119339	0.293664	0
Rm-11934	11934	52	0	Rm-11934	157	M	*	SIG	24-25	5.989	11.52	3.262	12.03	0.166	0.866	0.036	S	2	ExpAA=3.81 First60=3.81 PredHel=0 Topology=o	0						0	17.3	.	7.7	1 | 50 KTCRPPR|SL 0.517 *ProP* |	343	43	278	134	135	323	1256	63.3823	18.1974	53.4865	34.5775	28.1346	78.5526	106.687	276.331	46.0551	Rm-11934	0.29764	0.0704957
Rm-119344	119344	66	0	Rm-119344	201	M	*	SIG	24-25	7.901	5.02	5.007	4.72	0.039	0.942	0.055	S	1	ExpAA=13.52 First60=13.52 PredHel=0 Topology=o	0						2	13.6	1.5	4.5		24	2	0	3	0	1	30	3.46409	0.66111	0	0.604663	0	0.18996	0.18996	4.91982	0.81997	Rm-119344	2.37798	0.155201
Rm-119349	119349	68	0	Rm-119349	201	M		SIG	25-26	7.684	6.23	4.655	5.77	0.068	0.909	0.053	S	1	ExpAA=0.61 First60=0.61 PredHel=0 Topology=o	0						0	14.7	5.9	2.9		13	1	7	3	2	0	26	1.87638	0.330555	1.05196	0.604663	0.325567	0	0.325567	4.18913	0.698188	Rm-119349	0.810969	0.0856454
Rm-119357	119357	45	0	Rm-119357	138	L	*	SIG	25-26	5.252	8.28	2.317	7.97	0.054	0.833	0.111	S	2	ExpAA=12.32 First60=12.32 PredHel=0 Topology=o	0						0	6.7	6.7	.		33	0	27	8	1	4	73	6.93759	0	5.90995	2.34855	0.237098	1.10672	1.34382	16.5399	2.75665	Rm-119357	0.722415	0
Rm-119385	119385	75	0	Rm-119385	222	M		BL	17-18	8.556	8.36	6.539	9.24	0.054	0.843	0.333	S	3	ExpAA=0.31 First60=0.31 PredHel=0 Topology=o	0						1	14.7	8	1.3		10	1	4	4	1	0	20	1.30683	0.299286	0.54426	0.729954	0.147385	0	0.147385	3.02772	0.50462	Rm-119385	0.758956	0.109651
Rm-11941	11941	286	0	Rm-11941	861	M	*	BL		32.641	9.83			0.897	0.043	0.1	M	2	ExpAA=37.29 First60=19.74 PredHel=1 Topology=i40-62o	1	7.7	78.3	14		224	0	10.8	7.3	6.6		1104	64	720	306	372	558	3124	37.1997	4.93875	25.2597	14.3982	14.1366	24.7451	38.8817	120.678	20.113	Rm-11941	0.445616	0.0426709
Rm-11945	11945	237	0	Rm-11945	714	E	*	CYT		26.831	9.34			0.337	0.041	0.711	_	4	ExpAA=0.00 First60=0.00 PredHel=0 Topology=o	0						2	11	5.1	5.9		668	46	50	60	49	28	901	27.1426	4.28055	2.1153	3.40441	2.24546	1.49733	3.74279	40.6857	6.78094	Rm-11945	2.00403	0.117578
Rm-119468	119468	64	0	Rm-119468	195	M	*	BL	19-20	7.484	9.13	5.144	9.3	0.275	0.297	0.224	S	5	ExpAA=0.06 First60=0.06 PredHel=0 Topology=o	0						0	18.8	1.6	6.3		15	3	36	9	14	7	84	2.23167	1.02218	5.57657	1.86981	2.34909	1.37063	3.71972	14.4199	2.40332	Rm-119468	0.183085	0.0762889
Rm-119469	119469	139	0	Rm-119469	420	R	*	CYT		14.759	4.87			0.177	0.057	0.811	_	2	ExpAA=0.00 First60=0.00 PredHel=0 Topology=i	0						11	18	9.4	6.5		366	26	321	66	13	3	795	25.2816	4.11305	23.0863	6.36624	1.01275	0.272728	1.28547	60.1327	10.0221	Rm-119469	0.725398	0.0734202
Rm-119479	119479	357	0	Rm-119479	1068	M		CYT		39.367	6.34			0.956	0.01	0.119	M	1	ExpAA=0.03 First60=0.00 PredHel=0 Topology=o	0						0	11.2	7.8	3.6		87	5	2	6	9	6	115	2.36331	0.311056	0.0565663	0.227598	0.275726	0.214505	0.490231	3.44877	0.574794	Rm-119479	2.17526	0.0991031
Rm-11949	11949	465	0	Rm-11949	1398	M	*	CYT		50.857	8.01			0.162	0.042	0.875	_	2	ExpAA=0.08 First60=0.02 PredHel=0 Topology=o	0						0	10.1	12.7	7.7		8812	1763	5450	2539	827	2032	21423	182.869	83.7886	117.757	73.5773	19.3555	55.4976	74.8531	532.846	88.8076	Rm-11949	0.522517	0.186587
Rm-1195	1195	405	0	Rm-1195	1218	S	*	SIG	19-20	45.061	6.72	42.994	6.46	0.034	0.968	0.036	S	1	ExpAA=2.28 First60=1.12 PredHel=0 Topology=o	0						0	11.6	5.2	4.9		522	187	3011	1895	444	200	6259	12.4336	10.2008	74.6728	63.0305	11.9273	6.2696	18.1969	178.535	29.7558	Rm-1195	0.0748552	0.0605983
Rm-119515	119515	50	0	Rm-119515	147	M		BL	15-16	5.95	8.66	3.948	9.5	0.235	0.508	0.173	S	4	ExpAA=0.00 First60=0.00 PredHel=0 Topology=o	0						2	10	2	4		9	1	2	0	0	0	12	1.77623	0.451983	0.410972	0	0	0	0	2.63918	0.439864	Rm-119515	2.05593	0.206555
Rm-119542	119542	96	0	Rm-119542	291	M	*	CYT		10.769	9.26			0.035	0.299	0.929	_	2	ExpAA=0.59 First60=0.58 PredHel=0 Topology=o	0						1	14.6	5.2	5.2		39	1	73	10	19	129	271	3.88817	0.228322	7.57755	1.39218	2.13632	16.926	19.0623	32.1485	5.35809	Rm-119542	0.137579	0.00715266
Rm-119545	119545	167	0	Rm-119545	498	S		CYT		19.206	5.61			0.082	0.072	0.884	_	1	ExpAA=0.00 First60=0.00 PredHel=0 Topology=o	0						0	10.2	2.4	7.8		5	0	5	3	12	3	28	0.291282	0	0.303277	0.244051	0.788422	0.230011	1.01843	1.85704	0.309507	Rm-119545	0.185914	0
Rm-119549	119549	197	0	Rm-119549	594	R	*	CYT		22.732	5.89			0.098	0.134	0.86	_	2	ExpAA=0.24 First60=0.11 PredHel=0 Topology=o	0						0	12.7	3.6	4.6		14	7	14	2	4	0	41	0.683778	0.782981	0.711936	0.136406	0.220333	0	0.220333	2.53543	0.422572	Rm-119549	0.36908	0.446537
Rm-119551	119551	45	0	Rm-119551	133	M		SIG	17-18	5.374	5.75	3.179	5.99	0.067	0.924	0.036	S	1	ExpAA=11.29 First60=11.29 PredHel=0 Topology=o	0						0	22.2	.	4.4		6	13	6	4	4	0	33	1.3088	6.49429	1.3627	1.21842	0.984045	0	0.984045	11.3682	1.89471	Rm-119551	0.130094	1.33217
Rm-11956	11956	532	0	Rm-11956	1599	M	*	SIG	27-28	59.375	5.12	56.407	5.07	0.062	0.915	0.053	S	1	ExpAA=0.30 First60=0.30 PredHel=0 Topology=o	0						0	14.7	6.6	3.6		10	1	1654	17	0	0	1682	0.181437	0.0415519	31.2454	0.430714	0	0	0	31.8991	5.31652	Rm-11956	0.00572018	0.00130426
Rm-119578	119578	60	0	Rm-119578	179	M		BL	29-30	6.933	9.77	3.574	9.95	0.127	0.374	0.359	S	5	ExpAA=15.33 First60=15.33 PredHel=0 Topology=o	0						0	13.3	1.7	3.3		95	12	6	2	2	0	117	15.3973	4.45418	1.01251	0.452653	0.365581	0	0.365581	21.6822	3.6137	Rm-119578	2.44949	0.258528
Rm-11959	11959	60	0	Rm-11959	183	P	*	ANC		6.917	9.66			0.199	0.273	0.558	_	4	ExpAA=20.99 First60=20.99 PredHel=1 Topology=i26-48o	1	36.7	20	43.3		12	0	10	3.3	5		13	3	16	0	0	16	48	2.06094	1.08921	2.641	0	0	3.33831	3.33831	9.12945	1.52158	Rm-11959	0.291525	0.135452
Rm-119593	119593	136	0	Rm-119593	411	V	*	SIG	24-25	15.105	11.11	12.72	11.36	0.012	0.988	0.043	S	1	ExpAA=45.20 First60=27.45 PredHel=2 Topology=o15-37i58-80o	2	32.4	52.2	15.4		56	0	19.9	1.5	2.9		114	0	2	4	6	0	126	8.04705	0	0.14699	0.394282	0.477657	0	0.477657	9.06598	1.511	Rm-119593	7.88981	0
Rm-119596	119596	55	0	Rm-119596	164	M		SIG	21-22	6.263	10.04	3.958	10.23	0.277	0.268	0.177	M	5	ExpAA=1.25 First60=1.25 PredHel=0 Topology=o	0						0	21.8	1.8	5.5		17	9	36	62	0	1	125	3.00731	3.64618	6.63068	15.3157	0	0.232816	0.232816	28.8327	4.80545	Rm-119596	0.116444	0.144762
Rm-1196	1196	383	0	Rm-1196	1152	E	*	CYT		42.656	7.98			0.081	0.176	0.726	_	3	ExpAA=2.52 First60=2.42 PredHel=0 Topology=o	0						0	11.2	5.5	5		584	267	4777	2216	372	513	8729	14.7073	15.3992	125.257	77.9302	10.5657	17.0029	27.5685	260.862	43.477	Rm-1196	0.059748	0.0627351
Rm-119635	119635	45	0	Rm-119635	138	M	*	SIG	23-24	5.281	9.24	2.429	8.03	0.511	0.172	0.15	M	4	ExpAA=0.03 First60=0.03 PredHel=0 Topology=o	0						0	15.6	6.7	4.4		0	3	1	7	5	0	16	0	1.44438	0.218887	2.05498	1.18549	0	1.18549	4.90374	0.81729	Rm-119635	0	0.417408
Rm-119639	119639	56	0	Rm-119639	166	E		CYT		6.237	7.08			0.134	0.057	0.858	_	2	ExpAA=0.00 First60=0.00 PredHel=0 Topology=o	0						0	8.9	3.6	12.5		10	2	6	4	2	0	24	1.74769	0.800501	1.0918	0.976204	0.394211	0	0.394211	5.01041	0.835068	Rm-119639	0.535493	0.190102
Rm-11964	11964	29	0	Rm-11964	90	M	*	IND		3.108	7.64																				78	194	165	168	327	61	993	25.1435	143.218	55.3784	75.6232	118.881	25.8788	144.76	444.123	74.0206	Rm-11964	0.0600111	0.475958
Rm-11969	11969	166	0	Rm-11969	501	M	*	CYT		17.872	5.4			0.917	0.04	0.08	M	1	ExpAA=0.05 First60=0.00 PredHel=0 Topology=o	0						0	13.9	4.8	6		10110	1088	20298	12636	11267	44129	99528	585.446	144.288	1223.81	1021.79	735.83	3363.13	4098.96	7074.29	1179.05	Rm-11969	0.0902234	0.0208208
Rm-119703	119703	52	0	Rm-119703	159	M	*	SIG	15-16	6.184	9.75	4.235	10.03	0.4	0.434	0.147	S	5	ExpAA=0.04 First60=0.04 PredHel=0 Topology=o	0						0	19.2	3.8	.		80	60	43	27	34	11	255	14.5971	25.0723	8.16903	6.87947	6.99662	2.64151	9.63814	64.356	10.726	Rm-119703	0.29335	0.63822
Rm-119709	119709	50	0	Rm-119709	153	M	*	SIG	20-21	6.058	9.35	3.686	10.03	0.117	0.775	0.148	S	2	ExpAA=0.76 First60=0.76 PredHel=0 Topology=o	0						0	14	2	2		9	1	10	5	1	0	26	1.70657	0.434259	1.97428	1.32394	0.213853	0	0.213853	5.6529	0.942149	Rm-119709	0.432336	0.0831971
Rm-11972	11972	97	0	Rm-11972	294	M	*	CYT		11.253	10.12			0.136	0.135	0.806	_	2	ExpAA=0.61 First60=0.56 PredHel=0 Topology=i	0						0	15.5	2.1	5.2		629	120	503	262	175	508	2197	62.0693	27.119	51.6797	36.1029	19.4759	65.9742	85.4501	262.421	43.7368	Rm-11972	0.3098	0.115251
Rm-11973	11973	258	0	Rm-11973	777	I	*	CYT		30.19	9.7			0.066	0.07	0.931	_	1	ExpAA=0.06 First60=0.00 PredHel=0 Topology=o	0						0	15.5	1.9	3.9		40	164	59	58	17	37	375	1.49352	14.0237	2.29367	3.0241	0.715871	1.81819	2.53406	23.369	3.89484	Rm-11973	0.0682707	1.50045
Rm-11974	11974	310	0	Rm-11974	933	M	*	CYT		36.02	9.92			0.451	0.08	0.486	_	5	ExpAA=0.04 First60=0.00 PredHel=0 Topology=i	0						2	9	4.8	7.4	1 | 7 MARRRKR|SR 0.792 *ProP* |	4432	161	413	831	214	877	6928	137.813	11.4653	13.3711	36.0834	7.5048	35.8902	43.395	242.128	40.3547	Rm-11974	1.32112	0.0497055
Rm-11975	11975	69	0	Rm-11975	210	M	*	BL	-1	7.521	10.89			0.171	0.8	0.042	S	2	ExpAA=24.90 First60=24.87 PredHel=1 Topology=i7-29o	1	31.9	58	10.1		40	0	14.5	8.7	5.8		79706	30945	59289	99433	182865	41451	493689	11011.5	9790.64	8528.13	19182.3	28491.7	7536.56	36028.2	84540.7	14090.1	Rm-11975	0.149756	0.130978
Rm-11976	11976	130	0	Rm-11976	387	M		CYT		15.062	9.86			0.181	0.105	0.75	_	3	ExpAA=0.00 First60=0.00 PredHel=0 Topology=o	0						0	13.8	0.8	1.5		1641	307	350	449	368	316	3431	123.019	52.7069	27.3185	47.0028	31.1131	31.1769	62.2901	312.337	52.0562	Rm-11976	0.649795	0.203007
Rm-11977	11977	62	0	Rm-11977	185	C	*	CYT		7.108	11.61			0.083	0.077	0.911	_	1	ExpAA=0.00 First60=0.00 PredHel=0 Topology=o	0						0	12.9	3.2	3.2		113491	41978	80384	129445	237522	60070	662890	17797.7	15076.1	13124.9	28346.7	42008.7	12397.8	54406.4	128752	21458.6	Rm-11977	0.160406	0.132624
Rm-119781	119781	194	0	Rm-119781	585	Q	*	CYT		21.399	9.71			0.684	0.178	0.17	M	3	ExpAA=22.00 First60=12.50 PredHel=1 Topology=i46-68o	1	11.3	64.9	23.7		126	0	9.3	7.7	6.2		26	6	17	52	79	37	217	1.28941	0.681452	0.877793	3.60111	4.41853	2.41492	6.83345	13.2832	2.21387	Rm-119781	0.107497	0.0540716
Rm-1198	1198	58	0	Rm-1198	177	M	*	BL	16-17	6.901	9.22	4.959	6.49	0.153	0.37	0.239	S	5	ExpAA=2.77 First60=2.77 PredHel=0 Topology=o	0						1	20.7	1.7	3.4		350477	60607	336752	1369161	378004	40113	2535114	57446	22750.4	57469.3	313379	69876.3	8653.05	78529.3	529574	88262.3	Rm-1198	0.121675	0.0448882
Rm-119801	119801	172	0	Rm-119801	515	M		SIG	28-29	19.23	6.42	16.274	5.79	0.097	0.898	0.02	S	1	ExpAA=17.28 First60=17.23 PredHel=1 Topology=i7-29o	1	12.8	83.1	4.1		143	0	15.1	5.2	5.2	1 | 140 SRGRSRR|ES 0.582 *ProP* |	17	0	0	2	0	0	19	0.957669	0	0	0.15733	0	0	0	1.115	0.185833	Rm-119801	6.04856	0
Rm-11981	11981	828	0	Rm-11981	2487	T	*	CYT		85.328	3.87			0.255	0.032	0.824	_	3	ExpAA=0.00 First60=0.00 PredHel=0 Topology=o	0						33	29.2	4.3	3.9		30	62	5155	152	19	603	6021	0.34996	1.65636	62.6112	2.47603	0.249968	9.25761	9.50758	76.6011	12.7669	Rm-11981	0.00458951	0.0221008
Rm-11983	11983	225	0	Rm-11983	678	M	*	CYT		24.838	6.75			0.255	0.085	0.686	_	3	ExpAA=59.10 First60=2.03 PredHel=2 Topology=o96-118i179-201o	2	19.6	53.3	27.1			11	18.2	8	3.1		3132	636	2044	1132	1632	6571	15147	134.019	62.3257	91.0648	67.6403	78.7585	370.049	448.807	803.857	133.976	Rm-11983	0.200076	0.0840499
Rm-11989	11989	294	0	Rm-11989	885	M	*	SIG	17-18	32.033	5.63	30.214	5.63	0.036	0.959	0.044	S	1	ExpAA=142.82 First60=18.94 PredHel=7 Topology=i5-27o64-86i93-115o119-138i197-216o236-258i265-287o	7	50.3	23.1	26.5			1	15	6.8	2.4		3274	305	1107	940	226	912	6764	107.327	22.8979	37.7836	43.0302	8.35549	39.3468	47.7023	258.741	43.1235	Rm-11989	0.708827	0.0970893
Rm-11990	11990	49	0	Rm-11990	150	M	*	SIG	18-19	5.762	11.01	3.496	11.58	0.116	0.837	0.079	S	2	ExpAA=0.51 First60=0.51 PredHel=0 Topology=o	0						2	14.3	4.1	10.2		3	1	7	13	3	1	28	0.580234	0.442944	1.40963	3.51108	0.65439	0.254546	0.908936	6.85283	1.14214	Rm-11990	0.0924884	0.0690925
Rm-119912	119912	156	0	Rm-119912	471	M	*	CYT		18.036	9.81			0.074	0.133	0.857	_	2	ExpAA=0.00 First60=0.00 PredHel=0 Topology=o	0						0	10.9	5.8	3.2	1 | 119 KISRLRR|EC 0.549 *ProP* |	5	1	3	6	4	8	27	0.30798	0.141065	0.192398	0.516082	0.277873	0.648525	0.926397	2.08392	0.34732	Rm-119912	0.17332	0.0725696
Rm-11992	11992	132	0	Rm-11992	393	A		CYT		15.38	10.09			0.822	0.029	0.164	M	2	ExpAA=0.01 First60=0.01 PredHel=0 Topology=o	0						0	18.2	3	1.5		26	5	12	7	3	0	53	1.91935	0.845313	0.922333	0.721596	0.249767	0	0.249767	4.65836	0.776393	Rm-11992	0.700491	0.221631
Rm-119921	119921	85	0	Rm-119921	258	M	*	SIG	19-20	9.252	5.16	7.11	4.6	0.024	0.923	0.084	S	1	ExpAA=0.57 First60=0.57 PredHel=0 Topology=i	0						6	15.3	3.5	10.6		84	9	13	8	6	2	122	9.44568	2.31773	1.52203	1.2562	0.760919	0.295984	1.0569	15.5985	2.59976	Rm-119921	1.53492	0.174504
Rm-119922	119922	49	0	Rm-119922	146	M		SIG	-1	5.97	11.4			0.702	0.243	0.091	M	3	ExpAA=0.00 First60=0.00 PredHel=0 Topology=o	0						0	14.3	2	.		0	32	0	0	0	0	32	0	14.5625	0	0	0	0	0	14.5625	2.42709	Rm-119922	0	14562.5
Rm-11993	11993	318	0	Rm-11993	952	Q		BL	18-19	35.653	9.33	33.716	9.32	0.064	0.51	0.293	S	4	ExpAA=0.07 First60=0.07 PredHel=0 Topology=o	0						1	18.6	4.7	5.7		194	11	19	11	8	22	265	5.91205	0.767707	0.602859	0.468106	0.274954	0.882355	1.15731	8.90803	1.48467	Rm-11993	1.97267	0.0942975
Rm-11994	11994	60	0	Rm-11994	183	K	*	SIG	18-19	6.476	5.27	4.45	4.36	0.038	0.837	0.184	S	2	ExpAA=1.97 First60=1.97 PredHel=0 Topology=o	0						0	11.7	5	5		204	60	744	207	73	263	1551	32.3409	21.7841	122.806	45.8256	13.052	54.8734	67.9255	290.683	48.4471	Rm-11994	0.125186	0.0810122
Rm-119954	119954	60	0	Rm-119954	177	V		CYT		7.705	11.25			0.069	0.038	0.959	_	1	ExpAA=0.00 First60=0.00 PredHel=0 Topology=i	0						0	1.7	3.3	1.7	1 | 45 KNRRKKR|KE 0.769 *ProP* |	0	12	0	0	0	0	12	0	4.50451	0	0	0	0	0	4.50451	0.750752	Rm-119954	0	4504.51
Rm-11996	11996	276	0	Rm-11996	831	M	*	CYT		31.242	7.53			0.092	0.098	0.881	_	2	ExpAA=0.00 First60=0.00 PredHel=0 Topology=o	0						0	12.3	6.2	5.4		5259	606	1953	851	212	564	9445	183.601	48.452	70.9905	41.4875	8.34721	25.9141	34.2613	378.793	63.1321	Rm-11996	0.940618	0.146672
Rm-119982	119982	53	0	Rm-119982	158	V		CYT		6.25	10.22			0.262	0.039	0.751	_	3	ExpAA=0.00 First60=0.00 PredHel=0 Topology=i	0						0	9.4	3.8	5.7		1	0	0	0	0	0	1	0.183618	0	0	0	0	0	0	0.183618	0.0306031	Rm-119982	183.618	0
Rm-119998	119998	57	0	Rm-119998	170	M		SIG	17-18	6.919	6.48	4.77	6.45	0.058	0.989	0.006	S	1	ExpAA=43.80 First60=43.80 PredHel=2 Topology=i2-24o34-56i	2	77.2	17.5	5.3	1	1	0	19.3	.	5.3		8	12	93	241	219	166	739	1.36526	4.68999	16.5247	57.4324	42.1504	37.2835	79.4339	159.446	26.5744	Rm-119998	0.00863639	0.0303055
Rm-1200	1200	215	0	Rm-1200	644	M		SIG	17-18	23.912	5.97	22.047	5.69	0.036	0.938	0.103	S	1	ExpAA=0.29 First60=0.28 PredHel=0 Topology=o	0						0	13.5	6	3.3		344	235	444	11419	2613	43	15098	15.4969	24.245	20.8255	718.341	132.758	2.54941	135.307	914.216	152.369	Rm-1200	0.0172434	0.0272424
Rm-12001	12001	144	0	Rm-12001	435	M	*	SIG	32-33	15.479	6.07	12.477	5.57	0.081	0.625	0.159	S	3	ExpAA=32.88 First60=13.38 PredHel=1 Topology=i123-142o	1	13.2	1.4	85.4	1	2	3	19.4	4.2	2.8		101	24	163	976	1077	139	2480	6.73606	3.66574	11.3187	90.8969	81.009	12.2007	93.2096	205.827	34.3045	Rm-12001	0.0338339	0.0181327
Rm-12002	12002	54	0	Rm-12002	165	M	*	CYT		6.154	4.51			0.488	0.065	0.427	M	5	ExpAA=0.00 First60=0.00 PredHel=0 Topology=o	0						0	16.7	7.4	1.9		4061	123	2831	3697	1854	447	13013	714.04	49.5292	518.269	907.724	367.648	103.438	471.086	2660.65	443.442	Rm-12002	0.366812	0.0189685
Rm-12005	12005	471	0	Rm-12005	1416	L	*	CYT		54.011	6.44			0.097	0.398	0.488	_	5	ExpAA=0.21 First60=0.21 PredHel=0 Topology=o	0						0	11	4.5	4		815	94	309	135	76	242	1671	16.6981	4.41067	6.59165	3.86242	1.75613	6.52544	8.28157	39.8444	6.64074	Rm-12005	0.721385	0.124473
Rm-12008	12008	194	0	Rm-12008	585	M	*	CYT		21.72	6.15			0.147	0.047	0.888	_	2	ExpAA=0.00 First60=0.00 PredHel=0 Topology=o	0						11	19.6	5.2	6.7		2891	37	3	214	56	0	3201	143.372	4.20229	0.154905	14.8199	3.13212	0	3.13212	165.682	27.6136	Rm-12008	6.4263	0.0260235
Rm-12009	12009	163	0	Rm-12009	492	R	*	CYT		18.369	5.33			0.059	0.253	0.685	_	3	ExpAA=0.00 First60=0.00 PredHel=0 Topology=o	0						8	20.2	3.7	10.4		1669	22	3	91	38	0	1823	98.4158	2.97096	0.184185	7.49316	2.52712	0	2.52712	111.591	18.5985	Rm-12009	7.46908	0.0273516
Rm-12012	12012	112	0	Rm-12012	339	M	*	CYT		13.263	11.3			0.927	0.066	0.067	M	1	ExpAA=0.08 First60=0.04 PredHel=0 Topology=i	0						0	19.6	1.8	5.4		611	10	3	70	21	0	715	52.2896	1.95993	0.267313	8.3654	2.02687	0	2.02687	64.9091	10.8182	Rm-12012	4.14322	0.0311346
Rm-12017	12017	286	0	Rm-12017	857	M		CYT		31.887	5.62			0.122	0.021	0.95	_	1	ExpAA=0.00 First60=0.00 PredHel=0 Topology=o	0						13	19.9	4.9	8		272	1	0	10	0	0	283	9.20792	0.0775281	0	0.472724	0	0	0	9.75817	1.62636	Rm-12017	16.7036	0.00800774
Rm-120182	120182	65	0	Rm-120182	194	T		CYT		7.257	8.1			0.159	0.037	0.886	_	2	ExpAA=0.00 First60=0.00 PredHel=0 Topology=o	0						1	15.4	6.2	3.1		7	0	1	2	3	1	14	1.04681	0	0.155703	0.417654	0.505972	0.196814	0.702786	2.32296	0.38716	Rm-120182	0.819654	0
Rm-1202	1202	79	0	Rm-1202	240	M	*	BL	-1	8.573	6.51			0.511	0.41	0.051	M	5	ExpAA=1.09 First60=1.04 PredHel=0 Topology=o	0						1	16.5	6.3	1.3		196	451	968	223	122	109	2069	23.6929	124.855	121.833	37.6428	16.6324	17.3409	33.9734	341.996	56.9994	Rm-1202	0.0744347	0.57499
Rm-12024	12024	64	0	Rm-12024	195	M	*	SIG	22-23	6.641	4.48	4.353	4.38	0.024	0.944	0.062	S	1	ExpAA=13.47 First60=13.47 PredHel=0 Topology=o	0						0	14.1	4.7	6.3		21	1	597	2190	2	1	2812	3.12434	0.340726	92.4781	454.986	0.335585	0.195805	0.531389	551.461	91.9101	Rm-12024	0.00569784	0.000618242
Rm-120246	120246	58	0	Rm-120246	171	M		CYT		6.924	9.76			0.083	0.202	0.787	_	3	ExpAA=0.09 First60=0.09 PredHel=0 Topology=o	0						0	13.8	.	6.9		7	0	7	2	0	9	25	1.18761	0	1.23652	0.47383	0	2.00957	2.00957	4.90754	0.817923	Rm-120246	0.319172	0
Rm-12028	12028	57	0	Rm-12028	169	M		SIG	24-25	6.554	10.37	3.757	10.59	0.237	0.603	0.116	S	4	ExpAA=0.01 First60=0.01 PredHel=0 Topology=o	0						0	12.3	1.8	1.8		1014	114	1721	888	554	1864	6155	174.07	44.8186	307.605	212.87	107.258	421.13	528.388	1267.75	211.292	Rm-12028	0.15916	0.0366484
Rm-120348	120348	63	0	Rm-120348	192	K	*	CYT		8.177	11.64			0.054	0.053	0.961	_	1	ExpAA=0.00 First60=0.00 PredHel=0 Topology=i	0						0	7.9	4.8	.		0	14	0	0	2	2	18	0	4.8447	0	0	0.340828	0.397728	0.738556	5.58325	0.930542	Rm-120348	0	6.55082
Rm-120351	120351	53	0	Rm-120351	156	R		CYT		6.416	4.3			0.064	0.056	0.947	_	1	ExpAA=0.00 First60=0.00 PredHel=0 Topology=i	0						0	3.8	1.9	.		3	0	1	2	0	1	7	0.557918	0	0.193631	0.51939	0	0.244756	0.244756	1.51569	0.252616	Rm-120351	0.581906	0
Rm-120356	120356	56	0	Rm-120356	171	M	*	BL	18-19	6.566	6.56	4.438	6.27	0.044	0.49	0.408	S	5	ExpAA=0.05 First60=0.05 PredHel=0 Topology=o	0						0	12.5	5.4	3.6		5	0	8	6	2	5	26	0.848296	0	1.41317	1.42149	0.382684	1.11643	1.49911	5.18207	0.863678	Rm-120356	0.195696	0
Rm-120381	120381	71	0	Rm-120381	215	M	*	SIG	18-19	8.128	9.26	6.033	9.44	0.279	0.704	0.079	S	3	ExpAA=0.55 First60=0.55 PredHel=0 Topology=o	0						1	18.3	1.4	5.6		6	10	2	1	3	0	22	0.809629	3.09031	0.28099	0.18843	0.456551	0	0.456551	4.82591	0.804318	Rm-120381	0.201537	1.77951
Rm-12039	12039	164	0	Rm-12039	495	G	*	CYT		18.35	9.89			0.611	0.068	0.329	M	4	ExpAA=1.38 First60=0.01 PredHel=0 Topology=i	0						1	7.9	6.7	4.9	2 | 70 RLRRRPR|DE 0.622 *ProP* | 139 KAWRNRR|AA 0.611 *ProP* |	3039	103	335	584	539	625	5225	178.114	13.8252	20.4427	47.7965	35.6279	48.2095	83.8374	344.016	57.336	Rm-12039	1.07361	0.0418702
Rm-12040	12040	86	0	Rm-12040	261	M	*	ANC		9.617	8.22			0.112	0.836	0.127	S	2	ExpAA=39.01 First60=23.14 PredHel=2 Topology=i25-47o57-76i	2	47.7	11.6	40.7			0	15.1	4.7	2.3		1442	103	612	269	62	199	2687	160.287	26.2202	70.8288	41.7542	7.77245	29.1119	36.8843	335.975	55.9958	Rm-12040	0.912336	0.0846482
Rm-12043	12043	70	0	Rm-12043	213	H	*	CYT		8.236	8.42			0.537	0.03	0.51	M	5	ExpAA=0.00 First60=0.00 PredHel=0 Topology=i	0						0	14.3	4.3	4.3		29	1	6	1	0	1	38	3.94995	0.311932	0.850885	0.190199	0	0.179258	0.179258	5.48223	0.913705	Rm-12043	2.57616	0.0603199
Rm-12044	12044	154	0	Rm-12044	462	I		CYT		17.676	9.32			0.106	0.34	0.493	_	5	ExpAA=0.01 First60=0.01 PredHel=0 Topology=o	0						0	16.9	3.2	3.2		525	97	546	94	21	125	1408	32.9679	13.9499	35.6985	8.24279	1.48725	10.3306	11.8178	102.677	17.1128	Rm-12044	0.472929	0.15722
Rm-12045	12045	52	0	Rm-12045	154	C		CYT		5.937	8.52			0.454	0.025	0.616	_	5	ExpAA=0.00 First60=0.00 PredHel=0 Topology=o	0						0	15.4	3.8	1.9		10	0	0	1	0	0	11	1.88388	0	0	0.263068	0	0	0	2.14695	0.357824	Rm-12045	7.13407	0
Rm-12046	12046	53	0	Rm-12046	156	R		CYT		6.153	9.58			0.714	0.019	0.447	M	4	ExpAA=0.00 First60=0.00 PredHel=0 Topology=o	0						1	18.9	3.8	3.8		9	0	0	0	1	2	12	1.67375	0	0	0	0.20974	0.489511	0.699252	2.37301	0.395501	Rm-12046	2.39022	0
Rm-12047	12047	87	0	Rm-12047	264	Q	*	CYT		9.982	9.55			0.338	0.054	0.687	_	4	ExpAA=0.00 First60=0.00 PredHel=0 Topology=i	0						0	13.8	6.9	4.6		79	13	40	5	2	20	159	8.68154	3.27174	4.57673	0.767281	0.247875	2.89257	3.14044	20.4377	3.40629	Rm-12047	0.738402	0.190583
Rm-120480	120480	54	0	Rm-120480	159	M		SIG	29-30	6.642	6.95	3.077	6.26	0.126	0.915	0.02	S	2	ExpAA=4.72 First60=4.72 PredHel=0 Topology=o	0						0	13	7.4	1.9		14	7	12	13	14	3	63	2.55449	2.9251	2.27973	3.31234	2.88096	0.720413	3.60138	14.673	2.44551	Rm-120480	0.210775	0.248967
Rm-120504	120504	69	0	Rm-120504	210	M	*	BL	18-19	7.963	9.04	5.689	8.92	0.229	0.902	0.016	S	2	ExpAA=2.76 First60=2.60 PredHel=0 Topology=o	0						2	13	4.3	2.9	1 | 28 RFACTRR|SV 0.544 *ProP* |	47	9	55	19	16	0	146	6.4931	2.8475	7.9112	3.66541	2.49291	0	2.49291	23.4101	3.90169	Rm-120504	0.383798	0.138472
Rm-12051	12051	179	0	Rm-12051	540	M	*	CYT		19.137	8.86			0.025	0.521	0.819	_	4	ExpAA=34.79 First60=2.14 PredHel=1 Topology=o124-146i	1	12.3	69.3	18.4		33	2	11.7	13.4	5		4378	631	6865	1457	656	4067	18054	235.21	77.6382	384.013	109.309	39.7481	287.566	327.314	1133.48	188.914	Rm-12051	0.261846	0.0735317
Rm-12054	12054	69	0	Rm-12054	205	M		BL		7.588	9.68			0.294	0.382	0.117	S	5	ExpAA=16.97 First60=16.97 PredHel=1 Topology=o5-27i	1	31.9	7.2	60.9		42	7	27.5	5.8	10.1		5	1	2	1	0	3	12	0.707603	0.324105	0.294697	0.197622	0	0.558759	0.558759	2.08279	0.347131	Rm-12054	0.514178	0.184184
Rm-12055	12055	405	0	Rm-12055	1218	R	*	CYT		45.874	8.24			0.783	0.065	0.159	M	2	ExpAA=0.00 First60=0.00 PredHel=0 Topology=o	0						1	11.6	5.9	3.2		2046	205	731	649	237	481	4349	48.734	11.1827	18.1288	21.5867	6.3666	15.0784	21.445	121.077	20.1795	Rm-12055	0.673641	0.101758
Rm-12056	12056	549	0	Rm-12056	1650	M	*	CYT		59.267	6.26			0.171	0.023	0.894	_	2	ExpAA=0.04 First60=0.00 PredHel=0 Topology=o	0						4	13.8	9.7	5.3		2484	249	2277	1224	644	1568	8446	43.6758	10.0266	41.6849	30.0529	12.7705	36.2844	49.0549	174.495	29.0825	Rm-12056	0.333861	0.0609635
Rm-120617	120617	48	0	Rm-120617	147	M	*	SIG	18-19	5.179	9.49	3.29	9.5	0.207	0.617	0.102	S	3	ExpAA=3.77 First60=3.77 PredHel=0 Topology=o	0						4	29.2	6.3	.		0	0	0	3	0	0	3	0	0	0	0.826785	0	0	0	0.826785	0.137797	Rm-120617	0	0
Rm-120619	120619	60	0	Rm-120619	178	M		SIG	29-30	6.556	7.75	3.44	7.92	0.101	0.854	0.034	S	2	ExpAA=37.05 First60=37.05 PredHel=2 Topology=i5-24o39-58i	2	63.3	25	11.7	1	2	3	21.7	5	5		4	4	4	1	0	4	17	0.651949	1.49307	0.678796	0.227598	0	0.85802	0.85802	3.90943	0.651572	Rm-120619	0.200077	0.617644
Rm-12072	12072	245	0	Rm-12072	732	R		SIG	33-34	26.195	8.3	22.667	7.16	0.01	0.996	0.028	S	1	ExpAA=117.54 First60=32.14 PredHel=5 Topology=i13-35o50-72i84-106o116-138i145-167o	5	44.9	42	13.1			0	13.9	6.9	3.3		2	3	0	3	39	10	57	0.079267	0.272301	0	0.166035	1.74325	0.521611	2.26486	2.78247	0.463744	Rm-12072	0.0293126	0.108436
Rm-120721	120721	65	0	Rm-120721	194	M		SIG	27-28	7.229	9.89	4.319	10.44	0.056	0.787	0.159	S	2	ExpAA=5.57 First60=5.57 PredHel=0 Topology=o	0						0	15.4	4.6	.		1	0	0	4	2	22	29	0.149545	0	0	0.835308	0.337314	4.32991	4.66722	5.65207	0.942012	Rm-120721	0.0271726	0
Rm-12073	12073	272	0	Rm-12073	819	A	*	CYT		29.322	6.71			0.019	0.887	0.272	S	2	ExpAA=141.69 First60=40.98 PredHel=6 Topology=o10-32i37-56o66-88i160-179o184-206i227-249o	6	46.3	17.6	36			0	13.2	8.5	3.7		84	57	221	126	559	2059	3106	2.97556	4.62414	8.15094	6.23269	22.3324	95.9909	118.323	140.307	23.3844	Rm-12073	0.0216669	0.0340803
Rm-12074	12074	438	0	Rm-12074	1317	M	*	CYT		51.283	5.58			0.09	0.131	0.866	_	2	ExpAA=0.01 First60=0.00 PredHel=0 Topology=o	0						0	9.1	3	2.5		1772	168	556	892	433	796	4617	39.0348	8.47546	12.7523	27.439	10.7574	23.0773	33.8347	121.536	20.256	Rm-12074	0.473135	0.0749631
Rm-12075	12075	176	0	Rm-12075	525	L		CYT		19.995	9.95			0.091	0.055	0.919	_	1	ExpAA=0.01 First60=0.00 PredHel=0 Topology=i	0						0	18.8	4.5	2.8		1255	56	234	132	93	222	1992	69.3518	7.0871	13.4634	10.186	5.79603	16.1455	21.9415	122.03	20.3383	Rm-12075	1.3165	0.0616571
Rm-12076	12076	363	0	Rm-12076	1087	Q		BL	18-19	40.828	9.28	38.89	9.27	0.066	0.473	0.311	S	5	ExpAA=0.07 First60=0.07 PredHel=0 Topology=o	0						1	17.6	5.2	5.2		457	55	121	29	43	72	777	12.1972	3.36181	3.36244	1.08083	1.29433	2.52907	3.8234	23.8257	3.97095	Rm-12076	1.04882	0.164272
Rm-12077	12077	150	0	Rm-12077	453	R	*	CYT		17.166	9.86			0.818	0.026	0.21	M	2	ExpAA=0.00 First60=0.00 PredHel=0 Topology=o	0						0	18	4	2.7	1 | 27 RRAREIR|SG 0.630 *ProP* |	809	27	143	78	65	204	1326	51.8112	3.96009	9.53536	6.97565	4.69485	17.1945	21.8893	94.1717	15.6953	Rm-12077	1.22307	0.0438973
Rm-120780	120780	83	0	Rm-120780	252	M	*	CYT		9.004	9.13			0.45	0.072	0.553	_	5	ExpAA=0.03 First60=0.02 PredHel=0 Topology=o	0						14	33.7	1.2	2.4		38	2	0	3	1	4	48	4.37478	0.527314	0	0.482291	0.129839	0.606062	0.735901	6.12029	1.02005	Rm-120780	2.50488	0.0942646
Rm-12079	12079	1923	0	Rm-12079	5772	M	*	SIG	16-17	216.939	7.56	215.438	7.47	0.048	0.929	0.073	S	1	ExpAA=3.33 First60=3.25 PredHel=0 Topology=o	0						2	15.3	3.5	5.8	1 | 858 AFERVRR|GL 0.603 *ProP* |	2673	431	1546	38633	90485	475	134243	13.4353	4.96125	8.09063	271.157	512.929	3.14213	516.071	813.715	135.619	Rm-12079	0.0167882	0.00613443
Rm-120799	120799	62	0	Rm-120799	189	M	*	SIG	16-17	7.43	9.93	5.51	10.59	0.686	0.648	0.008	M	5	ExpAA=0.25 First60=0.25 PredHel=0 Topology=o	0						1	12.9	1.6	8.1		6	2	3	2	1	0	14	0.921007	0.703085	0.479467	0.428703	0.173119	0	0.173119	2.70538	0.450897	Rm-120799	0.515862	0.350964
Rm-12081	12081	330	0	Rm-12081	993	M	*	CYT		36.114	7.15			0.242	0.036	0.808	_	3	ExpAA=0.11 First60=0.10 PredHel=0 Topology=o	0						0	14.8	7.9	3.9		1051	24	84	103	31	71	1364	30.7063	1.60584	2.55523	4.2022	1.02145	2.73002	3.75148	42.821	7.13683	Rm-12081	2.53441	0.0389614
Rm-12083	12083	382	1.57068	Rm-12083	1149	E	*	CYT		43.274	9.79			0.068	0.046	0.921	_	1	ExpAA=0.12 First60=0.00 PredHel=0 Topology=o	0						0	14.9	3.4	2.9		45	49	66	35	9	48	252	1.13623	2.83345	1.73509	1.23406	0.256289	1.59507	1.85135	8.79019	1.46503	Rm-12083	0.14843	0.475592
Rm-120851	120851	261	0	Rm-120851	786	L	*	BL	-1	29.368	4.85			0.119	0.946	0.018	S	1	ExpAA=75.50 First60=36.75 PredHel=4 Topology=i7-24o29-48i109-126o131-153i	4	28.7	3.8	67.4			3	14.6	5.4	6.5		73	5	70	12	2	11	173	2.69447	0.422656	2.69014	0.618511	0.0832557	0.534352	0.617608	7.04339	1.1739	Rm-120851	0.619431	0.0638287
Rm-120892	120892	73	0	Rm-120892	222	M	*	SIG	27-28	8.419	7.65	5.153	8.6	0.031	0.954	0.052	S	1	ExpAA=18.19 First60=18.18 PredHel=1 Topology=o4-23i	1	26	5.5	68.5		50	0	21.9	1.4	2.7		14	13	21	7	0	3	58	1.82957	3.89072	2.85736	1.27742	0	0.515972	0.515972	10.371	1.72851	Rm-120892	0.214173	0.600298
Rm-121000	121000	55	0	Rm-121000	164	M		SIG	16-17	6.704	10.11	4.753	11.27	0.612	0.477	0.028	M	5	ExpAA=0.14 First60=0.14 PredHel=0 Topology=o	0						0	12.7	.	3.6		18	18	2	7	12	3	60	3.18421	7.29237	0.368371	1.72919	2.39411	0.698449	3.09256	15.6667	2.61112	Rm-121000	0.255074	0.870696
Rm-121147	121147	603	0	Rm-121147	1812	M	*	CYT		67.187	8.38			0.805	0.043	0.172	M	2	ExpAA=0.06 First60=0.00 PredHel=0 Topology=o	0						2	14.6	5.1	5.6	1 | 306 GPAIVKR|ST 0.652 *ProP* |	2095	65	75	165	55	113	2568	33.5428	2.38339	1.25027	3.68905	0.993142	2.3811	3.37424	44.2397	7.37329	Rm-121147	3.13544	0.0569407
Rm-121185	121185	166	0	Rm-121185	497	T		CYT		18.44	5.38			0.144	0.05	0.878	_	2	ExpAA=0.01 First60=0.00 PredHel=0 Topology=o	0						1	10.8	9.6	4.8		38	0	3	4	6	7	58	2.2182	0	0.182332	0.326056	0.395004	0.537773	0.932777	3.65937	0.609894	Rm-121185	1.5381	0
Rm-121190	121190	125	0	Rm-121190	378	V	*	CYT		11.824	10			0.122	0.075	0.873	_	2	ExpAA=0.36 First60=0.35 PredHel=0 Topology=o	0						1	17.6	30.4	.		23	11	912	1543	7	10	2506	1.76526	1.93348	72.879	165.372	0.605917	1.0101	1.61602	243.566	40.5943	Rm-121190	0.00730046	0.00800172
Rm-121226	121226	78	0	Rm-121226	237	M	*	SIG	18-19	9.07	9.5	6.818	9.69	0.29	0.948	0.005	S	2	ExpAA=12.18 First60=12.18 PredHel=0 Topology=o	0						2	10.3	2.6	5.1		26	3	11	8	10	0	58	3.18272	0.841032	1.40199	1.36751	1.38057	0	1.38057	8.17382	1.3623	Rm-121226	0.637552	0.114679
Rm-121360	121360	59	0	Rm-121360	180	M	*	CYT		6.368	9.3			0.252	0.136	0.467	_	4	ExpAA=0.01 First60=0.01 PredHel=0 Topology=o	0						6	27.1	5.1	6.8		48	8	0	0	0	0	56	7.73646	2.95296	0	0	0	0	0	10.6894	1.78157	Rm-121360	2.61901	0.381644
Rm-121429	121429	152	0	Rm-121429	454	M		CYT		16.596	5.56			0.055	0.303	0.821	_	3	ExpAA=0.01 First60=0.01 PredHel=0 Topology=o	0						0	15.1	7.9	2.6		15	0	0	0	3	14	32	0.958537	0	0	0	0.216208	1.17742	1.39362	2.35216	0.392027	Rm-121429	0.687309	0
Rm-121455	121455	44	0	Rm-121455	131	M		SIG	18-19	5.199	8.27	3.182	8.39	0.043	0.721	0.345	S	4	ExpAA=0.82 First60=0.82 PredHel=0 Topology=o	0						0	11.4	4.5	6.8		2	5	4	2	6	0	19	0.442927	2.53594	0.922333	0.618511	1.4986	0	1.4986	6.01831	1.00305	Rm-121455	0.0794291	0.728012
Rm-121481	121481	184	3.26087	Rm-121481	555	G	*	CYT		20.331	5.98			0.529	0.04	0.464	M	5	ExpAA=0.00 First60=0.00 PredHel=0 Topology=o	0						1	13.6	4.9	1.6		40	3	23	9	1	9	85	2.09093	0.359144	1.2518	0.656959	0.0589541	0.619166	0.67812	5.03695	0.839492	Rm-121481	0.709508	0.0767596
Rm-121495	121495	48	0	Rm-121495	142	M		SIG	17-18	4.838	4.23	3.458	4.23	0.143	0.406	0.389	S	5	ExpAA=11.53 First60=11.53 PredHel=1 Topology=o4-21i	1	35.4	8.3	56.3		27	1	8.3	12.5	2.1		32	0	0	3	0	1	36	6.53785	0	0	0.855897	0	0.268887	0.268887	7.66264	1.27711	Rm-121495	5.80738	0
Rm-12150	12150	129	0	Rm-12150	390	M	*	BL	28-29	15.434	10.12	11.9	10.31	0.087	0.982	0.01	S	1	ExpAA=18.55 First60=18.55 PredHel=0 Topology=o	0						2	18.6	1.6	3.9		275	236	701	501	317	1415	3445	20.457	40.2057	54.2941	52.0429	26.5951	138.532	165.127	332.126	55.3544	Rm-12150	0.0656366	0.137727
Rm-121538	121538	226	0	Rm-121538	676	M		SIG	34-35	24.169	8.98	20.77	8.76	0.254	0.826	0.026	S	3	ExpAA=15.20 First60=15.15 PredHel=0 Topology=o	0						0	15	10.2	4.4		47	2	4	2	2	10	67	2.01709	0.196573	0.178736	0.119859	0.0968033	0.564821	0.661624	3.17388	0.52898	Rm-121538	1.74218	0.0660015
Rm-121599	121599	65	0	Rm-121599	192	M		BL	17-18	7.184	9.37	5.226	10.3	0.713	0.278	0.057	M	3	ExpAA=0.00 First60=0.00 PredHel=0 Topology=o	0						1	18.5	6.2	4.6		16	0	1	0	1	0	18	2.41764	0	0.157325	0	0.170414	0	0.170414	2.74538	0.457564	Rm-121599	7.35429	0
Rm-121623	121623	46	0	Rm-121623	136	M		SIG	26-27	5.454	9.85	2.403	10.67	0.107	0.664	0.176	S	3	ExpAA=21.08 First60=21.08 PredHel=1 Topology=o10-32i	1	47.8	21.7	30.4		14	0	10.9	2.2	2.2		18	20	5	6	11	57	117	3.83979	9.77082	1.11053	1.78731	2.64643	16.0027	18.6491	35.1576	5.8596	Rm-121623	0.122603	0.384863
Rm-121687	121687	51	0	Rm-121687	156	M	*	SIG	16-17	6.405	10.32	4.379	11.44	0.405	0.827	0.006	S	3	ExpAA=17.25 First60=17.25 PredHel=1 Topology=o4-26i	1	43.1	7.8	49		25	0	7.8	.	9.8		2	3	1	6	2	0	14	0.371945	1.27772	0.193631	1.55817	0.419481	0	0.419481	3.82095	0.636825	Rm-121687	0.10781	0.502204
Rm-1217	1217	192	0	Rm-1217	579	M	*	CYT		21.411	8.42			0.06	0.163	0.866	_	2	ExpAA=0.53 First60=0.50 PredHel=0 Topology=o	0						0	9.9	5.7	7.8		3378	303	2190	878	593	1481	8823	169.26	34.7699	114.252	61.4334	33.5106	97.6639	131.175	510.89	85.1484	Rm-1217	0.495447	0.0730275
Rm-121870	121870	65	0	Rm-121870	194	C		ANC		8.057	7.88	6.112	8.04	0.019	0.998	0.01	S	1	ExpAA=45.96 First60=44.54 PredHel=2 Topology=o5-27i34-56o	2	67.7	21.5	10.8		9	0	9.2	.	3.1		19	1	0	0	0	0	20	2.84135	0.342482	0	0	0	0	0	3.18384	0.530639	Rm-121870	8.2722	0.120492
Rm-121875	121875	73	0	Rm-121875	222	P	*	CYT		8.266	9.61			0.139	0.146	0.791	_	2	ExpAA=0.58 First60=0.58 PredHel=0 Topology=i	0						0	15.1	6.8	5.5		2	0	1	2	14	0	19	0.261367	0	0.136065	0.364977	2.06339	0	2.06339	2.8258	0.470967	Rm-121875	0.10188	0
Rm-1219	1219	371	0	Rm-1219	1116	M	*	SIG	18-19	38.247	9.82	36.52	9.82	0.076	0.944	0.041	S	1	ExpAA=6.61 First60=5.22 PredHel=0 Topology=o	0						34	22.4	6.5	8.9		63	5	4404	14784	42	61	19359	1.63776	0.297677	119.202	536.681	1.23138	2.087	3.31838	661.137	110.189	Rm-1219	0.00248333	0.000450453
Rm-122026	122026	49	0	Rm-122026	146	M		SIG	15-16	5.459	8.84	3.662	9.2	0.085	0.902	0.063	S	1	ExpAA=4.04 First60=4.04 PredHel=0 Topology=o	0						1	12.2	6.1	10.2		12	3	5	7	6	4	37	2.38453	1.36524	1.03447	1.94238	1.34464	1.04608	2.39072	9.11732	1.51955	Rm-122026	0.354113	0.17609
Rm-122036	122036	42	0	Rm-122036	124	M		SIG	20-21	4.598	10.11	2.418	10.85	0.036	0.767	0.379	S	4	ExpAA=15.92 First60=15.92 PredHel=1 Topology=o4-21i	1	40.5	9.5	50		21	0	11.9	4.8	4.8		12	13	14	7	9	8	63	2.80759	6.96565	3.4104	2.28699	2.3748	2.46335	4.83815	20.3088	3.3848	Rm-122036	0.160413	0.522001
Rm-122073	122073	59	0	Rm-122073	176	M		SIG	35-36	6.98	8.93	2.909	6.72	0.116	0.951	0.022	S	1	ExpAA=22.63 First60=22.63 PredHel=1 Topology=i13-35o	1	37.3	40.7	22		24	0	15.3	3.4	5.1		11	8	0	0	2	0	21	1.81323	3.02007	0	0	0.371813	0	0.371813	5.20512	0.867519	Rm-122073	0.534422	1.38152
Rm-1221	1221	221	0	Rm-1221	666	S	*	CYT		24.932	6.96			0.08	0.08	0.903	_	1	ExpAA=0.01 First60=0.00 PredHel=0 Topology=o	0						1	10.9	5.4	4.1		49	34	94	90	61	137	465	2.1345	3.39191	4.26337	5.47466	2.99683	7.85423	10.8511	26.1155	4.35258	Rm-1221	0.0890041	0.149262
Rm-122106	122106	72	0	Rm-122106	219	M	*	SIG	34-35	8.216	9.86	4.227	8.2	0.088	0.799	0.101	S	2	ExpAA=10.09 First60=10.09 PredHel=0 Topology=o	0						0	15.3	4.2	4.2		3	0	7	2	8	12	32	0.397421	0	0.965502	0.369977	1.19523	2.09216	3.28739	5.02029	0.836715	Rm-122106	0.0859498	0
Rm-12223	12223	98	0	Rm-12223	292	V		CYT		11.166	7.96			0.067	0.32	0.77	_	3	ExpAA=0.15 First60=0.00 PredHel=0 Topology=o	0						0	13.3	4.1	4.1		18	6	82	46	15	3	170	1.78839	1.36524	8.48262	6.3821	1.6808	0.39228	2.07308	20.0914	3.34857	Rm-12223	0.0977049	0.0729013
Rm-122240	122240	106	0	Rm-122240	320	R	*	CYT		12.251	5.37			0.075	0.079	0.912	_	1	ExpAA=0.00 First60=0.00 PredHel=0 Topology=o	0						0	8.5	4.7	9.4		0	0	1	2	0	10	13	0	0	0.0943951	0.253203	0	1.19318	1.19318	1.54078	0.256797	Rm-122240	0	0
Rm-12225	12225	205	0	Rm-12225	618	M	*	CYT		22.789	4.96			0.187	0.071	0.783	_	3	ExpAA=0.01 First60=0.01 PredHel=0 Topology=o	0						0	10.7	9.3	4.9		1426	80	285	426	399	362	2978	66.9429	8.60085	13.9301	27.9261	21.1247	22.3654	43.4902	160.89	26.815	Rm-12225	0.712551	0.0564767
Rm-122254	122254	114	0	Rm-122254	340	M		BL		13.055	4.81			0.087	0.443	0.54	_	5	ExpAA=0.03 First60=0.03 PredHel=0 Topology=o	0						0	9.6	3.5	1.8		7	4	0	0	0	0	11	0.5973	0.781665	0	0	0	0	0	1.37897	0.229828	Rm-122254	0.763162	1.30648
Rm-122280	122280	52	0	Rm-122280	154	K		CYT		6.46	10.78			0.055	0.045	0.965	_	1	ExpAA=0.00 First60=0.00 PredHel=0 Topology=i	0						0	1.9	9.6	.		11	7	16	8	12	1	55	2.07227	3.02007	3.13833	2.10454	2.54957	0.247934	2.79751	13.1327	2.18879	Rm-122280	0.187341	0.298614
Rm-1223	1223	324	0	Rm-1223	975	M	*	BL	20-21	36.818	5.91	34.571	5.61	0.213	0.941	0.012	S	2	ExpAA=82.28 First60=21.90 PredHel=3 Topology=i9-31o123-145i183-205o	3	20.4	65.1	14.5			4	10.8	6.2	8.3		3414	64	55	297	118	216	4164	101.586	4.36129	1.70395	12.3407	3.9599	8.45876	12.4187	132.41	22.0684	Rm-1223	3.29549	0.0340593
Rm-122321	122321	100	0	Rm-122321	303	D	*	CYT		11.414	8.85			0.191	0.095	0.779	_	3	ExpAA=0.45 First60=0.45 PredHel=0 Topology=i	0						0	10	5	4		26	53	14	11	9	9	122	2.48945	11.6218	1.39568	1.47075	0.971866	1.13412	2.10598	19.0837	3.18061	Rm-122321	0.150011	1.55728
Rm-122373	122373	128	0.78125	Rm-122373	387	M	*	BL	37-38	14.418	9.87	9.787	8.59	0.886	0.744	0.002	M	5	ExpAA=0.25 First60=0.25 PredHel=0 Topology=o	0						0	10.9	6.3	8.6		20	3	4	3	1	4	35	1.49931	0.515051	0.312211	0.31405	0.0845465	0.394645	0.479191	3.11982	0.51997	Rm-122373	0.924644	0.197658
Rm-1224	1224	516	0	Rm-1224	1551	M	*	CYT		58.643	5.91			0.062	0.229	0.813	_	3	ExpAA=0.00 First60=0.00 PredHel=0 Topology=o	0						0	13	3.3	2.7	1 | 234 ASSEVKR|SS 0.538 *ProP* |	629	183	370	218	329	1547	3276	11.7656	7.83933	7.20592	5.69421	6.9405	38.0834	45.0239	77.5289	12.9215	Rm-1224	0.178905	0.112488
Rm-122411	122411	53	0	Rm-122411	162	M	*	SIG	20-21	5.567	4.65	3.499	4.13	0.1	0.789	0.097	S	2	ExpAA=0.32 First60=0.32 PredHel=0 Topology=o	0						0	13.2	13.2	1.9		16	0	0	3	2	0	21	2.86536	0	0	0.750231	0.403944	0	0.403944	4.01953	0.669922	Rm-122411	2.48045	0
Rm-122438	122438	49	0	Rm-122438	145	M		SIG	22-23	5.408	5.3	2.781	4.72	0.037	0.931	0.052	S	1	ExpAA=11.46 First60=11.46 PredHel=0 Topology=o	0						8	30.6	6.1	4.1		23	5	28	8	1	5	70	4.60186	2.29109	5.83296	2.23517	0.225652	1.31662	1.54227	16.5033	2.75056	Rm-122438	0.38663	0.161194
Rm-1225	1225	90	0	Rm-1225	273	M	*	BL	15-16	9.867	9.81	8.204	9.65	0.115	0.386	0.463	_	5	ExpAA=0.02 First60=0.02 PredHel=0 Topology=o	0						0	17.8	2.2	5.6		37	36	87	39	15	21	235	3.93199	8.76152	9.62622	5.78749	1.79777	2.93707	4.73484	32.8421	5.47368	Rm-1225	0.136003	0.363827
Rm-1226	1226	495	0	Rm-1226	1488	M	*	CYT		53.654	6.47			0.153	0.056	0.852	_	2	ExpAA=0.01 First60=0.00 PredHel=0 Topology=o	0						6	16	6.3	4.6	1 | 185 TAQRKKR|GK 0.673 *ProP* |	5079	642	875	1033	344	1008	8981	99.0259	28.6663	17.7625	28.1246	7.56419	25.8652	33.4293	207.009	34.5014	Rm-1226	0.917045	0.160737
Rm-122615	122615	42	0	Rm-122615	125	M		SIG	20-21	4.826	9.93	2.538	10	0.032	0.935	0.051	S	1	ExpAA=17.42 First60=17.42 PredHel=1 Topology=o4-23i	1	45.2	9.5	45.2		19	1	14.3	.	.		10	5	5	0	1	0	21	2.32094	2.65766	1.20826	0	0.261756	0	0.261756	6.44861	1.07477	Rm-122615	0.562151	0.70087
Rm-122635	122635	59	0	Rm-122635	175	Q		CYT		7.094	10.41			0.083	0.039	0.946	_	1	ExpAA=0.00 First60=0.00 PredHel=0 Topology=i	0						0	8.5	5.1	.		11	42	13	28	31	2	127	1.82359	15.946	2.24391	6.48199	5.79603	0.436365	6.23239	32.7279	5.45464	Rm-122635	0.0590059	0.950133
Rm-1227	1227	85	1.17647	Rm-1227	258	D	*	CYT		10.067	10.6			0.263	0.031	0.822	_	3	ExpAA=0.01 First60=0.01 PredHel=0 Topology=o	0						1	16.5	2.4	5.9		77	8	57	15	15	2	174	8.65854	2.0602	6.67351	2.35538	1.9023	0.295984	2.19828	21.9459	3.65765	Rm-1227	0.651588	0.103597
Rm-12272	12272	60	0	Rm-12272	183	M	*	SIG	18-19	7.091	8.72	4.713	7.96	0.04	0.883	0.089	S	2	ExpAA=1.56 First60=1.56 PredHel=0 Topology=o	0						0	10	6.7	1.7		4	1	39	5	1	3	53	0.634136	0.363069	6.43743	1.1069	0.178795	0.625933	0.804728	9.34626	1.55771	Rm-12272	0.0727794	0.0404119
Rm-122739	122739	54	0	Rm-122739	164	M	*	SIG	14-15	6.209	7.69	4.624	9.12	0.167	0.509	0.313	S	5	ExpAA=0.01 First60=0.01 PredHel=0 Topology=o	0						0	9.3	5.6	1.9		20	2	52	10	9	0	93	3.53801	0.810263	9.57764	2.47027	1.79558	0	1.79558	18.1918	3.03196	Rm-122739	0.241424	0.0466137
Rm-122750	122750	57	0	Rm-122750	174	M	*	SIG	14-15	6.343	7.69	4.662	8.07	0.199	0.427	0.366	S	5	ExpAA=0.00 First60=0.00 PredHel=0 Topology=o	0						2	24.6	1.8	.		23	1	7	32	8	3	74	3.83488	0.381848	1.2152	7.45057	1.50434	0.658309	2.16265	15.0452	2.50753	Rm-122750	0.342056	0.0260393
Rm-122768	122768	78	0	Rm-122768	232	L		CYT		9.742	10.74			0.053	0.047	0.965	_	1	ExpAA=0.00 First60=0.00 PredHel=0 Topology=i	0						0	5.1	.	.		168	17	10	17	30	2	244	21.0085	4.86856	1.302	2.96858	4.23097	0.329154	4.56012	34.7078	5.78463	Rm-122768	1.53344	0.163154
Rm-122769	122769	98	0	Rm-122769	297	M	*	SIG	34-35	11.326	6.68	7.306	5.3	0.032	0.975	0.036	S	1	ExpAA=8.76 First60=5.93 PredHel=0 Topology=o	0						0	14.3	3.1	2		19	1	1	2	0	1	24	1.85597	0.223709	0.101705	0.272811	0	0.128559	0.128559	2.58275	0.430459	Rm-122769	2.55017	0.0947902
Rm-122831	122831	214	0	Rm-122831	645	M	*	CYT		23.819	4.66			0.115	0.048	0.911	_	2	ExpAA=0.00 First60=0.00 PredHel=0 Topology=o	0						1	10.3	6.5	2.3		127	5	3	11	7	5	158	5.71239	0.515051	0.140495	0.69091	0.355095	0.295984	0.651079	7.70992	1.28499	Rm-122831	2.85829	0.0715759
Rm-12286	12286	286	0	Rm-12286	861	A	*	CYT		30.059	6.49			0.196	0.034	0.827	_	2	ExpAA=0.31 First60=0.23 PredHel=0 Topology=o	0						1	14.3	9.4	4.2		243	38	241	436	186	140	1284	8.18798	2.93238	8.45499	20.515	7.06832	6.20844	13.2768	53.3671	8.89452	Rm-12286	0.18123	0.0581409
Rm-122878	122878	41	0	Rm-122878	126	M	*	SIG	18-19	4.751	9	2.456	6.16	0.653	0.296	0.075	M	4	ExpAA=0.00 First60=0.00 PredHel=0 Topology=o	0						1	7.3	2.4	7.3		7	4	15	9	6	0	41	1.61176	2.10926	3.596	2.89375	1.55807	0	1.55807	11.7688	1.96147	Rm-122878	0.158668	0.218336
Rm-1229	1229	462	0	Rm-1229	1389	P	*	CYT		50.452	8.94			0.264	0.042	0.712	_	3	ExpAA=0.12 First60=0.11 PredHel=0 Topology=o	0						4	14.9	8.2	5.2		1844	214	221	487	237	209	3212	38.5152	10.2365	4.80606	14.2042	5.58281	5.74515	11.328	79.0899	13.1816	Rm-1229	0.949219	0.148669
Rm-122910	122910	86	0	Rm-122910	261	M	*	BL		9.801	11.01			0.95	0.057	0.067	M	1	ExpAA=17.26 First60=16.91 PredHel=0 Topology=i	0						1	15.1	3.5	3.5		32	9	17	9	4	2	73	3.55699	2.29109	1.96747	1.39698	0.501448	0.292582	0.79403	10.0066	1.66776	Rm-122910	0.551423	0.296909
Rm-122914	122914	49	0	Rm-122914	146	M		SIG	34-35	5.685	8.84	1.674	10	0.037	0.939	0.035	S	1	ExpAA=21.87 First60=21.87 PredHel=1 Topology=i2-24o	1	44.9	51	4.1		25	0	18.4	2	8.2		0	10	2	4	3	0	19	0	4.55079	0.413787	1.10993	0.672319	0	0.672319	6.74683	1.12447	Rm-122914	0	2.07133
Rm-12294	12294	404	0	Rm-12294	1215	I	*	CYT		47.134	9.72			0.185	0.07	0.808	_	2	ExpAA=0.14 First60=0.14 PredHel=0 Topology=o	0						0	8.7	5	3		135	303	205	230	50	63	986	3.22352	16.5694	5.09656	7.66902	1.34648	1.9798	3.32628	35.8848	5.98079	Rm-12294	0.0986927	0.857789
Rm-122947	122947	44	0	Rm-122947	135	M	*	SIG	22-23	5.199	10.64	2.678	11.74	0.072	0.812	0.106	S	2	ExpAA=6.69 First60=6.69 PredHel=0 Topology=o	0						0	9.1	.	4.5		0	2	163	0	0	0	165	0	0.984319	36.4715	0	0	0	0	37.4558	6.24263	Rm-122947	0	0.026988
Rm-122949	122949	103	0	Rm-122949	312	M	*	BL	15-16	11.841	11.56	10.219	11.72	0.035	0.85	0.242	S	2	ExpAA=0.01 First60=0.01 PredHel=0 Topology=o	0						7	25.2	3.9	5.8		56	9	17	5	6	3	96	5.20723	1.91658	1.64586	0.649238	0.629221	0.367134	0.996355	10.4153	1.73588	Rm-122949	0.999653	0.225489
Rm-122983	122983	53	0	Rm-122983	162	V	*	CYT		6.084	10.77			0.761	0.054	0.216	M	3	ExpAA=0.03 First60=0.03 PredHel=0 Topology=o	0						0	15.1	9.4	7.5		2	13	0	0	0	0	15	0.358169	5.33173	0	0	0	0	0	5.6899	0.948317	Rm-122983	0.0671644	14.8446
Rm-12299	12299	143	0	Rm-12299	427	M		ANC		16.325	9.6	14.356	10.08	0.027	0.901	0.324	S	3	ExpAA=21.10 First60=0.62 PredHel=1 Topology=o112-131i	1	13.3	78.3	8.4		12	0	8.4	5.6	4.2		129	11	22	36	11	36	245	8.76467	1.71161	1.5563	3.41557	0.842891	3.21908	4.06197	19.5101	3.25169	Rm-12299	0.815587	0.0961605
Rm-1230	1230	1167	0	Rm-1230	3504	R	*	CYT		127.391	5.83			0.731	0.057	0.184	M	3	ExpAA=0.05 First60=0.03 PredHel=0 Topology=o	0						0	10.9	6.7	3.3		4926	373	397	413	229	473	6811	40.7853	7.07269	3.42236	4.77501	2.13835	5.15412	7.29247	63.3478	10.558	Rm-1230	1.80758	0.125678
Rm-123022	123022	44	0	Rm-123022	135	M	*	BL	14-15	5.326	4.48	3.482	4.48	0.045	0.866	0.221	S	2	ExpAA=0.12 First60=0.12 PredHel=0 Topology=o	0						0	20.5	6.8	.		1	2	0	2	7	1	13	0.214902	0.984319	0	0.600184	1.69657	0.282829	1.9794	3.7788	0.6298	Rm-123022	0.0602827	0.352111
Rm-123047	123047	100	0	Rm-123047	301	L	*	CYT		11.49	9.21			0.047	0.092	0.936	_	1	ExpAA=0.01 First60=0.00 PredHel=0 Topology=o	0						0	16	4	1		0	0	16	0	0	0	16	0	0	1.60566	0	0	0	0	1.60566	0.267609	Rm-123047	0	0
Rm-123072	123072	90	0	Rm-123072	273	V	*	CYT		10.037	8.96			0.682	0.065	0.259	M	3	ExpAA=0.00 First60=0.00 PredHel=0 Topology=o	0						0	13.3	5.6	4.4		294	182	154	133	170	66	999	31.2434	44.2944	17.0395	19.7368	20.3748	9.23079	29.6056	141.92	23.6533	Rm-123072	0.282293	0.453713
Rm-1231	1231	85	0	Rm-1231	258	M	*	SIG	25-26	9.568	9.92	6.804	9.24	0.797	0.382	0.026	M	3	ExpAA=8.65 First60=2.62 PredHel=0 Topology=i	0						9	22.4	5.9	8.2	1 | 6 -MQRSPR|SA 0.581 *ProP* |	132	35	38	43	37	22	307	14.8432	9.01339	4.44901	6.75208	4.69233	3.25582	7.94815	43.0058	7.16764	Rm-1231	0.527035	0.265151
Rm-123118	123118	50	0	Rm-123118	153	M	*	SIG	22-23	5.379	9.13	2.912	9.38	0.103	0.559	0.163	S	4	ExpAA=0.02 First60=0.02 PredHel=0 Topology=o	0						2	12	.	18		8	0	0	3	1	0	12	1.51695	0	0	0.794362	0.213853	0	0.213853	2.52517	0.420861	Rm-123118	1.5031	0
Rm-12316	12316	73	0	Rm-12316	222	M	*	CYT		8.62	8.77			0.101	0.423	0.522	_	5	ExpAA=10.31 First60=5.65 PredHel=0 Topology=i	0						0	15.1	.	2.7		43	95	186	38	14	33	409	5.61939	28.4322	25.3081	6.93456	2.06339	5.67569	7.73908	74.0333	12.3389	Rm-12316	0.0821369	0.623484
Rm-123212	123212	65	0	Rm-123212	198	M	*	SIG	18-19	7.743	8.82	5.607	9.26	0.011	0.964	0.116	S	1	ExpAA=23.71 First60=23.71 PredHel=1 Topology=o5-27i	1	33.8	7.7	58.5		38	0	15.4	.	.		18	3	13	13	14	1	62	2.63743	1.00669	1.98325	2.65991	2.3135	0.192838	2.50634	10.7936	1.79894	Rm-123212	0.323326	0.10285
Rm-123266	123266	92	0	Rm-123266	274	I		CYT		9.739	4.44			0.063	0.149	0.89	_	2	ExpAA=0.02 First60=0.02 PredHel=0 Topology=o	0						0	12	12	4.3		8	0	1	0	1	0	10	0.847058	0	0.110242	0	0.119414	0	0.119414	1.07671	0.179452	Rm-123266	3.67237	0
Rm-123286	123286	89	0	Rm-123286	270	M	*	BL	23-24	10.306	11.26	7.716	10.6	0.584	0.161	0.095	M	3	ExpAA=18.49 First60=16.62 PredHel=0 Topology=o	0						0	14.6	5.6	4.5		1	8	48	1	0	4	62	0.107451	1.96864	5.37003	0.150046	0	0.565658	0.565658	8.16182	1.3603	Rm-123286	0.013339	0.317821
Rm-12329	12329	65	0	Rm-12329	192	M		CYT		7.561	9.9			0.466	0.278	0.241	M	5	ExpAA=17.31 First60=17.31 PredHel=1 Topology=o20-42i	1	33.8	30.8	35.4		23	0	18.5	1.5	.		2242	459	1202	1288	864	1044	7099	338.772	158.837	189.105	271.771	147.238	207.614	354.852	1313.34	218.889	Rm-12329	0.347614	0.137581
Rm-12330	12330	544	3.49265	Rm-12330	1635	A	*	SIG	19-20	57.251	8.98	55.167	8.79	0.401	0.921	0.006	S	3	ExpAA=228.72 First60=35.68 PredHel=8 Topology=i36-58o68-90i111-133o172-189i210-232o312-334i341-363o438-460i	8	31.4	37.5	31.1			2	14.2	6.1	4.2		488	5	14	86	6	16	615	8.65916	0.203185	0.258648	2.13093	0.120072	0.373645	0.493717	11.7456	1.95761	Rm-12330	2.8046	0.0176018
Rm-12331	12331	564	0	Rm-12331	1695	L	*	SIG	17-18	61.606	8.97	60.068	8.97	0.176	0.965	0.031	S	2	ExpAA=256.30 First60=44.58 PredHel=10 Topology=i7-29o34-56i77-99o109-131i136-158o192-209i230-252o332-354i361-383o458-480i	10	38.1	36.2	25.7			2	14.2	6.7	4.3		785	7	73	189	8	27	1089	13.4361	0.27439	1.30093	4.51732	0.154428	0.608207	0.762636	20.2914	3.3819	Rm-12331	1.95968	0.0137072
Rm-123310	123310	93	0	Rm-123310	282	M	*	BL	17-18	10.706	10.56	8.642	10.48	0.064	0.817	0.223	S	3	ExpAA=0.62 First60=0.04 PredHel=0 Topology=i	0						3	14	2.2	3.2		0	13	0	0	0	0	13	0	3.06291	0	0	0	0	0	3.06291	0.510485	Rm-123310	0	3062.91
Rm-12332	12332	541	0	Rm-12332	1626	L	*	SIG	22-23	60.529	6.57	58.123	6.36	0.039	0.952	0.032	S	1	ExpAA=2.60 First60=2.49 PredHel=0 Topology=o	0						1	13.5	6.8	6.7		2	6	3757	662	7	91	4525	0.0356848	0.245172	69.7943	16.494	0.140859	2.13687	2.27773	88.8469	14.8078	Rm-12332	0.0004018	0.00276709
Rm-12333	12333	275	0	Rm-12333	828	V	*	CYT		31.787	8.48			0.154	0.132	0.69	_	3	ExpAA=0.03 First60=0.00 PredHel=0 Topology=o	0						0	12	5.8	5.1	1 | 199 VSARSKK|IA 0.597 *ProP* |	49	40	292	19	11	55	466	1.71688	3.20974	10.6525	0.929634	0.434679	2.53624	2.97092	19.4797	3.24661	Rm-12333	0.0966504	0.197268
Rm-12334	12334	313	0	Rm-12334	942	M	*	CYT		36.404	6.8			0.055	0.1	0.92	_	1	ExpAA=0.07 First60=0.07 PredHel=0 Topology=o	0						0	11.5	5.8	5.1	1 | 237 VSARSKK|IA 0.597 *ProP* |	227	75	992	108	72	210	1684	6.99115	5.28993	31.8097	4.64474	2.50085	8.51189	11.0127	59.7483	9.95805	Rm-12334	0.132513	0.0971354
Rm-12337	12337	320	0	Rm-12337	963	M	*	CYT		33.946	8.77			0.089	0.075	0.91	_	1	ExpAA=0.02 First60=0.01 PredHel=0 Topology=o	0						9	15.9	19.1	5		3340	548	1457	2200	987	849	9381	100.622	37.8089	45.7017	92.5518	33.5349	33.6619	67.1969	343.881	57.3136	Rm-12337	0.41364	0.123529
Rm-12339	12339	82	0	Rm-12339	249	M	*	BL	23-24	9.479	9.72	6.847	10.03	0.067	0.704	0.155	S	3	ExpAA=6.45 First60=6.45 PredHel=0 Topology=o	0						0	7.3	6.1	3.7		552	321	438	281	232	163	1987	64.3151	85.6536	53.1342	45.7189	30.4856	24.9946	55.4802	304.302	50.717	Rm-12339	0.267993	0.391739
Rm-123398	123398	55	0	Rm-123398	163	M		BL	-1	6.706	9.47			0.016	0.877	0.322	S	3	ExpAA=22.42 First60=22.42 PredHel=1 Topology=o23-45i	1	40	41.8	18.2		10	0	9.1	.	7.3		4	4	2	4	1	0	15	0.711944	1.63047	0.370631	0.994171	0.200733	0	0.200733	3.90795	0.651324	Rm-123398	0.222691	0.715595
Rm-1234	1234	240	0	Rm-1234	723	L	*	CYT		26.375	9.43			0.131	0.043	0.909	_	2	ExpAA=0.00 First60=0.00 PredHel=0 Topology=o	0						19	14.6	3.8	9.6		2925	278	4139	396	346	360	8444	117.371	25.5474	172.924	22.1894	15.6583	19.0117	34.67	372.702	62.1171	Rm-1234	0.45968	0.0735905
Rm-123402	123402	55	0	Rm-123402	162	M		SIG	15-16	6.384	6.88	4.444	6.99	0.105	0.977	0.01	S	1	ExpAA=30.36 First60=30.36 PredHel=1 Topology=o15-37i	1	40	27.3	32.7		18	1	20	.	5.5		3	1	11	8	1	0	24	0.537254	0.410133	2.05105	2.00061	0.201972	0	0.201972	5.20103	0.866838	Rm-123402	0.115173	0.0855889
Rm-12341	12341	62	0	Rm-12341	184	L		SIG	22-23	7.122	10.15	4.697	10.47	0.189	0.762	0.051	S	3	ExpAA=5.26 First60=5.26 PredHel=0 Topology=o	0						0	17.7	3.2	1.6		1211	559	590	1075	1449	3788	8672	190.941	201.852	96.8575	236.69	257.666	786.049	1043.72	1770.06	295.009	Rm-12341	0.120917	0.128716
Rm-12343	12343	363	0	Rm-12343	1092	V	*	BL	20-21	39.462	6.31	37.301	6.31	0.102	0.274	0.459	_	5	ExpAA=0.03 First60=0.00 PredHel=0 Topology=o	0						0	10.7	8.8	6.9		630	262	300	229	169	227	1817	16.7375	15.9411	8.29847	8.49574	5.06373	7.93708	13.0008	62.4737	10.4123	Rm-12343	0.365951	0.342572
Rm-12347	12347	221	0.452489	Rm-12347	666	I	*	CYT		25.806	8.61			0.209	0.128	0.579	_	4	ExpAA=0.01 First60=0.00 PredHel=0 Topology=o	0						0	11.3	5	4.1	1 | 145 VSARSKK|IA 0.597 *ProP* |	11	12	490	5	3	43	564	0.479173	1.19715	22.2239	0.304148	0.147385	2.4652	2.61258	26.817	4.4695	Rm-12347	0.0181926	0.0467254
Rm-1235	1235	83	0	Rm-1235	248	M		CYT		9.03	4.46			0.057	0.128	0.911	_	2	ExpAA=0.01 First60=0.01 PredHel=0 Topology=o	0						5	15.7	9.6	2.4		36	1	2	6	6	9	60	4.21138	0.26791	0.2436	0.98014	0.791601	1.38563	2.17723	7.88026	1.31338	Rm-1235	1.14755	0.0351894
Rm-12354	12354	104	0	Rm-12354	315	M	*	SIG	19-20	12.766	9.66	10.306	9.83	0.357	0.826	0.021	S	3	ExpAA=0.36 First60=0.36 PredHel=0 Topology=o	0						0	16.3	.	4.8		261	64	364	302	135	356	1482	24.0383	13.4992	34.9052	38.8405	14.0226	43.1516	57.1742	168.457	28.0762	Rm-12354	0.166447	0.0871148
Rm-12355	12355	81	0	Rm-12355	246	M	*	SIG	27-28	9.289	10.44	6.276	11.55	0.045	0.904	0.037	S	1	ExpAA=11.61 First60=11.61 PredHel=0 Topology=o	0						1	17.3	2.5	7.4		1099	62	114	152	69	116	1612	129.609	16.7454	13.9981	25.0321	9.17742	18.0045	27.1819	212.567	35.4278	Rm-12355	1.56234	0.0855134
Rm-1236	1236	481	0	Rm-1236	1446	M	*	CYT		53.249	4.72			0.034	0.223	0.927	_	2	ExpAA=0.00 First60=0.00 PredHel=0 Topology=o	0						2	13.1	6.7	6		2120	72	63	130	40	62	2487	42.5345	3.30829	1.31605	3.6422	0.905104	1.63712	2.54223	53.3432	8.89054	Rm-1236	3.93482	0.0661183
Rm-12366	12366	44	0	Rm-12366	135	M	*	SIG	19-20	5.573	7.65	3.112	8.04	0.028	0.945	0.097	S	1	ExpAA=2.07 First60=2.07 PredHel=0 Topology=o	0						0	2.3	.	6.8		31	34	30	37	15	24	171	6.66195	16.7334	6.71254	11.1034	3.6355	6.78789	10.4234	51.6347	8.60579	Rm-12366	0.14813	0.479436
Rm-123681	123681	46	0	Rm-123681	141	M	*	SIG	21-22	5.526	9.73	3.083	10.45	0.029	0.871	0.149	S	2	ExpAA=10.37 First60=10.37 PredHel=0 Topology=i	0						0	4.3	2.2	2.2		3	0	3	3	0	1	10	0.617271	0	0.64269	0.861967	0	0.270794	0.270794	2.39272	0.398787	Rm-123681	0.347474	0
Rm-123683	123683	56	0	Rm-123683	171	M	*	BL	18-19	6.743	10.03	4.57	10.25	0.074	0.255	0.672	_	3	ExpAA=0.00 First60=0.00 PredHel=0 Topology=o	0						0	3.6	3.6	3.6		4	0	5	2	0	2	13	0.678637	0	0.883229	0.47383	0	0.446572	0.446572	2.48227	0.413711	Rm-123683	0.376053	0
Rm-123739	123739	48	0	Rm-123739	147	M	*	BL	18-19	5.663	4.44	3.531	4.56	0.025	0.79	0.36	S	3	ExpAA=2.44 First60=2.44 PredHel=0 Topology=o	0						0	10.4	4.2	.		3	10	1	2	0	0	16	0.592076	4.51983	0.205486	0.55119	0	0	0	5.86859	0.978098	Rm-123739	0.112189	3.34864
Rm-12374	12374	149	0	Rm-12374	448	M	*	SIG	24-25	16.936	9.65	14.2	10.2	0.028	0.98	0.028	S	1	ExpAA=1.02 First60=0.56 PredHel=0 Topology=o	0						1	17.4	2.7	5.4		45	25	138	20	9	71	308	2.91412	3.70768	9.30466	1.80859	0.657311	6.05115	6.70846	24.4435	4.07392	Rm-12374	0.135349	0.178797
Rm-12375	12375	296	0	Rm-12375	891	L	*	CYT		32.656	8.4			0.694	0.025	0.358	M	4	ExpAA=0.15 First60=0.01 PredHel=0 Topology=o	0						0	12.8	8.4	6.8		1489	57	45	88	69	43	1791	48.4831	4.25047	1.52558	4.00123	2.53383	1.84267	4.37651	62.6369	10.4395	Rm-12375	3.42521	0.0727977
Rm-123772	123772	100	0	Rm-123772	303	M	*	BL	18-19	11.085	9.88	9.153	10.1	0.115	0.657	0.35	S	4	ExpAA=6.75 First60=4.78 PredHel=0 Topology=o	0						0	13	7	9		16	6	16	5	10	7	60	1.53197	1.31567	1.59506	0.668522	1.07985	0.88209	1.96194	7.07317	1.17886	Rm-123772	0.27642	0.228475
Rm-12380	12380	54	0	Rm-12380	165	M	*	SIG	18-19	6.471	9.57	4.176	10.02	0.113	0.817	0.121	S	2	ExpAA=4.02 First60=4.02 PredHel=0 Topology=o	0						0	16.7	.	3.7		34	27	91	39	23	8	222	5.97817	10.8723	16.6593	9.57567	4.5609	1.85124	6.41214	49.4975	8.24959	Rm-12380	0.137365	0.281473
Rm-12383	12383	271	0	Rm-12383	816	P	*	CYT		29.907	8.9			0.101	0.19	0.699	_	3	ExpAA=44.79 First60=0.78 PredHel=2 Topology=i211-233o237-259i	2	16.2	1.5	82.3			1	12.2	4.8	7.4		9015	1145	13894	2046	1159	5354	32613	320.516	93.2299	514.323	101.579	46.4729	250.522	296.995	1326.64	221.107	Rm-12383	0.318563	0.0755869
Rm-12384	12384	203	1.47783	Rm-12384	612	M	*	CYT		22.14	6.06			0.072	0.112	0.904	_	2	ExpAA=0.83 First60=0.01 PredHel=0 Topology=o	0						0	8.4	8.4	4.9	1 | 129 IIQRGKR|AL 0.550 *ProP* |	312	7	2	39	8	2	370	14.7903	0.759953	0.0987138	2.58168	0.427706	0.124777	0.552483	18.7831	3.13052	Rm-12384	3.70329	0.042163
Rm-123855	123855	88	0	Rm-123855	267	D	*	CYT		10.699	8.94			0.053	0.086	0.95	_	1	ExpAA=0.00 First60=0.00 PredHel=0 Topology=o	0						0	11.4	1.1	8		6	4	15	5	0	0	30	0.651949	0.995379	1.69699	0.75866	0	0	0	4.10298	0.68383	Rm-123855	0.18886	0.320202
Rm-12386	12386	129	0	Rm-12386	390	M	*	CYT		14.738	4			0.05	0.078	0.958	_	1	ExpAA=0.09 First60=0.00 PredHel=0 Topology=o	0						0	6.2	6.2	3.9		1579	253	405	539	548	470	3794	117.46	43.1018	31.3682	55.9903	45.9751	46.0141	91.9892	339.91	56.6516	Rm-12386	0.528029	0.145217
Rm-123867	123867	44	0	Rm-123867	130	M		SIG	16-17	5.093	10.85	3.236	9.3	0.387	0.555	0.074	S	5	ExpAA=0.04 First60=0.04 PredHel=0 Topology=o	0						0	9.1	2.3	6.8		0	0	1	0	4	9	14	0	0	0.232357	0	1.00675	2.64336	3.65012	3.88247	0.647079	Rm-123867	0	0
Rm-123915	123915	60	0	Rm-123915	179	M		SIG	18-19	6.668	10.3	4.355	10.04	0.576	0.625	0.029	S	5	ExpAA=0.04 First60=0.04 PredHel=0 Topology=o	0						3	18.3	6.7	5		10	3	1	5	0	1	20	1.62077	1.11355	0.168751	1.13163	0	0.213307	0.213307	4.248	0.708	Rm-123915	0.616675	0.355146
Rm-123918	123918	84	0	Rm-123918	249	M		BL		9.177	10.42			0.071	0.65	0.409	S	4	ExpAA=0.25 First60=0.24 PredHel=0 Topology=o	0						0	19	4.8	3.6		36	7	5	9	14	5	76	4.19447	1.86784	0.606555	1.46431	1.83965	0.766705	2.60636	10.7395	1.78992	Rm-123918	0.640763	0.210515
Rm-12392	12392	625	0	Rm-12392	1878	S	*	CYT		67.927	8.4			0.06	0.107	0.934	_	1	ExpAA=0.00 First60=0.00 PredHel=0 Topology=o	0						0	16	8.3	4.2	1 | 387 ASMRRKR|MA 0.768 *ProP* |	51	96	239	71	10	31	498	0.787858	3.39637	3.84416	1.53162	0.174225	0.630266	0.804491	10.3645	1.72742	Rm-12392	0.0822601	0.487345
Rm-12395	12395	50	0	Rm-12395	153	M	*	SIG	20-21	5.502	8.94	3.35	8.5	0.364	0.751	0.02	S	4	ExpAA=0.44 First60=0.44 PredHel=0 Topology=o	0						0	18	2	4		966	591	24215	2382	313	765	29232	183.172	256.647	4780.71	630.723	66.936	190.909	257.845	6109.1	1018.18	Rm-12395	0.0309103	0.0438529
Rm-123981	123981	160	0	Rm-123981	479	M		SIG	24-25	18.571	6.13	15.507	5.72	0.068	0.871	0.105	S	2	ExpAA=1.06 First60=1.06 PredHel=0 Topology=o	0						1	11.9	2.5	5		11	13	6	2	0	7	39	0.66624	1.80322	0.378368	0.169154	0	0.557982	0.557982	3.57496	0.595827	Rm-123981	0.22897	1.01719
Rm-123996	123996	344	0	Rm-123996	1035	M	*	CYT		40.516	9.52			0.036	0.422	0.845	_	3	ExpAA=137.38 First60=19.38 PredHel=7 Topology=o32-54i67-89o115-134i141-160o170-192i205-224o234-251i	7	40.7	22.7	36.6			0	10.8	8.1	3.2		604	40	77	44	11	29	805	16.9305	2.56779	2.24724	1.72227	0.347744	1.06983	1.41757	24.8854	4.14756	Rm-123996	2.12805	0.115052
Rm-1240	1240	100	0	Rm-1240	303	M	*	SIG	35-36	11.401	7.67	7.174	6.35	0.022	0.964	0.111	S	1	ExpAA=0.79 First60=0.79 PredHel=0 Topology=o	0						0	11	3	5		855	70	80	169	129	120	1423	81.8648	15.3495	7.97529	22.5961	13.9301	15.1215	29.0516	156.837	26.1395	Rm-1240	1.09192	0.108486
Rm-124001	124001	131	0	Rm-124001	396	M	*	BL	53-54	14.369	6.01	8.479	10.95	0.036	0.627	0.78	_	5	ExpAA=67.96 First60=22.80 PredHel=3 Topology=o36-58i71-93o103-125i	3	50.4	35.1	14.5			2	13.7	6.9	3.8		36	1	1	2	0	6	46	2.63743	0.167782	0.0762788	0.204608	0	0.578514	0.578514	3.66461	0.610769	Rm-124001	2.56514	0.0479674
Rm-124002	124002	143	4.89511	Rm-124002	432	M	*	BL	53-54	14.709	6.01	8.823	10.95	0.038	0.571	0.796	_	4	ExpAA=79.90 First60=22.75 PredHel=4 Topology=o36-58i65-87o92-111i118-140o	4	59.4	30.8	9.8			2	13.3	6.3	3.5		58	2	0	3	4	8	75	3.89509	0.3076	0	0.281336	0.302958	0.707072	1.01003	5.49406	0.915677	Rm-124002	2.43448	0.0592968
Rm-124003	124003	315	0	Rm-124003	948	M	*	CYT		34.833	7.07			0.067	0.128	0.897	_	2	ExpAA=1.65 First60=0.00 PredHel=0 Topology=o	0						0	13	4.8	4.1		108	0	2	4	4	22	140	3.30513	0	0.0637266	0.170939	0.138057	0.886078	1.02413	4.56393	0.760655	Rm-124003	2.62354	0
Rm-124031	124031	151	0	Rm-124031	456	R	*	BL		16.546	9.79			0.092	0.092	0.878	_	2	ExpAA=17.85 First60=8.21 PredHel=0 Topology=o	0						0	9.9	13.2	6.6		5	0	3	3	1	0	12	0.318111	0	0.198726	0.266529	0.0717533	0	0.0717533	0.85512	0.14252	Rm-124031	0.591274	0
Rm-124032	124032	183	1.0929	Rm-124032	552	G	*	ANC		19.626	10.23			0.225	0.594	0.223	S	4	ExpAA=6.97 First60=0.01 PredHel=0 Topology=o	0						0	12.6	13.1	5.5		5	1	8	4	6	0	24	0.262787	0.120365	0.437774	0.293569	0.355647	0	0.355647	1.47014	0.245024	Rm-124032	0.217475	0.0891081
Rm-124035	124035	232	0	Rm-124035	699	M	*	CYT		26.126	8.98			0.079	0.064	0.932	_	1	ExpAA=0.01 First60=0.00 PredHel=0 Topology=o	0						0	10.3	5.2	5.6		1452	50	350	508	106	631	3097	60.2647	4.75262	15.1248	29.4425	4.96176	34.4675	39.4292	149.014	24.8356	Rm-124035	0.679037	0.0329443
Rm-124036	124036	62	0	Rm-124036	189	M	*	BL	28-29	6.756	10.94	3.562	6.92	0.564	0.241	0.063	M	4	ExpAA=16.31 First60=16.31 PredHel=0 Topology=o	0						0	6.5	9.7	4.8		107	9	7	17	0	2	142	16.4246	3.16388	1.11876	3.64398	0	0.404041	0.404041	24.7553	4.12588	Rm-124036	1.97135	0.146528
Rm-124037	124037	160	0	Rm-124037	478	G		CYT		17.385	9.85			0.084	0.252	0.661	_	3	ExpAA=60.77 First60=0.01 PredHel=3 Topology=i66-88o103-125i132-154o	3	41.3	13.1	45.6			0	10	11.3	1.3		26	0	0	1	0	0	27	1.57804	0	0	0.0847541	0	0	0	1.6628	0.277133	Rm-124037	18.402	0
Rm-124043	124043	224	0	Rm-124043	669	M		BL	38-39	26.071	9.11	21.616	7.5	0.052	0.922	0.09	S	1	ExpAA=22.78 First60=22.62 PredHel=1 Topology=i21-43o	1	9.8	80.8	9.4		181	0	10.3	6.3	4	1 | 146 DIGGERR|SV 0.583 *ProP* |	138	0	4	6	7	6	161	5.98448	0	0.180606	0.36334	0.342357	0.342439	0.684795	7.21322	1.2022	Rm-124043	4.86645	0
Rm-12405	12405	78	0	Rm-12405	237	M	*	CYT		9.216	7.79			0.317	0.184	0.412	_	5	ExpAA=32.47 First60=20.60 PredHel=1 Topology=i52-71o	1	24.4	9	66.7		7	0	12.8	2.6	1.3	1 | 14 YSHRLKK|FS 0.542 *ProP* |	138	33	252	65	23	59	570	16.8929	9.25136	32.1182	11.111	3.17531	9.5052	12.6805	82.054	13.6757	Rm-12405	0.259244	0.127073
Rm-12406	12406	60	0	Rm-12406	183	M	*	SIG	15-16	6.684	4.54	4.787	4.54	0.024	0.967	0.075	S	1	ExpAA=10.31 First60=10.31 PredHel=0 Topology=o	0						0	18.3	6.7	3.3		95	110	75	130	444	163	1017	15.0607	39.9376	12.3797	28.7793	79.385	34.009	113.394	209.551	34.9252	Rm-12406	0.0774364	0.23546
Rm-124062	124062	76	0	Rm-124062	231	M	*	SIG	19-20	8.584	8.95	6.239	9.75	0.056	0.926	0.074	S	1	ExpAA=0.01 First60=0.01 PredHel=0 Topology=o	0						1	23.7	.	1.3		28	21	9	12	11	0	81	3.51657	6.04014	1.17687	2.10454	1.55807	0	1.55807	14.3962	2.39937	Rm-124062	0.323196	0.722759
Rm-124063	124063	54	0	Rm-124063	165	M	*	SIG	30-31	6.472	9.84	2.865	12.48	0.055	0.864	0.04	S	1	ExpAA=20.71 First60=20.71 PredHel=1 Topology=o5-27i	1	40.7	9.3	50		27	0	22.2	.	3.7		14	5	0	0	0	0	19	2.4616	2.01338	0	0	0	0	0	4.47498	0.74583	Rm-124063	1.22201	0.817583
Rm-124070	124070	254	0	Rm-124070	765	M	*	ANC		29.271	9.55	23.999	9.86	0.007	0.977	0.28	S	2	ExpAA=43.19 First60=27.10 PredHel=1 Topology=o25-47i	1	8.7	9.8	81.5		207	0	6.7	7.5	3.9	1 | 129 HKRRLIR|AV 0.590 *ProP* |	1100	96	93	211	101	37	1638	41.7162	8.33776	3.67215	11.174	4.31983	1.84671	6.16654	71.0667	11.8444	Rm-124070	1.42126	0.132915
Rm-124073	124073	80	0	Rm-124073	243	L	*	BL	15-16	8.971	4.73	7.262	4.89	0.064	0.486	0.639	_	5	ExpAA=0.01 First60=0.01 PredHel=0 Topology=o	0						0	5	8.8	2.5		12	18	17	18	1	3	69	1.43268	4.9216	2.11321	3.00092	0.134648	0.471381	0.60603	12.0744	2.01241	Rm-124073	0.134615	0.687966
Rm-124079	124079	46	0	Rm-124079	141	M	*	BL	44-45	5.004	9.19	0.221	5.49	0.053	0.789	0.196	S	3	ExpAA=22.36 First60=22.36 PredHel=1 Topology=o22-44i	1	47.8	47.8	4.3	1	2	0	6.5	8.7	.		0	0	0	20	0	0	20	0	0	0	5.74645	0	0	0	5.74645	0.957741	Rm-124079	0	0
Rm-124100	124100	51	0	Rm-124100	156	M	*	SIG	20-21	6.277	9.43	3.751	10	0.013	0.988	0.043	S	1	ExpAA=26.64 First60=26.64 PredHel=1 Topology=i7-29o	1	43.1	43.1	13.7		22	0	9.8	.	.		37	24	51	57	59	21	249	6.88099	10.2218	9.87517	14.8026	12.3747	5.13987	17.5146	59.2951	9.88252	Rm-124100	0.131279	0.208292
Rm-12414	12414	96	0	Rm-12414	291	M	*	CYT		10.997	8.01			0.055	0.702	0.295	S	3	ExpAA=22.39 First60=22.39 PredHel=1 Topology=o15-37i	1	22.9	15.6	61.5		59	2	12.5	3.1	6.3		4612	336	1706	1071	206	1121	9052	459.801	76.716	177.086	149.103	23.1623	147.086	170.248	1032.95	172.159	Rm-12414	0.80223	0.0802269
Rm-124144	124144	45	0	Rm-124144	132	M		SIG	24-25	5.219	8.94	2.36	8.22	0.502	0.745	0.013	S	4	ExpAA=0.20 First60=0.20 PredHel=0 Topology=o	0						1	17.8	2.2	6.7		37	12	51	23	14	18	155	8.13207	6.04014	11.6707	7.05899	3.47025	5.20662	8.67687	41.5787	6.92979	Rm-124144	0.243128	0.169955
Rm-12415	12415	219	0	Rm-12415	660	M	*	CYT		24.765	5.7			0.572	0.057	0.391	M	5	ExpAA=0.01 First60=0.01 PredHel=0 Topology=o	0						0	11.9	4.1	3.2		3267	179	649	413	217	663	5388	143.608	18.0198	29.703	25.351	10.7578	38.3554	49.1132	265.795	44.2992	Rm-12415	1.1753	0.0727259
Rm-12417	12417	88	0	Rm-12417	262	S		CYT		10.396	10.63			0.499	0.026	0.622	_	5	ExpAA=0.00 First60=0.00 PredHel=0 Topology=i	0						0	15.9	3.4	1.1		449	38	10	112	10	2	621	49.7186	9.63656	1.15292	17.3183	1.24884	0.291465	1.5403	79.3666	13.2278	Rm-12417	1.6769	0.138196
Rm-12421	12421	65	0	Rm-12421	198	M	*	SIG	20-21	7.655	11.65	5.13	12.31	0.604	0.341	0.092	M	4	ExpAA=0.02 First60=0.02 PredHel=0 Topology=o	0						0	9.2	6.2	.		28	73	37	31	9	21	199	4.10267	24.4961	5.64463	6.34286	1.48725	4.04959	5.53685	46.1231	7.68719	Rm-12421	0.0976327	1.13261
Rm-12424	12424	61	0	Rm-12424	186	M	*	SIG	21-22	7.165	10.04	4.655	10.3	0.077	0.921	0.019	S	1	ExpAA=20.77 First60=20.77 PredHel=1 Topology=i7-29o	1	36.1	52.5	11.5		32	0	8.2	3.3	1.6		4517	686	1482	666	261	1237	8849	704.548	245.048	240.677	145.061	45.9129	253.93	299.843	1635.18	272.529	Rm-12424	0.757066	0.176277
Rm-12425	12425	57	0	Rm-12425	170	M		SIG	16-17	6.804	11.47	5.02	11.32	0.87	0.03	0.142	M	2	ExpAA=0.00 First60=0.00 PredHel=0 Topology=i	0						0	14	.	1.8		180	18	24	28	6	54	310	30.7183	7.03499	4.26444	6.67264	1.15481	12.1284	13.2832	61.9735	10.3289	Rm-12425	0.982789	0.12805
Rm-12427	12427	338	0	Rm-12427	1017	K	*	CYT		37.076	4.79			0.271	0.066	0.694	_	3	ExpAA=0.00 First60=0.00 PredHel=0 Topology=o	0						99	32.8	2.1	11.8		172	886	39	42	14	24	1177	4.9066	57.8832	1.15836	1.67308	0.450416	0.901048	1.35146	66.9727	11.1621	Rm-12427	0.0790532	6.36744
Rm-12428	12428	299	0	Rm-12428	900	P	*	CYT		31.909	9.21			0.46	0.044	0.543	_	5	ExpAA=0.01 First60=0.00 PredHel=0 Topology=o	0						1	14	7	5.4		1027	38	2281	465	113	403	4327	33.1056	2.80531	76.5565	20.9314	4.10812	17.097	21.2051	154.604	25.7673	Rm-12428	0.272476	0.0184803
Rm-12431	12431	155	0	Rm-12431	468	M	*	CYT		17.439	5.31			0.043	0.386	0.575	_	5	ExpAA=0.01 First60=0.01 PredHel=0 Topology=o	0						0	13.5	4.5	1.9		11080	889	2883	2262	1726	5152	23992	686.859	126.211	186.079	195.81	120.671	420.327	540.998	1735.96	289.326	Rm-12431	0.654713	0.078404
Rm-124318	124318	89	0	Rm-124318	264	N		CYT		10.793	10.45			0.059	0.046	0.96	_	1	ExpAA=0.00 First60=0.00 PredHel=0 Topology=i	0						0	9	6.7	1.1		0	21	0	0	0	0	21	0	5.28512	0	0	0	0	0	5.28512	0.880854	Rm-124318	0	5285.12
Rm-124348	124348	144	0	Rm-124348	435	Y	*	CYT		16.863	10.51			0.269	0.045	0.767	_	3	ExpAA=0.01 First60=0.00 PredHel=0 Topology=o	0						3	18.1	2.8	6.3	1 | 48 NRNRVRR|SR 0.779 *ProP* |	68	30	58	40	25	26	247	4.53517	4.58218	4.02752	3.72528	1.88043	2.28214	4.16257	21.0327	3.50545	Rm-124348	0.274883	0.278526
Rm-12438	12438	340	0	Rm-12438	1023	M	*	CYT		35.596	8.48			0.771	0.071	0.131	M	2	ExpAA=0.08 First60=0.00 PredHel=0 Topology=o	0						2	13.2	8.8	4.4		5978	326	3875	2378	1692	2907	17156	169.533	21.173	114.418	94.1726	54.1167	108.499	162.616	561.913	93.6521	Rm-12438	0.432062	0.0391555
Rm-124405	124405	107	0	Rm-124405	318	H		CYT		12.215	5.08			0.125	0.03	0.928	_	1	ExpAA=0.02 First60=0.02 PredHel=0 Topology=o	0						0	9.3	5.6	2.8		13	0	2	0	2	4	21	1.18601	0	0.189977	0	0.205783	0.480275	0.686058	2.06205	0.343675	Rm-124405	1.3523	0
Rm-12441	12441	140	0	Rm-12441	423	M	*	SIG	21-22	15.508	9.48	13.438	9.35	0.068	0.97	0.013	S	1	ExpAA=17.47 First60=17.46 PredHel=1 Topology=i5-22o	1	12.1	84.3	3.6		118	0	12.1	10	2.9		950	310	744	8427	717103	23490	751024	65.1564	48.6924	53.129	807.089	55468.7	2120.31	57589	58563.1	9760.51	Rm-12441	0.00111382	0.000832144
Rm-124424	124424	43	0	Rm-124424	132	M	*	SIG	17-18	5.416	8.47	3.16	9.12	0.15	0.579	0.319	S	4	ExpAA=0.00 First60=0.00 PredHel=0 Topology=o	0						0	11.6	.	.		7	4	0	4	1	0	16	1.5385	2.01338	0	1.22765	0.247875	0	0.247875	5.02741	0.837901	Rm-124424	0.440843	0.667782
Rm-12443	12443	150	0	Rm-12443	453	M	*	SIG	-1	16.36	8.35			0.028	0.993	0.018	S	1	ExpAA=67.98 First60=43.10 PredHel=3 Topology=o4-26i39-61o86-108i	3	44	19.3	36.7			0	15.3	5.3	4		1074	193	895	403	358	301	3224	68.7828	28.3073	59.6793	36.0409	25.8578	25.3703	51.2281	244.038	40.6731	Rm-12443	0.392469	0.131215
Rm-12444	12444	63	0	Rm-12444	192	M	*	CYT		7.136	9.34			0.255	0.08	0.543	_	4	ExpAA=0.00 First60=0.00 PredHel=0 Topology=i	0						1	20.6	1.6	3.2		169	178	378	169	117	281	1292	25.5364	61.5969	59.4689	35.6594	19.9384	55.8808	75.8192	258.081	43.0135	Rm-12444	0.109812	0.313494
Rm-124459	124459	53	0	Rm-124459	156	M		SIG	23-24	5.839	8.28	3.298	9.98	0.019	0.972	0.057	S	1	ExpAA=8.12 First60=8.12 PredHel=0 Topology=o	0						3	22.6	3.8	9.4		167	110	271	283	331	48	1210	31.0574	46.8498	52.474	73.4937	69.4241	11.7483	81.1723	285.047	47.5079	Rm-124459	0.122278	0.196684
Rm-12446	12446	740	0	Rm-12446	2223	E	*	CYT		80.77	5.32			0.087	0.148	0.756	_	2	ExpAA=0.20 First60=0.20 PredHel=0 Topology=o	0						3	12.3	11.1	5.3	1 | 122 QISRTKK|DA 0.543 *ProP* |	7326	564	5100	2786	432	1350	17558	95.6095	16.857	69.2995	50.7727	6.35845	23.1874	29.5458	262.084	43.6807	Rm-12446	0.574314	0.0687398
Rm-124463	124463	66	0	Rm-124463	201	M	*	BL	33-34	7.802	9.57	3.915	9.86	0.096	0.132	0.771	_	2	ExpAA=0.71 First60=0.71 PredHel=0 Topology=i	0						0	22.7	.	1.5		32	11	1059	543	61	57	1763	4.61878	3.63611	159.147	109.444	9.9298	10.8277	20.7575	297.604	49.6006	Rm-124463	0.0157645	0.012369
Rm-124467	124467	59	0	Rm-124467	174	M		SIG	14-15	7.068	9.95	5.39	10.29	0.072	0.722	0.393	S	4	ExpAA=0.06 First60=0.06 PredHel=0 Topology=o	0						0	10.2	3.4	3.4	1 | 48 LVRREKR|RK 0.551 *ProP* |	10	3	0	0	2	0	15	1.66734	1.14554	0	0	0.376086	0	0.376086	3.18897	0.531495	Rm-124467	1.09504	0.560325
Rm-12449	12449	62	0	Rm-12449	189	M	*	CYT		6.922	9.59			0.128	0.163	0.796	_	2	ExpAA=0.04 First60=0.04 PredHel=0 Topology=i	0						0	16.1	3.2	3.2		473	50	302	221	82	261	1389	72.6061	17.5771	48.2663	47.3717	14.1958	52.7274	66.9231	252.744	42.1241	Rm-12449	0.403055	0.0747428
Rm-12451	12451	333	0	Rm-12451	996	W		CYT		37.953	9.46			0.085	0.059	0.889	_	1	ExpAA=12.78 First60=0.00 PredHel=0 Topology=o	0						0	15	4.8	4.5	1 | 331 KTCRPPR|SL 0.517 *ProP* |	24	38	196	30	8	32	328	0.699078	2.53492	5.94423	1.22025	0.262807	1.22673	1.48953	11.888	1.98134	Rm-12451	0.0624737	0.270995
Rm-12452	12452	584	3.93836	Rm-12452	1755	G	*	CYT		62.78	9.83			0.641	0.023	0.4	M	4	ExpAA=0.03 First60=0.00 PredHel=0 Topology=o	0						17	15.2	4.1	11		1168	82	626	677	424	163	3140	19.3081	3.10439	10.7745	15.6279	7.90488	3.54624	11.4511	60.266	10.0443	Rm-12452	0.471402	0.0543081
Rm-124546	124546	152	0	Rm-124546	454	M		SIG	44-45	16.752	8.62	12.152	7.99	0.328	0.935	0.014	S	2	ExpAA=46.69 First60=23.55 PredHel=2 Topology=i17-39o118-140i	2	28.9	52	19.1			1	20.4	5.3	4.6		7	2	22	22	3	0	56	0.447317	0.292694	1.46375	1.96316	0.216208	0	0.216208	4.38313	0.730521	Rm-124546	0.113624	0.0715383
Rm-12458	12458	150	0	Rm-12458	453	K	*	CYT		16.847	8.8			0.115	0.138	0.698	_	3	ExpAA=0.00 First60=0.00 PredHel=0 Topology=o	0						0	13.3	7.3	7.3		41663	31054	74149	152036	143799	28643	471344	2668.25	4554.69	4944.32	13596.8	10386.4	2414.23	12800.6	38564.7	6427.44	Rm-12458	0.0743318	0.133922
Rm-12459	12459	166	0	Rm-12459	495	M		CYT		18.522	9.2			0.841	0.015	0.208	M	2	ExpAA=0.00 First60=0.00 PredHel=0 Topology=o	0						1	13.9	7.2	7.8		15	30	75	220	24920	6513	31773	0.879143	4.02676	4.57673	18.0055	1647.21	502.381	2149.59	2177.08	362.847	Rm-12459	0.00040398	0.00185304
Rm-1246	1246	62	0	Rm-1246	189	M	*	CYT		7.04	9.82			0.043	0.737	0.212	S	3	ExpAA=18.44 First60=18.44 PredHel=1 Topology=i7-29o	1	35.5	53.2	11.3		33	0	14.5	4.8	4.8		10833	3459	7376	6733	31160	23922	83483	1662.88	1215.99	1178.85	1443.23	5394.39	4832.74	10227.1	15728.1	2621.35	Rm-1246	0.118226	0.0837913
Rm-12460	12460	70	0	Rm-12460	213	P	*	CYT		7.585	9.82			0.555	0.061	0.43	M	5	ExpAA=0.07 First60=0.06 PredHel=0 Topology=o	0						1	15.7	8.6	12.9		0	0	0	19	1158	353	1530	0	0	0	3.61379	177.883	63.278	241.161	244.775	40.7959	Rm-12460	0	0
Rm-124607	124607	64	0	Rm-124607	195	M	*	SIG	19-20	7.285	9.83	5.189	9.79	0.077	0.686	0.211	S	3	ExpAA=1.76 First60=1.75 PredHel=0 Topology=o	0						0	9.4	6.3	4.7		18	26	10	8	7	4	73	2.67801	8.85888	1.54905	1.66205	1.17455	0.783218	1.95776	16.7057	2.78429	Rm-124607	0.190894	1.12883
Rm-124615	124615	63	0	Rm-124615	188	M		SIG	27-28	7.201	9.51	4.3	9.73	0.062	0.829	0.156	S	2	ExpAA=39.37 First60=39.37 PredHel=2 Topology=i7-25o30-49i	2	58.7	7.9	33.3		14	0	12.7	.	.		5	3	8	5	1	0	22	0.771588	1.06024	1.28538	1.07746	0.17404	0	0.17404	4.3687	0.728117	Rm-124615	0.214442	0.320365
Rm-124621	124621	47	0	Rm-124621	144	M	*	SIG	16-17	5.626	8.91	3.654	9.39	0.124	0.69	0.21	S	3	ExpAA=0.00 First60=0.00 PredHel=0 Topology=o	0						0	14.9	4.3	2.1		18	3	19	30	5	0	75	3.62647	1.3842	3.98557	8.44009	1.13609	0	1.13609	18.5724	3.0954	Rm-124621	0.242622	0.0805272
Rm-12463	12463	286	0	Rm-12463	861	I	*	CYT		32.423	6.68			0.366	0.047	0.636	_	4	ExpAA=0.00 First60=0.00 PredHel=0 Topology=o	0						0	14	3.8	2.4		385	92	302	182	218	997	2176	12.9727	7.09945	10.595	8.56361	8.28438	44.2129	52.4973	91.7282	15.288	Rm-12463	0.16472	0.0838884
Rm-12464	12464	128	0	Rm-12464	387	M	*	SIG	20-21	14.378	6.48	12.3	6.77	0.04	0.987	0.038	S	1	ExpAA=19.36 First60=19.03 PredHel=1 Topology=i7-29o	1	17.2	77.3	5.5		99	0	13.3	8.6	3.1		166	14	16	24	55	253	528	12.4443	2.40357	1.24884	2.5124	4.65006	24.9613	29.6113	48.2205	8.03674	Rm-12464	0.347828	0.0524592
Rm-12467	12467	686	0	Rm-12467	2061	A	*	CYT		79.766	9.28			0.049	0.068	0.946	_	1	ExpAA=0.01 First60=0.00 PredHel=0 Topology=o	0						0	11.2	2.9	3.8		1499	528	53	225	19	26	2350	21.1007	17.0214	0.776778	4.42276	0.301635	0.481674	0.783309	44.105	7.35083	Rm-12467	0.917212	0.628455
Rm-124691	124691	50	0	Rm-124691	149	M		SIG	17-18	5.787	9.7	3.781	8.76	0.055	0.973	0.024	S	1	ExpAA=22.68 First60=22.68 PredHel=1 Topology=o27-49i	1	44	54	2	1	1	1	24	2	8		13	0	0	3	0	0	16	2.53122	0	0	0.815687	0	0	0	3.34691	0.557819	Rm-124691	3.09938	0
Rm-12470	12470	73	0	Rm-12470	222	M	*	SIG	17-18	8.357	9.41	6.449	9.8	0.205	0.762	0.061	S	3	ExpAA=9.32 First60=9.32 PredHel=0 Topology=o	0						0	15.1	5.5	4.1	1 | 34 RHQRQKR|VL 0.616 *ProP* |	2882	197	1855	341	119	833	6227	376.63	58.9594	252.4	62.2286	17.5388	143.268	160.807	911.025	151.838	Rm-12470	0.704776	0.0691958
Rm-124716	124716	59	0	Rm-124716	180	M	*	BL	19-20	6.687	10.29	4.713	10.17	0.345	0.187	0.282	M	5	ExpAA=2.58 First60=2.58 PredHel=0 Topology=o	0						0	20.3	1.7	1.7		6	0	14	5	39	0	64	0.967057	0	2.34939	1.12535	7.08923	0	7.08923	11.531	1.92184	Rm-124716	0.0915344	0
Rm-12473	12473	319	4.38872	Rm-12473	960	F	*	CYT		34.877	8.02			0.12	0.166	0.774	_	2	ExpAA=0.08 First60=0.05 PredHel=0 Topology=o	0						0	10.7	4.1	3.4		289	65	1	3	0	1	359	8.73374	4.49865	0.031465	0.126601	0	0.0397728	0.0397728	13.4302	2.23837	Rm-12473	1.85924	0.503623
Rm-124800	124800	83	0	Rm-124800	252	M	*	SIG	20-21	9.516	7.88	7.284	7.15	0.036	0.939	0.053	S	1	ExpAA=2.03 First60=2.03 PredHel=0 Topology=o	0						1	20.5	2.4	2.4		13	4	10	17	18	6	68	1.49664	1.05463	1.19867	2.73298	2.33711	0.909093	3.2462	9.72911	1.62152	Rm-124800	0.181775	0.121564
Rm-12481	12481	227	0	Rm-12481	684	M	*	CYT		25.823	8.69			0.084	0.071	0.907	_	1	ExpAA=0.00 First60=0.00 PredHel=0 Topology=o	0						0	16.3	5.7	3.1		2458	306	4228	761	628	1292	9673	104.256	29.7239	186.715	45.0731	30.0407	72.1214	102.162	467.929	77.9882	Rm-12481	0.286673	0.0678307
Rm-124819	124819	51	0	Rm-124819	150	M		SIG	19-20	5.963	9.8	3.603	10.76	0.925	0.149	0.021	M	2	ExpAA=0.06 First60=0.06 PredHel=0 Topology=o	0						1	27.5	2	2		3	2	1	2	0	0	8	0.580234	0.885888	0.201376	0.540166	0	0	0	2.20766	0.367944	Rm-124819	0.356315	0.669718
Rm-12482	12482	75	0	Rm-12482	228	M	*	CYT		8.675	11.94			0.151	0.044	0.909	_	2	ExpAA=0.00 First60=0.00 PredHel=0 Topology=i	0						0	4	5.3	2.7		14613	1226	9429	13441	8380	18256	65345	1859.42	357.269	1249.19	2388.28	1202.59	3057.23	4259.82	10114	1685.66	Rm-12482	0.22526	0.0366178
Rm-12486	12486	613	0	Rm-12486	1842	M	*	CYT		68.104	4.69			0.21	0.143	0.539	_	4	ExpAA=0.01 First60=0.00 PredHel=0 Topology=o	0						1	14.2	7	4.9	2 | 153 SETRPRR|PV 0.560 *ProP* | 170 NRNRGDK|DV 0.522 *ProP* |	1383	58	132	171	57	165	1966	21.7824	2.09208	2.16463	3.76093	1.01249	3.4202	4.4327	34.2327	5.70546	Rm-12486	1.7494	0.0650893
Rm-12487	12487	87	0	Rm-12487	264	L	*	CYT		10.181	10.18			0.051	0.299	0.837	_	3	ExpAA=0.03 First60=0.02 PredHel=0 Topology=o	0						1	16.1	1.1	2.3		63	50	182	73	12	40	420	6.92325	12.5836	20.8241	11.2023	1.48725	5.78514	7.27239	58.8057	9.80095	Rm-12487	0.133439	0.272237
Rm-124896	124896	45	0	Rm-124896	132	M		BL	22-23	5.245	11.68	2.89	11.68	0.095	0.818	0.065	S	2	ExpAA=22.24 First60=22.24 PredHel=1 Topology=o6-28i	1	48.9	13.3	37.8		17	0	13.3	4.4	.		5	10	11	11	3	4	44	1.09893	5.03345	2.5172	3.37604	0.743625	1.15703	1.90065	13.9263	2.32105	Rm-124896	0.0856641	0.565949
Rm-12490	12490	355	0	Rm-12490	1068	N	*	CYT		40.516	8.57			0.585	0.057	0.368	M	4	ExpAA=0.03 First60=0.01 PredHel=0 Topology=o	0						0	10.1	5.9	4.2		1883	248	319	428	274	257	3409	51.1508	15.4284	9.02233	16.2353	8.39433	9.18797	17.5823	109.419	18.2365	Rm-12490	0.877834	0.164146
Rm-12491	12491	399	0	Rm-12491	1200	M	*	SIG	21-22	44.355	5.89	42.18	5.77	0.024	0.955	0.053	S	1	ExpAA=0.24 First60=0.13 PredHel=0 Topology=o	0						0	11.8	6	3.5		2158	137	1072	15133	899	228	19627	52.1727	7.58541	26.9844	510.896	24.5124	7.25456	31.7669	629.405	104.901	Rm-12491	0.0903841	0.0121987
Rm-12492	12492	350	0	Rm-12492	1053	M	*	SIG	21-22	38.938	6.72	36.768	6.49	0.02	0.961	0.054	S	1	ExpAA=0.23 First60=0.15 PredHel=0 Topology=o	0						0	12.3	5.4	3.7		662	37	120	2722	349	95	3985	18.2391	2.3346	3.44233	104.724	10.8444	3.44471	14.2891	143.03	23.8383	Rm-12492	0.146157	0.0165933
Rm-12493	12493	399	0	Rm-12493	1200	M	*	SIG	21-22	44.238	5.89	42.071	5.77	0.02	0.961	0.054	S	1	ExpAA=0.22 First60=0.12 PredHel=0 Topology=o	0						0	12	6.3	3.5		1347	91	2152	10407	857	402	15256	32.5657	5.03849	54.1702	351.344	23.3672	12.7909	36.1581	479.277	79.8794	Rm-12493	0.0729008	0.0106244
Rm-124941	124941	132	0	Rm-124941	399	Q	*	CYT		14.465	4.04			0.053	0.137	0.876	_	2	ExpAA=0.00 First60=0.00 PredHel=0 Topology=o	0						1	15.9	4.5	6.1		7	0	106	0	0	0	113	0.508978	0	8.02476	0	0	0	0	8.53374	1.42229	Rm-124941	0.063418	0
Rm-124942	124942	47	0	Rm-124942	144	M	*	CYT		5.365	9.69			0.137	0.054	0.857	_	2	ExpAA=0.01 First60=0.01 PredHel=0 Topology=o	0						0	14.9	6.4	4.3		88	2	0	4	0	0	94	17.7294	0.922799	0	1.12535	0	0	0	19.7775	3.29626	Rm-124942	8.65209	0.04894
Rm-12496	12496	177	0	Rm-12496	534	M	*	CYT		18.711	9.77			0.286	0.074	0.699	_	3	ExpAA=0.00 First60=0.00 PredHel=0 Topology=o	0						20	20.9	8.5	10.7		33328	1354	4802	4070	4791	5413	53758	1810.68	168.468	271.631	308.775	293.556	387.039	680.595	3240.15	540.025	Rm-12496	1.26668	0.0548455
Rm-12498	12498	68	0	Rm-12498	201	M		BL	18-19	8.027	10.24	5.973	10.56	0.068	0.655	0.316	S	4	ExpAA=0.26 First60=0.26 PredHel=0 Topology=o	0						2	17.6	1.5	5.9	1 | 66 KTCRPPR|SL 0.517 *ProP* |	1508	45	19	120	44	11	1747	217.66	14.875	2.85533	24.1865	7.16248	2.08956	9.25203	268.829	44.8048	Rm-12498	4.25368	0.0585733
Rm-124984	124984	53	0	Rm-124984	162	M	*	CYT		6.261	7.78			0.024	0.716	0.494	S	4	ExpAA=6.66 First60=6.66 PredHel=0 Topology=o	0						0	15.1	.	.		15	17	0	2	0	0	34	2.68627	6.97226	0	0.500154	0	0	0	10.1587	1.69311	Rm-124984	0.359443	2.18743
Rm-12499	12499	79	0	Rm-12499	240	M	*	CYT		8.762	8.84			0.229	0.226	0.373	_	5	ExpAA=4.55 First60=4.54 PredHel=0 Topology=o	0						1	13.9	6.3	7.6		1788	122	68	405	83	514	2980	216.137	33.7745	8.55848	68.3648	11.3155	81.7729	93.0884	419.923	69.9872	Rm-12499	1.0606	0.0874646
Rm-12500	12500	48	0	Rm-12500	147	M	*	SIG	28-29	4.856	5.97	2.137	6.23	0.013	0.97	0.062	S	1	ExpAA=22.66 First60=22.66 PredHel=1 Topology=i13-35o	1	45.8	27.1	27.1		13	1	12.5	12.5	2.1		49	16	63	18	23	47	216	9.67057	7.23173	12.9456	4.96071	5.11938	12.2078	17.3272	52.1358	8.6893	Rm-12500	0.227724	0.161045
Rm-12501	12501	510	0	Rm-12501	1533	G	*	CYT		57.369	8.79			0.29	0.061	0.679	_	4	ExpAA=0.18 First60=0.00 PredHel=0 Topology=o	0						0	16.1	3.3	1.6		837	92	361	116	9	52	1467	15.8401	3.98736	7.11319	3.06552	0.192091	1.29515	1.48724	31.4934	5.24889	Rm-12501	1.01187	0.144958
Rm-125023	125023	49	0	Rm-125023	150	M	*	SIG	33-34	5.733	10.86	1.999	12	0.247	0.793	0.019	S	3	ExpAA=16.97 First60=16.97 PredHel=1 Topology=i13-35o	1	44.9	28.6	26.5		14	0	16.3	.	8.2		11	6	4	0	0	1	22	2.12753	2.65766	0.805504	0	0	0.254546	0.254546	5.84524	0.974207	Rm-125023	0.572114	0.833495
Rm-12505	12505	123	0	Rm-12505	372	R	*	CYT		13.981	5.22			0.106	0.057	0.916	_	1	ExpAA=0.44 First60=0.00 PredHel=0 Topology=o	0						0	10.6	7.3	4.1		1379	75	282	252	326	603	2917	107.546	13.3955	22.8984	27.4439	28.6735	61.8916	90.5652	261.849	43.6415	Rm-12505	0.696976	0.0539152
Rm-125072	125072	48	0	Rm-125072	141	M		CYT		5.344	8.07			0.177	0.236	0.456	_	4	ExpAA=21.31 First60=21.31 PredHel=1 Topology=o20-42i	1	45.8	41.7	12.5		6	0	18.8	6.3	.		5	3	5	10	0	2	25	1.02878	1.41365	1.07115	2.87322	0	0.541587	0.541587	6.9284	1.15473	Rm-125072	0.174352	0.256294
Rm-12508	12508	126	2.38095	Rm-12508	381	N	*	CYT		14.039	9.83			0.433	0.04	0.637	_	4	ExpAA=0.00 First60=0.00 PredHel=0 Topology=i	0						0	15.9	5.6	4.8		637	103	833	180	67	211	2031	48.5052	17.9619	66.0419	19.1397	5.75382	21.1454	26.8992	178.548	29.758	Rm-12508	0.372991	0.111852
Rm-12509	12509	253	0	Rm-12509	762	G	*	CYT		29.819	9.65			0.625	0.048	0.488	M	5	ExpAA=0.01 First60=0.00 PredHel=0 Topology=o	0						0	17.4	2.4	3.6		2453	254	627	481	286	516	4617	93.3934	22.1472	24.8549	25.5728	12.2805	25.8555	38.136	204.104	34.0174	Rm-12509	0.843571	0.121716
Rm-125091	125091	79	0	Rm-125091	240	M	*	SIG	17-18	9.433	8.77	7.313	9.38	0.336	0.941	0.004	S	2	ExpAA=45.37 First60=35.99 PredHel=2 Topology=o5-27i48-70o	2	55.7	17.7	26.6		9	0	10.1	2.5	10.1		16	2	0	2	1	0	21	1.93411	0.55368	0	0.337604	0.136331	0	0.136331	2.96173	0.493622	Rm-125091	1.88031	0.229833
Rm-12510	12510	81	0	Rm-12510	246	I	*	CYT		9.344	9.14			0.135	0.476	0.437	S	5	ExpAA=0.00 First60=0.00 PredHel=0 Topology=o	0						2	18.5	2.5	3.7		32	0	11	0	0	6	49	3.77388	0	1.35069	0	0	0.931266	0.931266	6.05584	1.00931	Rm-12510	1.65307	0
Rm-125106	125106	105	2.85714	Rm-125106	318	G	*	CYT		11.155	12.07			0.153	0.05	0.885	_	2	ExpAA=0.03 First60=0.03 PredHel=0 Topology=o	0						67	64.8	2.9	1		10	7	115	13	7	1	153	0.912318	1.46255	10.9237	1.65617	0.720241	0.120069	0.840309	15.7951	2.63251	Rm-125106	0.0612963	0.102037
Rm-125109	125109	53	0	Rm-125109	156	M		BL	15-16	5.635	9.25	3.87	8.52	0.229	0.751	0.041	S	3	ExpAA=16.97 First60=16.97 PredHel=0 Topology=o	0						0	13.2	5.7	5.7		5	0	0	0	0	7	12	0.929863	0	0	0	0	1.71329	1.71329	2.64315	0.440526	Rm-125109	0.542419	0
Rm-125126	125126	125	0	Rm-125126	378	V	*	CYT		13.784	5.91			0.266	0.044	0.776	_	3	ExpAA=0.00 First60=0.00 PredHel=0 Topology=o	0						0	12.8	8	5.6		55	4	4	2	2	0	67	4.22128	0.703085	0.319645	0.214352	0.173119	0	0.173119	5.63148	0.938581	Rm-125126	2.99127	0.142631
Rm-125128	125128	74	0	Rm-125128	221	M		BL	39-40	8.868	9.01	3.963	8.43	0.642	0.885	0.005	S	4	ExpAA=6.56 First60=6.56 PredHel=0 Topology=o	0						0	6.8	2.7	4.1		28	2	9	10	6	3	58	3.67569	0.601281	1.23013	1.83314	0.888312	0.518306	1.40662	8.74686	1.45781	Rm-125128	0.724679	0.0738078
Rm-125132	125132	55	0	Rm-125132	162	G		CYT		6.386	11.17			0.094	0.041	0.94	_	1	ExpAA=0.00 First60=0.00 PredHel=0 Topology=i	0						0	7.3	12.7	3.6	1 | 15 GRGRKNR|GE 0.598 *ProP* |	11	22	7	11	11	0	62	1.96993	9.02293	1.30522	2.75085	2.22169	0	2.22169	17.2706	2.87844	Rm-125132	0.12874	1.09386
Rm-12515	12515	144	0	Rm-12515	435	M	*	CYT		16.571	5.24			0.093	0.078	0.905	_	1	ExpAA=0.00 First60=0.00 PredHel=0 Topology=o	0						0	2.8	10.4	2.1		19629	2373	11757	6717	3503	8450	52429	1309.13	362.45	816.407	625.568	263.486	741.694	1005.18	4118.73	686.456	Rm-12515	0.465948	0.0964917
Rm-12522	12522	122	0	Rm-12522	369	F	*	CYT		14.266	10.06			0.325	0.034	0.803	_	3	ExpAA=0.00 First60=0.00 PredHel=0 Topology=o	0						0	18	3.3	4.1		233	29	117	45	14	43	481	18.3191	5.22169	9.57764	4.94054	1.24139	4.44938	5.69077	43.7497	7.29162	Rm-12522	0.720325	0.135526
Rm-12525	12525	169	4.14201	Rm-12525	510	M	*	CYT		18.249	7.73			0.09	0.222	0.712	_	3	ExpAA=6.48 First60=0.01 PredHel=0 Topology=o	0						1	11.2	5.9	3		3228	161	1957	520	152	491	6509	183.627	20.9747	115.91	41.3068	9.7517	36.7594	46.5111	408.329	68.0549	Rm-12525	0.817198	0.0541484
Rm-12526	12526	170	0	Rm-12526	513	M	*	CYT		19.177	7.04			0.095	0.158	0.755	_	3	ExpAA=6.42 First60=0.00 PredHel=0 Topology=o	0						1	11.8	6.5	2.9		1259	139	673	1231	13	152	3467	71.2003	18.0027	39.6275	97.2141	0.829149	11.3132	12.1423	238.187	39.6978	Rm-12526	0.426381	0.0817615
Rm-12529	12529	113	0	Rm-12529	342	P	*	ANC		13.006	8.19			0.013	0.931	0.256	S	2	ExpAA=52.20 First60=29.65 PredHel=2 Topology=o20-51i63-85o	2	46.9	42.5	10.6			1	15	1.8	5.3		76	47	55	20	9	39	246	6.44705	9.13086	4.85776	2.36915	0.86104	4.35408	5.21512	28.0199	4.66999	Rm-12529	0.298836	0.483368
Rm-12532	12532	57	0	Rm-12532	170	M		BL	19-20	6.849	8.28	4.404	8.63	0.026	0.971	0.071	S	1	ExpAA=14.37 First60=14.37 PredHel=0 Topology=o	0						1	12.3	.	5.3		7	10	12	6	4	0	39	1.1946	3.90833	2.13222	1.42985	0.769871	0	0.769871	9.43487	1.57248	Rm-12532	0.144953	0.707064
Rm-12533	12533	71	0	Rm-12533	216	F	*	CYT		8.095	11.09			0.605	0.082	0.308	M	4	ExpAA=0.00 First60=0.00 PredHel=0 Topology=o	0						7	23.9	5.6	7		5	2	288	12	9	7669	7985	0.671568	0.6152	40.2752	2.25069	1.36331	1355.63	1357	1400.81	233.468	Rm-12533	0.000479643	0.000439367
Rm-125332	125332	47	0	Rm-125332	144	M	*	SIG	21-22	5.16	7.75	2.877	6.75	0.035	0.919	0.073	S	1	ExpAA=0.29 First60=0.29 PredHel=0 Topology=o	0						3	21.3	6.4	4.3		19	0	9	0	0	0	28	3.82794	0	1.8879	0	0	0	0	5.71584	0.952639	Rm-125332	2.02654	0
Rm-12536	12536	43	0	Rm-12536	132	M	*	SIG	20-21	4.852	8.77	2.706	8.9	0.065	0.815	0.119	S	2	ExpAA=4.00 First60=4.00 PredHel=0 Topology=o	0						0	20.9	2.3	4.7		406	23	31	51	12	13	536	89.233	11.5769	7.09393	15.6525	2.9745	3.76034	6.73484	130.291	21.7152	Rm-12536	2.17327	0.0975185
Rm-125396	125396	45	0	Rm-125396	138	M	*	BL	38-39	5.308	11.45	0.912	12	0.267	0.259	0.408	_	5	ExpAA=21.24 First60=21.24 PredHel=1 Topology=o20-42i	1	48.9	44.4	6.7	1	3	0	4.4	4.4	.		12	3	0	1	0	0	16	2.52276	1.44438	0	0.293569	0	0	0	4.26071	0.710118	Rm-125396	1.45074	0.512678
Rm-1254	1254	120	0	Rm-1254	363	M	*	BL	39-40	13.393	8.01	8.983	7.68	0.026	0.856	0.33	S	3	ExpAA=32.68 First60=22.72 PredHel=1 Topology=o10-32i	1	18.3	8.3	73.3		88	0	10	4.2	3.3		804	229	1644	497	179	673	4026	64.2574	41.9149	136.803	55.4675	16.1344	70.789	86.9234	385.366	64.2276	Rm-1254	0.20011	0.12204
Rm-12544	12544	117	0	Rm-12544	354	M	*	BL	23-24	13.503	9.61	10.962	9.59	0.721	0.332	0.088	M	4	ExpAA=4.73 First60=4.73 PredHel=0 Topology=o	0						0	12	4.3	2.6		2	1	518	19	1	4	545	0.163908	0.187688	44.2004	2.1744	0.092428	0.431434	0.523862	47.2502	7.87503	Rm-12544	0.00348094	0.00398797
Rm-125477	125477	371	0	Rm-125477	1112	M		CYT		44.141	8.59			0.106	0.107	0.809	_	2	ExpAA=0.00 First60=0.00 PredHel=0 Topology=o	0						0	7	3.2	4		475	41	86	19	43	18	682	12.3926	2.44973	2.33611	0.692209	1.26523	0.618052	1.88328	19.7539	3.29232	Rm-125477	1.68324	0.141561
Rm-12548	12548	315	0	Rm-12548	948	M	*	CYT		35.214	5.56			0.257	0.488	0.15	S	4	ExpAA=0.04 First60=0.03 PredHel=0 Topology=o	0						3	14.3	4.4	5.7	1 | 259 VRQRKRK|SN 0.542 *ProP* |	5360	132	1149	585	249	912	8387	164.033	9.25136	36.6109	24.9998	8.59405	36.7319	45.326	280.221	46.7034	Rm-12548	1.41177	0.0341416
Rm-125498	125498	56	0	Rm-125498	165	M		SIG	17-18	6.981	9.03	4.719	8.15	0.63	0.459	0.043	M	5	ExpAA=0.19 First60=0.19 PredHel=0 Topology=o	0						0	12.5	1.8	5.4		0	8	3	1	6	0	18	0	3.22141	0.549208	0.24553	1.1898	0	1.1898	5.20595	0.867658	Rm-125498	0	1.62244
Rm-1255	1255	111	0	Rm-1255	332	M		CYT		12.893	8.06			0.042	0.606	0.515	S	5	ExpAA=40.64 First60=19.34 PredHel=2 Topology=i13-32o78-100i	2	36.9	41.4	21.6		11	0	13.5	0.9	0.9		604	70	793	86	15	45	1613	52.7804	14.0088	72.1497	10.4942	1.47829	5.17526	6.65355	156.087	26.0144	Rm-1255	0.510907	0.0985986
Rm-12550	12550	55	0	Rm-12550	168	M	*	SIG	20-21	6.311	5.36	4.042	8	0.017	0.952	0.103	S	1	ExpAA=8.09 First60=8.09 PredHel=0 Topology=o	0						1	14.5	3.6	3.6		346	10	7	17	2	1	383	59.7503	3.95485	1.2586	4.09947	0.389518	0.227273	0.616791	69.6801	11.6133	Rm-12550	6.01672	0.0601717
Rm-12553	12553	435	1.37931	Rm-12553	1308	L	*	SIG	26-27	48.566	9.79	45.641	9.97	0.027	0.929	0.066	S	1	ExpAA=7.80 First60=7.79 PredHel=0 Topology=o	0						2	11	5.3	3.7		114	11	121	111	74	251	682	2.52854	0.558759	2.79432	3.43798	1.8511	7.32695	9.17806	18.4977	3.08294	Rm-12553	0.15833	0.0311462
Rm-12555	12555	509	0	Rm-12555	1530	M	*	CYT		56.544	6.03			0.085	0.057	0.915	_	1	ExpAA=0.03 First60=0.00 PredHel=0 Topology=o	0						0	10.2	6.3	4.3		76	93	46	78	99	55	447	1.44111	4.0386	0.908167	2.06534	2.11714	1.37255	3.4897	11.9429	1.99049	Rm-12555	0.137211	0.510872
Rm-12560	12560	41	0	Rm-12560	126	M	*	BL	15-16	5.059	11.54	3.17	12	0.426	0.745	0.026	S	4	ExpAA=15.51 First60=15.51 PredHel=1 Topology=o4-23i	1	46.3	9.8	43.9		18	0	14.6	.	.		54	10	30	16	15	23	148	12.4336	5.27314	7.192	5.14444	3.89518	6.96971	10.8649	40.9081	6.81801	Rm-12560	0.436642	0.147973
Rm-125606	125606	138	0	Rm-125606	412	L		CYT		15.873	5.55			0.28	0.066	0.568	_	4	ExpAA=5.19 First60=4.77 PredHel=0 Topology=o	0						1	13.8	3.6	5.8		24	0	1	0	0	0	25	1.69	0	0.0733165	0	0	0	0	1.76332	0.293887	Rm-125606	22.7406	0
Rm-12561	12561	484	0	Rm-12561	1455	Q	*	BL	19-20	55.429	5.16	53.225	4.98	0.739	0.079	0.195	M	3	ExpAA=0.04 First60=0.03 PredHel=0 Topology=o	0						0	11.6	2.5	1		1430	248	1088	205	252	307	3530	28.5132	11.3247	22.5873	5.70794	5.66688	8.05625	13.7231	81.8564	13.6427	Rm-12561	0.534515	0.16056
Rm-12562	12562	46	0	Rm-12562	141	M	*	BL	-1	5.119	6.2			0.032	0.777	0.296	S	3	ExpAA=3.41 First60=3.41 PredHel=0 Topology=o	0						1	15.2	2.2	6.5		67	23	37	82	26	51	286	13.7857	10.838	7.92651	23.5604	6.03338	13.8105	19.8439	75.9545	12.6591	Rm-12562	0.221743	0.166437
Rm-12565	12565	266	0	Rm-12565	801	M	*	SIG	20-21	29.485	4.72	27.388	4.61	0.064	0.779	0.134	S	2	ExpAA=22.89 First60=0.10 PredHel=1 Topology=o207-229i	1	8.3	77.8	13.9		37	1	10.5	4.9	5.3		10659	1773	92453	6684	4903	15857	132329	386.062	147.067	3486.48	338.059	200.279	755.868	956.147	5313.82	885.637	Rm-12565	0.0783444	0.0284642
Rm-12567	12567	61	0	Rm-12567	186	H	*	ANC		7.325	9.53			0.554	0.061	0.338	M	4	ExpAA=19.41 First60=19.41 PredHel=1 Topology=o42-59i	1	27.9	68.9	3.3	1	2	0	8.2	1.6	8.2		913	44	71	59	43	25	1155	142.407	15.7174	11.5304	12.8507	7.56419	5.13198	12.6962	195.202	32.5336	Rm-12567	2.69732	0.0875691
Rm-1257	1257	179	0	Rm-1257	540	D	*	CYT		19.764	4.97			0.049	0.144	0.888	_	2	ExpAA=0.00 First60=0.00 PredHel=0 Topology=o	0						1	6.7	7.3	2.8		120	111	508	1586	233	222	2780	6.44705	13.6574	28.4164	118.987	14.1179	15.697	29.8149	197.322	32.8871	Rm-1257	0.0337761	0.0743602
Rm-125709	125709	57	0	Rm-125709	174	L	*	CYT		6.315	5.56			0.293	0.056	0.704	_	3	ExpAA=0.01 First60=0.01 PredHel=0 Topology=o	0						0	17.5	3.5	7		4	3	3	1	2	7	20	0.666936	1.14554	0.5208	0.23283	0.376086	1.53605	1.91214	4.47825	0.746375	Rm-125709	0.174943	0.343625
Rm-125736	125736	71	0	Rm-125736	212	S		CYT		8.682	11.14			0.062	0.047	0.957	_	1	ExpAA=0.00 First60=0.00 PredHel=0 Topology=o	0						0	5.6	7	.		58	32	107	43	119	4	363	7.93717	10.0289	15.2457	8.21715	18.3661	0.720413	19.0865	60.5155	10.0859	Rm-125736	0.150956	0.198641
Rm-125764	125764	137	0	Rm-125764	408	R		CYT		15.049	5.7			0.134	0.076	0.808	_	2	ExpAA=0.05 First60=0.00 PredHel=0 Topology=o	0						0	16.8	5.8	3.6		0	3	6	1	5	4	19	0	0.488541	0.444212	0.0992952	0.400974	0.374332	0.775307	1.80735	0.301226	Rm-125764	0	0.370159
Rm-125808	125808	65	0	Rm-125808	198	M	*	BL	22-23	7.412	8.59	4.889	8.16	0.075	0.857	0.151	S	2	ExpAA=0.05 First60=0.05 PredHel=0 Topology=o	0						0	16.9	4.6	6.2		3	0	6	11	1	6	27	0.439572	0	0.915346	2.25069	0.16525	1.15703	1.32228	4.92789	0.821314	Rm-125808	0.0979151	0
Rm-125814	125814	114	0.877193	Rm-125814	340	M		BL		12.2	5.45			0.067	0.443	0.602	_	5	ExpAA=0.00 First60=0.00 PredHel=0 Topology=o	0						3	16.7	5.3	7.9		52	0	0	3	0	0	55	4.43709	0	0	0.357463	0	0	0	4.79455	0.799092	Rm-125814	12.3781	0
Rm-12584	12584	616	0	Rm-12584	1851	M	*	CYT		70.578	8.92			0.467	0.134	0.355	M	5	ExpAA=2.72 First60=0.01 PredHel=0 Topology=o	0						0	13	3.4	3.4	1 | 580 MKLRQLR|HV 0.528 *ProP* |	797	134	238	246	288	256	1959	12.4918	4.80992	3.88392	5.38415	5.09088	5.28069	10.3716	36.9414	6.1569	Rm-12584	0.510901	0.149691
Rm-125852	125852	43	0	Rm-125852	132	M	*	SIG	22-23	5.017	12.01	2.466	12.49	0.327	0.501	0.041	S	5	ExpAA=19.83 First60=19.83 PredHel=1 Topology=o10-32i	1	51.2	23.3	25.6		11	0	11.6	9.3	2.3		0	15	1	3	1	0	20	0	7.55018	0.228836	0.920738	0.247875	0	0.247875	8.94763	1.49127	Rm-125852	0	5.39896
Rm-125860	125860	59	0	Rm-125860	176	M		BL	27-28	6.933	9.9	3.959	10.3	0.145	0.703	0.076	S	3	ExpAA=22.10 First60=22.10 PredHel=1 Topology=o10-32i	1	37.3	16.9	45.8		27	0	15.3	1.7	1.7		1	1	1	1	1	2	7	0.164839	0.377509	0.171627	0.230184	0.185906	0.433885	0.619791	1.56395	0.260659	Rm-125860	0.117733	0.317918
Rm-125870	125870	61	0	Rm-125870	181	R		CYT		7.911	11.01			0.069	0.041	0.957	_	1	ExpAA=0.00 First60=0.00 PredHel=0 Topology=i	0						0	4.9	1.6	.	1 | 9 RGSRKKR|NE 0.768 *ProP* |	2	13	2	1	0	0	18	0.320572	4.77205	0.333773	0.223826	0	0	0	5.65022	0.941703	Rm-125870	0.0601375	5.4279
Rm-12588	12588	98	0	Rm-12588	297	M	*	BL		11.227	9.47			0.678	0.15	0.133	M	3	ExpAA=15.06 First60=13.24 PredHel=0 Topology=o	0						0	9.2	6.1	1	1 | 14 VFERLKR|CV 0.646 *ProP* |	1553	107	239	532	488	235	3154	151.701	23.9369	24.3075	72.5678	53.7613	30.2113	83.9726	356.486	59.4143	Rm-12588	0.740779	0.0719797
Rm-1259	1259	466	0	Rm-1259	1401	M	*	SIG	18-19	52.106	5.16	50.15	5.09	0.02	0.971	0.047	S	1	ExpAA=0.48 First60=0.40 PredHel=0 Topology=o	0						0	14.4	7.1	5.2		201	43	230	1636	111	123	2344	4.16228	2.03925	4.95894	47.3079	2.59234	3.35216	5.9445	64.4129	10.7355	Rm-1259	0.0690817	0.0326936
Rm-125903	125903	78	0	Rm-125903	237	M	*	SIG	19-20	9.03	7.79	6.947	7.95	0.07	0.622	0.31	S	4	ExpAA=1.42 First60=1.34 PredHel=0 Topology=o	0						0	9	5.1	3.8		30	0	0	0	0	0	30	3.67237	0	0	0	0	0	0	3.67237	0.612062	Rm-125903	3672.37	0
Rm-12593	12593	446	0	Rm-12593	1341	M	*	BL		50.148	6.91			0.594	0.288	0.204	M	4	ExpAA=22.78 First60=22.78 PredHel=1 Topology=i26-48o	1	4.9	89.2	5.8		398	2	14.8	2.7	6.7		1860	77	67	195	76	34	2309	40.24	3.81506	1.50919	5.89107	1.85435	0.968072	2.82242	54.2777	9.04629	Rm-12593	2.86635	0.0756002
Rm-126012	126012	60	0	Rm-126012	183	F	*	CYT		7.954	12.11			0.717	0.035	0.328	M	4	ExpAA=0.00 First60=0.00 PredHel=0 Topology=i	0						0	18.3	.	.	3 | 53 TKSRRRR|KK 0.725 *ProP* | 55 SRRRRKK|KK 0.553 *ProP* | 56 RRRRKKK|KQ 0.553 *ProP* |	6	1	2	6	109	1	125	0.951204	0.363069	0.330125	1.32828	19.4887	0.208644	19.6973	22.67	3.77833	Rm-126012	0.0437944	0.0162753
Rm-126015	126015	55	0	Rm-126015	162	M		SIG	20-21	6.435	9.25	3.871	9.22	0.168	0.885	0.016	S	2	ExpAA=3.29 First60=3.29 PredHel=0 Topology=o	0						0	10.9	3.6	1.8		6	6	4	1	2	0	19	1.07451	2.4608	0.745837	0.250077	0.403944	0	0.403944	4.93517	0.822528	Rm-126015	0.278251	0.994115
Rm-12603	12603	62	0	Rm-12603	185	M		SIG	19-20	7.217	9.57	4.958	9.9	0.063	0.895	0.041	S	1	ExpAA=23.67 First60=23.39 PredHel=1 Topology=o5-22i	1	27.4	8.1	64.5		40	0	11.3	3.2	4.8		19	0	2	1	0	0	22	2.97958	0	0.326556	0.218986	0	0	0	3.52512	0.587521	Rm-12603	5.4517	0
Rm-126035	126035	82	0	Rm-126035	249	M	*	CYT		9.805	9.67			0.444	0.288	0.082	M	5	ExpAA=0.15 First60=0.06 PredHel=0 Topology=o	0						0	15.9	1.2	2.4		6	3	31	11	1	3	55	0.699078	0.800501	3.76064	1.78971	0.131404	0.460023	0.591426	7.64135	1.27356	Rm-126035	0.100684	0.117001
Rm-126070	126070	83	0	Rm-126070	252	M	*	CYT		9.344	9.46			0.216	0.287	0.475	_	5	ExpAA=0.04 First60=0.04 PredHel=0 Topology=o	0						0	18.1	2.4	2.4		146	7	0	14	2	5	174	16.8084	1.8456	0	2.25069	0.259679	0.757577	1.01726	21.9219	3.65365	Rm-126070	3.28639	0.0919245
Rm-126075	126075	76	0	Rm-126075	227	M		SIG	23-24	9.029	9.57	6.193	9.7	0.006	0.99	0.062	S	1	ExpAA=22.62 First60=22.62 PredHel=1 Topology=o4-26i	1	28.9	5.3	65.8		50	0	14.5	1.3	2.6		14	2	5	5	3	3	32	1.78927	0.585388	0.66534	0.892345	0.432416	0.504607	0.937023	4.86936	0.811561	Rm-126075	0.580725	0.136614
Rm-126084	126084	66	0	Rm-126084	201	M	*	CYT		7.449	9.1			0.149	0.671	0.134	S	3	ExpAA=0.34 First60=0.33 PredHel=0 Topology=i	0						0	15.2	3	1.5		14	4	10	2	4	4	38	2.02072	1.32222	1.50281	0.403109	0.651134	0.759839	1.41097	6.65983	1.10997	Rm-126084	0.435489	0.247671
Rm-1261	1261	85	0	Rm-1261	258	L	*	BL	19-20	9.197	7.87	6.987	8.51	0.034	0.862	0.146	S	2	ExpAA=9.03 First60=8.49 PredHel=0 Topology=o	0						0	11.8	3.5	2.4		38	157	225	154	5332	794	6700	4.27304	40.4315	26.3428	24.1819	676.203	117.506	793.709	888.938	148.156	Rm-1261	0.00483012	0.0476501
Rm-126136	126136	52	0	Rm-126136	153	M		SIG	23-24	5.819	10.95	3.259	11	0.135	0.873	0.033	S	2	ExpAA=15.90 First60=15.90 PredHel=0 Topology=o	0						2	21.2	3.8	5.8		66	40	38	43	48	13	248	12.5149	17.3703	7.50225	11.3859	10.2649	3.24421	13.5092	62.2825	10.3804	Rm-126136	0.251461	0.386754
Rm-126143	126143	46	0	Rm-126143	135	M		SIG	17-18	5.301	6.5	3.289	8.21	0.07	0.679	0.324	S	4	ExpAA=0.11 First60=0.11 PredHel=0 Topology=o	0						0	10.9	8.7	6.5		8	11	4	3	2	0	28	1.71921	5.41376	0.895005	0.900277	0.484733	0	0.484733	9.41299	1.56883	Rm-126143	0.223426	1.35336
Rm-126153	126153	55	0	Rm-126153	164	M		SIG	17-18	6.357	7.56	4.274	4.79	0.781	0.446	0.016	M	4	ExpAA=0.03 First60=0.03 PredHel=0 Topology=o	0						0	14.5	.	7.3		4	2	11	3	0	0	20	0.707603	0.810263	2.02604	0.741081	0	0	0	4.28499	0.714165	Rm-126153	0.197744	0.233121
Rm-1262	1262	118	0	Rm-1262	357	K	*	CYT		13.717	5.3			0.09	0.14	0.81	_	2	ExpAA=0.01 First60=0.00 PredHel=0 Topology=o	0						0	11.9	3.4	4.2		16	106	66	33	113	730	1064	1.30025	19.7277	5.58438	3.74485	10.3566	78.075	88.4316	118.789	19.7981	Rm-1262	0.0110669	0.199145
Rm-126204	126204	52	0	Rm-126204	159	M	*	SIG	21-22	6.079	8.64	3.43	8.05	0.079	0.912	0.041	S	1	ExpAA=1.75 First60=1.75 PredHel=0 Topology=o	0						1	19.2	1.9	3.8		6	21	11	7	4	0	49	1.09478	8.7753	2.08975	1.78357	0.823132	0	0.823132	14.5665	2.42776	Rm-126204	0.081259	1.51501
Rm-126240	126240	73	0	Rm-126240	217	L		CYT		8.44	9.51			0.062	0.177	0.873	_	2	ExpAA=0.00 First60=0.00 PredHel=0 Topology=o	0						1	11	5.5	4.1		7	0	0	0	4	1	12	0.935862	0	0	0	0.603124	0.175953	0.779078	1.71494	0.285823	Rm-126240	1.1997	0
Rm-1263	1263	217	0	Rm-1263	654	V	*	CYT		25.321	4.97			0.066	0.067	0.932	_	1	ExpAA=0.00 First60=0.00 PredHel=0 Topology=o	0						0	11.5	3.7	2.3		72	73	73	55	272	767	1312	3.19395	7.41626	3.37166	3.40701	13.6081	44.7791	58.3872	75.7761	12.6293	Rm-1263	0.044004	0.108487
Rm-126329	126329	59	0	Rm-126329	174	M		SIG	19-20	7.02	6.69	4.616	5.99	0.147	0.882	0.029	S	2	ExpAA=3.80 First60=3.80 PredHel=0 Topology=o	0						1	13.6	.	11.9		15	27	9	15	26	6	98	2.50101	10.3099	1.5624	3.49245	4.88912	1.31662	6.20574	24.0715	4.01192	Rm-126329	0.115941	0.749124
Rm-126336	126336	65	0	Rm-126336	198	M	*	SIG	16-17	7.854	8.84	5.802	9.2	0.173	0.5	0.419	S	5	ExpAA=0.05 First60=0.05 PredHel=0 Topology=o	0						1	16.9	.	3.1		2	7	27	6	2	3	47	0.293048	2.34894	4.11906	1.22765	0.3305	0.578514	0.909014	8.89771	1.48295	Rm-126336	0.0340529	0.35863
Rm-126339	126339	62	0	Rm-126339	185	M		SIG	15-16	6.858	6.5	4.963	7.75	0.041	0.919	0.153	S	2	ExpAA=1.65 First60=1.65 PredHel=0 Topology=o	0						1	14.5	4.8	1.6		30	19	12	14	8	10	93	4.7046	6.82373	1.95934	3.06581	1.4149	2.06389	3.47878	20.0323	3.33871	Rm-126339	0.306916	0.516576
Rm-126404	126404	56	0	Rm-126404	165	F		ANC		7.139	8.5			0.033	0.994	0.006	S	1	ExpAA=44.25 First60=44.25 PredHel=2 Topology=i2-24o28-50i	2	78.6	7.1	14.3		6	0	12.5	3.6	5.4		38	44	15	44	67	1	209	6.68149	17.7178	2.74604	10.8033	13.2861	0.231405	13.5175	51.4661	8.57768	Rm-126404	0.149188	0.52498
Rm-126418	126418	65	0	Rm-126418	198	M	*	SIG	17-18	7.435	9.63	5.303	9.94	0.505	0.462	0.071	M	5	ExpAA=0.04 First60=0.04 PredHel=0 Topology=o	0						0	10.8	9.2	7.7	1 | 48 LPSRHIR|SS 0.619 *ProP* |	26	5	20	16	9	10	86	3.80962	1.67782	3.05115	3.27373	1.48725	1.92838	3.41563	15.228	2.53799	Rm-126418	0.333611	0.123814
Rm-126445	126445	53	0	Rm-126445	162	M	*	BL	22-23	6.27	4.35	3.407	3.84	0.084	0.862	0.202	S	2	ExpAA=1.47 First60=1.47 PredHel=0 Topology=o	0						1	7.5	1.9	3.8		9	12	1	6	2	1	31	1.61176	4.9216	0.186459	1.50046	0.403944	0.235691	0.639635	8.85992	1.47665	Rm-126445	0.222338	1.24935
Rm-126453	126453	53	0	Rm-126453	157	M		ANC		6.257	7.7	4.139	8.88	0.212	0.963	0.012	S	2	ExpAA=22.68 First60=22.68 PredHel=1 Topology=o28-50i	1	41.5	52.8	5.7	1	3	0	11.3	1.9	3.8		7	2	8	1	1	0	19	1.29352	0.846389	1.53918	0.258041	0.208404	0	0.208404	4.14553	0.690922	Rm-126453	0.453386	0.256471
Rm-126459	126459	137	0	Rm-126459	410	M		SIG	23-24	15.251	5.3	12.841	5.35	0.047	0.925	0.081	S	1	ExpAA=34.04 First60=34.02 PredHel=0 Topology=o	0						4	13.9	5.8	9.5		1	0	0	0	2	0	3	0.0707603	0	0	0	0.159607	0	0.159607	0.230368	0.0383946	Rm-126459	0.44058	0
Rm-126465	126465	44	0	Rm-126465	131	M		BL	23-24	4.819	9.78	2.247	9.99	0.36	0.662	0.058	S	4	ExpAA=0.01 First60=0.01 PredHel=0 Topology=o	0						1	22.7	9.1	2.3		12	0	0	0	1	1	14	2.65756	0	0	0	0.249767	0.291465	0.541232	3.19879	0.533132	Rm-126465	4.90115	0
Rm-12655	12655	96	0	Rm-12655	287	Q		CYT		11.451	4.9			0.075	0.177	0.854	_	2	ExpAA=0.00 First60=0.00 PredHel=0 Topology=o	0						0	5.2	1	1		8	7	0	0	0	0	15	0.808689	1.62053	0	0	0	0	0	2.42922	0.404869	Rm-12655	0.498721	2.00142
Rm-12656	12656	82	0	Rm-12656	249	M	*	CYT		9.405	10.5			0.523	0.057	0.391	M	5	ExpAA=13.20 First60=5.29 PredHel=0 Topology=i	0						1	17.1	4.9	2.4		30	3	8	7	2	36	86	3.49539	0.800501	0.970487	1.1389	0.262807	5.52027	5.78308	12.1884	2.03139	Rm-12656	0.402047	0.070288
Rm-126572	126572	48	0	Rm-126572	147	M	*	SIG	18-19	5.773	5.91	3.306	8.02	0.021	0.951	0.109	S	1	ExpAA=1.78 First60=1.78 PredHel=0 Topology=o	0						0	14.6	.	.		9	1	1	3	1	0	15	1.77623	0.451983	0.205486	0.826785	0.222582	0	0.222582	3.48306	0.580511	Rm-126572	1.04005	0.149067
Rm-126655	126655	68	0	Rm-126655	207	M	*	CYT		8.076	9.66			0.1	0.171	0.673	_	3	ExpAA=0.04 First60=0.04 PredHel=0 Topology=i	0						0	7.4	2.9	4.4		5	14	63	6	5	0	93	0.700766	4.49363	9.19326	1.17427	0.790326	0	0.790326	16.3523	2.72538	Rm-126655	0.0447703	0.378902
Rm-126710	126710	130	0	Rm-126710	393	V	*	CYT		14.549	10.6			0.593	0.076	0.357	M	4	ExpAA=1.45 First60=1.22 PredHel=0 Topology=o	0						1	18.5	1.5	6.2		3	7	4	4	10	55	83	0.221464	1.18344	0.307444	0.41234	0.832557	5.34352	6.17608	8.30077	1.38346	Rm-126710	0.0274078	0.166252
Rm-12675	12675	410	2.19512	Rm-12675	1233	R	*	SIG	24-25	44.813	9.91	42.238	9.83	0.117	0.963	0.005	S	1	ExpAA=213.44 First60=43.03 PredHel=10 Topology=i5-27o31-53i60-82o86-108i179-201o206-228i235-254o264-283i296-318o348-370i	10	52.2	12.9	34.9			2	14.4	5.6	6.8		1	9	20	4	2	0	36	0.0235294	0.484975	0.489966	0.131427	0.053073	0	0.053073	1.18297	0.197162	Rm-12675	0.0202762	0.693817
Rm-126843	126843	41	0	Rm-126843	126	N	*	CYT		5.205	11.11			0.057	0.042	0.965	_	1	ExpAA=0.00 First60=0.00 PredHel=0 Topology=i	0						0	4.9	2.4	.		1	12	0	1	1	0	15	0.230252	6.32777	0	0.321527	0.259679	0	0.259679	7.13923	1.18987	Rm-126843	0.0333217	7.78843
Rm-126860	126860	65	0	Rm-126860	192	M		SIG	20-21	7.512	9.17	5.321	8.09	0.051	0.675	0.356	S	4	ExpAA=0.07 First60=0.07 PredHel=0 Topology=o	0						0	15.4	4.6	3.1		10	3	8	2	2	3	28	1.51103	1.03815	1.2586	0.422005	0.340828	0.596592	0.93742	5.1672	0.8612	Rm-126860	0.413168	0.251365
Rm-12688	12688	68	0	Rm-12688	207	T	*	CYT		7.638	4.81			0.054	0.066	0.948	_	1	ExpAA=0.00 First60=0.00 PredHel=0 Topology=o	0						0	11.8	7.4	5.9		1358	99	396	247	266	708	3074	190.328	31.7764	57.7862	48.3409	42.0454	130.593	172.638	500.87	83.4784	Rm-12688	0.612888	0.0677398
Rm-1269	1269	464	0	Rm-1269	1395	M	*	CYT		51.228	8.93			0.04	0.628	0.735	_	5	ExpAA=220.64 First60=21.32 PredHel=10 Topology=i26-48o63-85i92-114o119-141i161-183o223-245i299-321o336-358i365-382o430-452i	10	46.3	26.5	27.2			0	12.1	5.8	5.2		683	11	51	224	2348	659	3976	14.2043	0.523912	1.10432	6.50523	55.072	18.0372	73.1091	95.4469	15.9078	Rm-1269	0.174836	0.00551928
Rm-126960	126960	49	0	Rm-126960	144	M		SIG	20-21	5.778	8.61	3.313	6.74	0.138	0.51	0.334	S	5	ExpAA=0.00 First60=0.00 PredHel=0 Topology=o	0						0	12.2	6.1	8.2		3	17	5	1	2	0	28	0.604411	7.8438	1.04883	0.281336	0.454438	0	0.454438	10.2328	1.70547	Rm-126960	0.0627672	3.2819
Rm-126986	126986	146	0	Rm-126986	435	F		CYT		16.146	8.85			0.078	0.116	0.893	_	2	ExpAA=0.37 First60=0.00 PredHel=0 Topology=o	0						1	17.1	6.8	5.5		5	16	2	0	2	0	25	0.333468	2.44383	0.13888	0	0.150434	0	0.150434	3.06661	0.511102	Rm-126986	0.121964	3.91775
Rm-126989	126989	59	0	Rm-126989	180	M	*	SIG	14-15	7.26	7.73	5.421	8.07	0.06	0.909	0.059	S	1	ExpAA=16.30 First60=16.30 PredHel=1 Topology=i2-20o	1	30.5	66.1	3.4		39	0	10.2	3.4	.		13	0	10	10	10	0	43	2.09529	0	1.67813	2.25069	1.81775	0	1.81775	7.84187	1.30698	Rm-126989	0.364552	0
Rm-1270	1270	44	0	Rm-1270	135	T	*	CYT		5.151	6.61			0.135	0.068	0.863	_	2	ExpAA=0.00 First60=0.00 PredHel=0 Topology=o	0						0	20.5	.	4.5		61	16	177	16	19	30	319	13.109	7.87456	39.604	4.80148	4.60497	8.48487	13.0898	78.4788	13.0798	Rm-1270	0.200533	0.111529
Rm-127025	127025	42	0	Rm-127025	129	M	*	BL	23-24	4.65	9.19	2.195	9.31	0.132	0.51	0.282	S	4	ExpAA=0.06 First60=0.06 PredHel=0 Topology=o	0						3	26.2	2.4	9.5		6	0	4	1	0	0	11	1.34938	0	0.936633	0.31405	0	0	0	2.60007	0.433344	Rm-127025	1.07805	0
Rm-12703	12703	453	0	Rm-12703	1362	V	*	CYT		52.466	8.19			0.058	0.206	0.816	_	2	ExpAA=0.91 First60=0.01 PredHel=0 Topology=o	0						0	11	4	2		906	33	134	168	18	11	1270	19.2985	1.60982	2.97185	4.99713	0.432416	0.308371	0.740787	29.6181	4.93636	Rm-12703	1.86991	0.0574744
Rm-127043	127043	58	0	Rm-127043	177	M	*	BL	22-23	6.548	10.72	3.917	10.47	0.444	0.101	0.352	M	5	ExpAA=0.01 First60=0.01 PredHel=0 Topology=o	0						0	12.1	6.9	.		37	5	5	0	0	1	48	6.0646	1.87688	0.853289	0	0	0.215717	0.215717	9.01048	1.50175	Rm-127043	2.05797	0.263067
Rm-127050	127050	86	0	Rm-127050	261	M	*	BL		10.167	10.04			0.065	0.994	0.005	S	1	ExpAA=41.90 First60=38.72 PredHel=2 Topology=i2-19o39-61i	2	45.3	23.3	31.4		25	0	18.6	2.3	2.3		2	4	14	63	13	5	101	0.222312	1.01826	1.62027	9.77887	1.62971	0.731454	2.36116	15.0009	2.50015	Rm-127050	0.0150419	0.0728182
Rm-127056	127056	62	0	Rm-127056	185	V		CYT		7.594	10.78			0.053	0.047	0.965	_	1	ExpAA=0.00 First60=0.00 PredHel=0 Topology=i	0						0	3.2	8.1	.		6	57	12	30	37	3	145	0.940921	20.4712	1.95934	6.56959	6.5439	0.619166	7.16307	37.1041	6.18402	Rm-127056	0.026018	1.23069
Rm-127067	127067	72	0	Rm-127067	214	K		CYT		9.046	11.01			0.078	0.051	0.947	_	1	ExpAA=0.00 First60=0.00 PredHel=0 Topology=i	0						0	1.4	6.9	.		3	12	0	4	3	1	23	0.406706	3.7257	0	0.757242	0.458685	0.17842	0.637105	5.52675	0.921125	Rm-127067	0.0794187	2.06747
Rm-127090	127090	95	0	Rm-127090	283	M		BL		10.562	8.41			0.481	0.952	0.008	S	3	ExpAA=41.51 First60=22.52 PredHel=2 Topology=i30-52o67-89i	2	46.3	15.8	37.9			0	14.7	8.4	6.3		3	6	13	15	15	5	57	0.307545	1.40866	1.38757	2.1473	1.73425	0.674592	2.40884	7.65992	1.27665	Rm-127090	0.0418236	0.225303
Rm-127111	127111	59	0	Rm-127111	174	M		SIG	17-18	6.566	9.04	4.434	9.06	0.149	0.92	0.014	S	2	ExpAA=16.44 First60=16.44 PredHel=0 Topology=o	0						0	16.9	5.1	3.4		3	1	2	3	0	3	12	0.500202	0.381848	0.3472	0.698491	0	0.658309	0.658309	2.58605	0.431008	Rm-127111	0.239693	0.173158
Rm-12720	12720	47	0	Rm-12720	144	M	*	BL	25-26	5.656	7.57	2.551	6.87	0.033	0.663	0.496	S	5	ExpAA=6.43 First60=6.43 PredHel=0 Topology=o	0						0	6.4	4.3	.		2	0	123	8	0	0	133	0.402941	0	25.8013	2.25069	0	0	0	28.4549	4.74249	Rm-12720	0.0143635	0
Rm-127208	127208	85	0	Rm-127208	258	M	*	SIG	15-16	9.875	9.85	7.964	10.03	0.249	0.777	0.098	S	3	ExpAA=0.01 First60=0.01 PredHel=0 Topology=o	0						0	10.6	3.5	7.1	1 | 53 GGTRKKR|RN 0.509 *ProP* |	14	3	1	3	2	0	23	1.57428	0.772576	0.117079	0.471075	0.25364	0	0.25364	3.18865	0.531442	Rm-127208	0.974563	0.319633
Rm-127234	127234	59	0	Rm-127234	175	M		BL	28-29	7.027	9.69	3.574	10.93	0.045	0.945	0.035	S	1	ExpAA=16.95 First60=16.95 PredHel=1 Topology=o4-26i	1	37.3	6.8	55.9		33	0	18.6	5.1	.		3	2	10	3	1	0	19	0.497344	0.759332	1.72608	0.694499	0.186969	0	0.186969	3.86422	0.644037	Rm-127234	0.147673	0.244481
Rm-127242	127242	146	2.73973	Rm-127242	441	S	*	CYT		16.144	8.89			0.05	0.17	0.876	_	2	ExpAA=0.11 First60=0.00 PredHel=0 Topology=o	0						2	18.5	2.7	2.7		10	7	8	0	1	62	88	0.657862	1.05463	0.547962	0	0.0741939	5.36798	5.44217	7.70262	1.28377	Rm-127242	0.0933699	0.158615
Rm-127265	127265	49	0	Rm-127265	150	M	*	SIG	26-27	5.606	10.26	2.643	6.28	0.132	0.872	0.019	S	2	ExpAA=1.62 First60=1.62 PredHel=0 Topology=i	0						0	14.3	8.2	2		8	4	2	7	6	1	28	1.54729	1.77178	0.402752	1.89058	1.30878	0.254546	1.56333	7.17573	1.19595	Rm-127265	0.274857	0.327806
Rm-127270	127270	72	0	Rm-127270	215	M		SIG	13-14	8.517	9	6.995	9.01	0.04	0.89	0.264	S	2	ExpAA=0.07 First60=0.07 PredHel=0 Topology=o	0						0	13.9	1.4	4.2		42	0	9	1	0	3	55	5.66741	0	1.26445	0.18843	0	0.532771	0.532771	7.65306	1.27551	Rm-127270	2.85274	0
Rm-12729	12729	299	0	Rm-12729	900	M	*	CYT		32.871	9.28			0.062	0.239	0.894	_	2	ExpAA=0.38 First60=0.38 PredHel=0 Topology=o	0						0	11.4	7.4	6		4074	137	469	543	162	1641	7026	131.326	10.1139	15.7409	24.4425	5.88951	69.6183	75.5078	257.132	42.8553	Rm-12729	1.04388	0.0409438
Rm-1273	1273	125	0.8	Rm-1273	378	M	*	CYT		13.983	9.04			0.062	0.069	0.933	_	1	ExpAA=6.65 First60=0.39 PredHel=0 Topology=i	0						4	15.2	3.2	5.6		6111	7172	9719	5437	4475	5787	38701	469.023	1260.63	776.657	582.715	387.354	584.547	971.901	4060.93	676.821	Rm-1273	0.130578	0.450178
Rm-127309	127309	337	0	Rm-127309	1008	V		BL	32-33	36.653	5.1	32.799	4.44	0.251	0.329	0.442	_	5	ExpAA=198.58 First60=22.48 PredHel=9 Topology=i24-46o61-78i85-107o122-144i156-178o182-204i235-252o272-294i301-323o	9	55.8	20.2	24			0	13.9	8.3	4.2		5	0	26	65	9	0	105	0.143907	0	0.779134	2.61241	0.292138	0	0.292138	3.82759	0.637932	Rm-127309	0.0390556	0
Rm-127325	127325	63	0	Rm-127325	186	M		SIG	22-23	7.583	9.27	4.821	9.94	0.019	0.952	0.08	S	1	ExpAA=11.67 First60=11.67 PredHel=0 Topology=o	0						0	15.9	1.6	3.2		1	5	1	3	7	9	26	0.155977	1.78606	0.1624	0.653427	1.23138	1.84751	3.07889	5.83676	0.972793	Rm-127325	0.0274521	0.440819
Rm-12734	12734	373	1.34048	Rm-12734	1122	M	*	CYT		41.828	5.36			0.365	0.34	0.161	M	5	ExpAA=0.01 First60=0.00 PredHel=0 Topology=o	0						0	12.1	5.4	6.2		7359	1952	1303	3815	6282	704	21415	190.283	115.592	35.0793	137.75	183.194	23.9573	207.151	685.855	114.309	Rm-12734	0.383965	0.202699
Rm-127345	127345	108	3.7037	Rm-127345	327	M	*	ANC		11.838	9.81	9.573	9.73	0.248	0.867	0.05	S	2	ExpAA=25.19 First60=10.81 PredHel=0 Topology=o	0						3	16.7	2.8	8.3		4	19	7	38	0	0	68	0.354883	3.86052	0.646621	4.70787	0	0	0	9.56989	1.59498	Rm-127345	0.0385073	0.676054
Rm-12735	12735	434	0	Rm-12735	1305	R	*	CYT		50.906	6.43			0.08	0.05	0.926	_	1	ExpAA=0.19 First60=0.01 PredHel=0 Topology=o	0						1	10.6	3.7	6.9		593	113	841	224	146	429	2346	13.1831	5.75318	19.4664	6.95386	3.66057	12.5517	16.2123	61.5688	10.2615	Rm-12735	0.272453	0.103073
Rm-127355	127355	41	0	Rm-127355	126	M	*	BL	18-19	4.804	4.75	2.501	3.57	0.564	0.146	0.218	M	4	ExpAA=0.00 First60=0.00 PredHel=0 Topology=o	0						3	24.4	2.4	4.9		63	8	87	44	37	6	245	14.5059	4.21851	20.8568	14.1472	9.60811	1.81819	11.4263	65.1547	10.8591	Rm-127355	0.286395	0.0692272
Rm-1274	1274	124	0	Rm-1274	375	A	*	SIG	24-25	13.771	6.34	11.153	8.66	0.032	0.929	0.112	S	1	ExpAA=0.04 First60=0.04 PredHel=0 Topology=o	0						0	10.5	4	5.6		2804	121	292	251	62	36	3566	216.93	21.4385	23.5207	27.1163	5.40962	3.66546	9.07509	298.081	49.6802	Rm-1274	2.67315	0.077495
Rm-12741	12741	158	0	Rm-12741	477	G	*	ANC		18.157	8.66	11.049	8.33	0.525	0.148	0.221	M	4	ExpAA=46.19 First60=12.12 PredHel=2 Topology=i49-71o104-126i	2	27.8	20.9	51.3			0	8.9	5.1	3.8		1496	129	278	344	292	544	3083	90.9885	17.9685	17.6046	29.2165	20.0295	43.545	63.5745	219.353	36.5588	Rm-12741	0.708826	0.0892244
Rm-12743	12743	99	0	Rm-12743	300	M	*	ANC		11.572	10.24	6.903	10.37	0.543	0.675	0.056	S	5	ExpAA=41.52 First60=22.22 PredHel=2 Topology=o13-35i69-86o	2	39.4	26.3	34.3		13	0	17.2	4	1	1 | 55 TDGRKVR|LV 0.535 *ProP* |	1220	372	1829	1128	1284	730	6563	117.981	82.3875	184.158	152.327	140.039	92.9093	232.949	769.803	128.3	Rm-12743	0.181002	0.119851
Rm-127435	127435	80	0	Rm-127435	243	M	*	SIG	13-14	9.519	9.7	8.135	9.56	0.154	0.436	0.312	S	5	ExpAA=20.27 First60=19.18 PredHel=1 Topology=i7-29o	1	27.5	63.8	8.8		51	0	8.8	3.8	3.8		87	29	17	17	17	7	174	10.3869	7.92924	2.11321	2.8342	2.28902	1.09989	3.38891	26.6525	4.44208	Rm-127435	0.638544	0.423475
Rm-127450	127450	99	0	Rm-127450	300	M	*	BL	-1	11.371	9.37			0.098	0.676	0.164	S	3	ExpAA=20.49 First60=20.49 PredHel=1 Topology=o20-39i	1	19.2	20.2	60.6		60	0	17.2	5.1	5.1		26	5	0	0	0	0	31	2.51435	1.10736	0	0	0	0	0	3.62171	0.603618	Rm-127450	2.26853	0.440241
Rm-12748	12748	277	0	Rm-12748	834	S	*	CYT		29.954	5.34			0.034	0.774	0.324	S	3	ExpAA=128.56 First60=28.48 PredHel=6 Topology=o13-35i56-75o85-107i120-142o152-174i186-205o	6	45.5	37.9	16.6			3	16.6	6.1	3.2		1275	323	422	462	344	241	3067	44.3525	25.7322	15.2843	22.4422	13.4958	11.0334	24.5292	132.34	22.0567	Rm-12748	0.504069	0.241369
Rm-12749	12749	442	0	Rm-12749	1329	T	*	CYT		51.016	5.35			0.032	0.358	0.859	_	3	ExpAA=0.31 First60=0.29 PredHel=0 Topology=o	0						2	11.5	6.8	7.5		78	114	204	81	161	3041	3679	1.70272	5.69928	4.63665	2.46916	3.96376	87.3673	91.3311	105.839	17.6398	Rm-12749	0.0163507	0.0569127
Rm-1275	1275	172	0	Rm-1275	519	M	*	CYT		19.131	6.52			0.054	0.176	0.904	_	2	ExpAA=0.04 First60=0.03 PredHel=0 Topology=o	0						0	11	6.4	3.5		14364	1013	2148	1608	382	541	20056	802.937	129.683	125.016	125.518	24.0826	39.8004	63.883	1247.04	207.84	Rm-1275	1.80801	0.116062
Rm-127513	127513	49	0	Rm-127513	146	M		BL	22-23	5.773	9.73	3.024	10.29	0.304	0.284	0.356	_	5	ExpAA=0.00 First60=0.00 PredHel=0 Topology=o	0						0	8.2	4.1	.		7	5	27	1	6	0	46	1.39097	2.2754	5.58612	0.277483	1.34464	0	1.34464	10.8746	1.81243	Rm-127513	0.146655	0.264574
Rm-12752	12752	221	0	Rm-12752	666	M	*	CYT		25.31	5.4			0.287	0.025	0.823	_	3	ExpAA=0.02 First60=0.00 PredHel=0 Topology=o	0						0	6.8	3.2	1.8	1 | 71 DLVRTRR|QV 0.610 *ProP* |	2636	370	2812	835	1477	1345	9475	114.827	36.912	127.538	50.7926	72.5626	77.1091	149.672	479.742	79.957	Rm-12752	0.314668	0.0833546
Rm-12756	12756	359	0	Rm-12756	1080	M	*	CYT		40.442	9.3			0.195	0.179	0.665	_	3	ExpAA=146.32 First60=16.54 PredHel=7 Topology=o40-57i151-173o178-195i208-230o260-282i289-311o326-348i	7	40.1	25.1	34.8			4	13.1	7	3.6		98	90	4707	1219	341	6489	12944	2.63255	5.5368	131.65	45.7266	10.3309	229.41	239.74	425.286	70.881	Rm-12756	0.0062286	0.0131907
Rm-12757	12757	247	0	Rm-12757	744	I	*	CYT		25.83	5.01			0.049	0.047	0.973	_	1	ExpAA=0.00 First60=0.00 PredHel=0 Topology=o	0						33	21.5	5.3	11.3	1 | 90 SSSPVKR|AA 0.618 *ProP* |	3192	446	629	877	660	971	6775	124.47	39.8292	25.5374	47.7546	29.0254	49.8315	78.8568	316.448	52.7413	Rm-12757	0.64835	0.143986
Rm-127587	127587	46	0	Rm-127587	141	M	*	SIG	20-21	5.285	4.41	2.767	5.08	0.115	0.655	0.243	S	3	ExpAA=0.01 First60=0.01 PredHel=0 Topology=o	0						0	17.4	2.2	4.3		1	18	4	4	3	0	30	0.205757	8.4819	0.85692	1.14929	0.69616	0	0.69616	11.39	1.89834	Rm-127587	0.0183953	2.91562
Rm-12760	12760	325	0	Rm-12760	972	R		CYT		38.363	9.25			0.489	0.042	0.45	M	5	ExpAA=0.00 First60=0.00 PredHel=0 Topology=o	0						1	9.2	4.3	1.8	1 | 323 KTCRPPR|SL 0.517 *ProP* |	252	216	164	205	115	26	978	7.52156	14.7648	5.09656	8.54429	3.87113	1.02133	4.89246	40.8197	6.80328	Rm-12760	0.225879	0.566659
Rm-12761	12761	369	0	Rm-12761	1110	E	*	CYT		40.673	9.81			0.18	0.077	0.601	_	3	ExpAA=0.00 First60=0.00 PredHel=0 Topology=o	0						7	18.2	6.8	5.4		560	165	120	159	125	97	1226	14.6365	9.87645	3.26556	5.80314	3.68463	3.33662	7.02124	40.6029	6.76716	Rm-12761	0.563651	0.321421
Rm-12764	12764	82	0	Rm-12764	249	M	*	SIG	30-31	9.326	7.65	5.975	6.03	0.022	0.994	0.012	S	1	ExpAA=24.16 First60=24.10 PredHel=1 Topology=o18-40i	1	26.8	22	51.2		42	0	8.5	3.7	2.4		2992	225	855	339	64	237	4712	348.607	60.0376	103.721	55.1555	8.40983	36.3418	44.7516	612.272	102.045	Rm-12764	1.32215	0.108717
Rm-127669	127669	67	0	Rm-127669	204	M	*	SIG	21-22	7.556	8.97	5.38	8.83	0.18	0.727	0.076	S	3	ExpAA=7.74 First60=7.74 PredHel=0 Topology=o	0						1	17.9	1.5	6		137	21	116	63	15	24	376	19.4834	6.83957	17.1762	12.5112	2.40585	4.49199	6.89783	62.9082	10.4847	Rm-127669	0.448659	0.121984
Rm-12767	12767	99	0	Rm-12767	294	M		CYT		11.27	10.78			0.773	0.104	0.115	M	2	ExpAA=19.54 First60=18.91 PredHel=0 Topology=o	0						4	18.2	3	4		28	15	19	25	16	6	109	2.76302	3.38988	1.95212	3.44494	1.78065	0.779222	2.55988	14.1098	2.35164	Rm-12767	0.243485	0.316192
Rm-127706	127706	177	0	Rm-127706	534	R	*	CYT		19.962	9.71			0.066	0.126	0.838	_	2	ExpAA=0.03 First60=0.03 PredHel=0 Topology=o	0						2	14.1	4.5	4.5		623	27	49	49	6	11	765	33.847	3.3594	2.77175	3.71743	0.367635	0.786518	1.15415	44.8498	7.47496	Rm-127706	3.07595	0.0809664
Rm-127720	127720	60	0	Rm-127720	183	M	*	BL	37-38	6.604	8.49	2.34	8.22	0.102	0.818	0.102	S	2	ExpAA=22.77 First60=22.77 PredHel=1 Topology=i16-38o	1	36.7	36.7	26.7		22	0	16.7	10	.		0	0	1	21	0	0	22	0	0	0.165062	4.64897	0	0	0	4.81403	0.802339	Rm-127720	0	0
Rm-127722	127722	455	0	Rm-127722	1368	H	*	CYT		50.426	5.77			0.023	0.188	0.939	_	2	ExpAA=5.13 First60=3.13 PredHel=0 Topology=o	0						0	12.1	7.3	5.5		60	15	27	59	5	4	170	1.27244	0.728526	0.596179	1.74725	0.119589	0.111643	0.231232	4.57563	0.762605	Rm-127722	0.385101	0.189321
Rm-127723	127723	328	0.304878	Rm-127723	981	V		CYT		36.496	5.15			0.071	0.125	0.866	_	2	ExpAA=0.13 First60=0.00 PredHel=0 Topology=o	0						0	12.2	5.5	6.1		40	12	20	37	4	1	114	1.18294	0.812741	0.615829	1.52799	0.133413	0.0389214	0.172334	4.31184	0.71864	Rm-127723	0.37795	0.232205
Rm-12774	12774	72	0	Rm-12774	219	E	*	CYT		8.387	10.4			0.156	0.03	0.92	_	2	ExpAA=6.83 First60=6.83 PredHel=0 Topology=i	0						0	12.5	2.8	4.2		1148	208	430	562	235	484	3067	152.08	63.1043	59.3094	103.963	35.11	84.3837	119.494	497.951	82.9918	Rm-12774	0.4397	0.145118
Rm-127751	127751	180	0	Rm-127751	543	C	*	CYT		19.687	4.76			0.051	0.093	0.865	_	2	ExpAA=0.02 First60=0.02 PredHel=0 Topology=o	0						2	15	6.1	6.1		185	9	3	5	2	0	204	9.88429	1.10124	0.166886	0.373043	0.120514	0	0.120514	11.646	1.941	Rm-127751	5.60752	0.104425
Rm-127762	127762	154	0	Rm-127762	465	M	*	CYT		17.622	4.94			0.083	0.188	0.862	_	2	ExpAA=0.00 First60=0.00 PredHel=0 Topology=o	0						10	13.6	3.2	9.7	2 | 56 SPPRSRR|GM 0.584 *ProP* | 80 TYSRGER|SA 0.563 *ProP* |	1853	74	130	118	25	49	2249	115.61	10.5735	8.4448	10.2806	1.75911	4.02347	5.78258	150.692	25.1153	Rm-127762	3.29538	0.0754608
Rm-127763	127763	66	0	Rm-127763	201	S	*	CYT		7.748	8.59			0.094	0.191	0.731	_	3	ExpAA=0.05 First60=0.05 PredHel=0 Topology=i	0						0	12.1	3	3		161	10	16	8	0	11	206	23.2382	3.30555	2.40449	1.61244	0	2.08956	2.08956	32.6503	5.44171	Rm-127763	2.46873	0.112642
Rm-127800	127800	165	0	Rm-127800	498	S	*	SIG	20-21	18.128	8.88	16.132	8.55	0.229	0.885	0.008	S	2	ExpAA=82.49 First60=32.44 PredHel=4 Topology=i7-24o44-66i79-101o121-140i	4	48.5	24.2	27.3			4	12.1	6.1	6.1		177	6	18	16	18	5	240	10.3114	0.800501	1.0918	1.3016	1.18263	0.383352	1.56599	15.0713	2.51188	Rm-127800	2.16586	0.0560897
Rm-127804	127804	73	0	Rm-127804	216	M		SIG	30-31	8.502	10.98	4.965	10.32	0.889	0.534	0.004	M	4	ExpAA=35.78 First60=35.78 PredHel=2 Topology=i7-24o29-51i	2	53.4	6.8	39.7		22	0	15.1	2.7	.		11	33	3	9	4	0	60	1.47745	10.1508	0.419534	1.68802	0.605917	0	0.605917	14.3417	2.39029	Rm-127804	0.11484	2.42152
Rm-12781	12781	390	0	Rm-12781	1173	H	*	CYT		44.368	6.67			0.544	0.042	0.539	M	5	ExpAA=0.03 First60=0.00 PredHel=0 Topology=o	0						0	11.5	5.4	2.8		165	65	59	33	23	58	403	4.08093	3.68176	1.51933	1.13974	0.641559	1.88794	2.5295	12.9513	2.15854	Rm-12781	0.460014	0.397148
Rm-127815	127815	64	0	Rm-127815	191	H		SIG	24-25	6.162	9.31	3.687	7.02	0.057	0.942	0.018	S	1	ExpAA=34.36 First60=33.88 PredHel=2 Topology=i7-29o39-61i	2	68.8	15.6	15.6	1	3	0	10.9	32.8	.		0	12	0	0	0	0	12	0	4.17434	0	0	0	0	0	4.17434	0.695723	Rm-127815	0	4174.34
Rm-127816	127816	140	0	Rm-127816	423	M	*	SIG	19-20	13.015	8.69	11.149	8.08	0.026	0.955	0.063	S	1	ExpAA=75.60 First60=33.51 PredHel=3 Topology=i5-27o87-109i116-138o	3	47.1	44.3	8.6			0	5	46.4	0.7		33	466	18	11	39	33	600	2.26333	73.1957	1.28538	1.05352	3.01669	2.97873	5.99542	83.7933	13.9656	Rm-127816	0.0277603	6.90614
Rm-127821	127821	198	0	Rm-127821	597	M	*	SIG	44-45	21.442	8.98	16.887	7.95	0.273	0.944	0.035	S	2	ExpAA=58.15 First60=33.83 PredHel=2 Topology=i20-42o112-134i	2	22.2	35.4	42.4			1	18.7	8.1	5.6		817	173	3132	881	274	2405	7682	39.7028	19.2536	158.47	59.7847	15.017	153.815	168.832	446.043	74.3405	Rm-127821	0.0977081	0.0451125
Rm-127822	127822	113	0	Rm-127822	342	M	*	CYT		13.155	9.91			0.871	0.134	0.038	M	2	ExpAA=0.00 First60=0.00 PredHel=0 Topology=o	0						0	10.6	1.8	7.1	1 | 32 FISRVKR|AT 0.645 *ProP* |	2568	116	1135	644	486	3728	8677	217.842	22.5357	100.246	76.2866	46.4961	416.205	462.701	879.612	146.602	Rm-127822	0.329181	0.0262937
Rm-12787	12787	93	0	Rm-12787	282	S	*	CYT		10.513	5.51			0.088	0.066	0.923	_	1	ExpAA=0.00 First60=0.00 PredHel=0 Topology=o	0						3	12.9	3.2	4.3		13052	1089	9369	2412	6148	8255	40325	1342.77	256.578	1003.56	346.511	713.332	1117.7	1831.03	4780.45	796.742	Rm-12787	0.390603	0.0567163
Rm-12788	12788	55	0	Rm-12788	168	R	*	ANC		6.367	8.71			0.225	0.48	0.226	S	4	ExpAA=23.26 First60=23.26 PredHel=1 Topology=i21-43o	1	40	21.8	38.2		12	0	16.4	1.8	12.7		43513	4442	34581	9660	18943	24625	135764	7514.21	1756.75	6217.67	2329.47	3689.32	5596.6	9285.92	27104	4517.33	Rm-12788	0.383578	0.0693071
Rm-127904	127904	55	0	Rm-127904	168	M	*	BL	18-19	6.262	5.97	3.931	5.27	0.158	0.695	0.131	S	3	ExpAA=0.09 First60=0.09 PredHel=0 Topology=o	0						9	23.6	3.6	3.6		31	4	101	17	17	4	174	5.35335	1.58194	18.1598	4.09947	3.3109	0.909093	4.21999	33.4146	5.5691	Rm-127904	0.190767	0.049694
Rm-127911	127911	160	0	Rm-127911	483	V	*	BL	25-26	17.82	5.34	14.988	4.96	0.668	0.648	0.012	M	5	ExpAA=1.79 First60=1.76 PredHel=0 Topology=o	0						0	13.8	8.1	2.5		16	11	110	35	15	9	196	0.961051	1.51316	6.87931	2.93569	1.01613	0.711464	1.7276	14.0168	2.33613	Rm-127911	0.0736057	0.121008
Rm-127913	127913	115	0	Rm-127913	348	M	*	SIG	17-18	13.478	10.83	11.251	10.84	0.356	0.499	0.164	S	5	ExpAA=0.10 First60=0.06 PredHel=0 Topology=o	0						0	7	7.8	2.6		48	10	62	82	11	1	214	4.00162	1.90924	5.3816	9.54604	1.03424	0.109718	1.14396	21.9825	3.66374	Rm-127913	0.222537	0.0951091
Rm-12794	12794	60	0	Rm-12794	183	M	*	CYT		6.754	9.93			0.803	0.106	0.035	M	2	ExpAA=0.05 First60=0.05 PredHel=0 Topology=i	0						2	13.3	8.3	6.7		91	92	60	28	43	6	320	14.4266	33.4023	9.90374	6.19863	7.68819	1.25187	8.94005	72.8713	12.1452	Rm-12794	0.246837	0.846271
Rm-127955	127955	62	0	Rm-127955	185	M		CYT		7.207	10.06			0.192	0.033	0.855	_	2	ExpAA=0.00 First60=0.00 PredHel=0 Topology=o	0						0	11.3	6.5	6.5		78	75	143	46	0	0	342	12.232	26.9358	23.3487	10.0734	0	0	0	72.5898	12.0983	Rm-127955	0.202654	0.589984
Rm-127978	127978	66	0	Rm-127978	195	M		SIG	16-17	7.65	8.38	5.695	6.26	0.088	0.771	0.253	S	3	ExpAA=33.63 First60=31.12 PredHel=2 Topology=i13-35o45-62i	2	59.1	15.2	25.8	1	4	0	12.1	1.5	3		16	0	14	1	0	3	34	2.38045	0	2.16867	0.207756	0	0.587414	0.587414	5.34428	0.890714	Rm-127978	0.802894	0
Rm-127980	127980	66	0	Rm-127980	201	M	*	SIG	22-23	7.94	10.7	5.209	11.22	0.363	0.785	0.019	S	3	ExpAA=0.43 First60=0.43 PredHel=0 Topology=o	0						1	15.2	1.5	12.1		4	6	3	3	8	0	24	0.577348	1.98333	0.450842	0.604663	1.30227	0	1.30227	4.91845	0.819742	Rm-127980	0.132965	0.675493
Rm-127989	127989	48	0	Rm-127989	147	I	*	CYT		5.808	10.34			0.078	0.046	0.945	_	1	ExpAA=0.00 First60=0.00 PredHel=0 Topology=i	0						0	2.1	12.5	2.1		1	12	1	6	2	1	23	0.197359	5.4238	0.205486	1.65357	0.445163	0.259741	0.704904	8.18512	1.36419	Rm-127989	0.0247045	1.9635
Rm-12799	12799	549	0	Rm-12799	1650	M	*	SIG	31-32	61.775	8.19	58.493	8.04	0.008	0.981	0.067	S	1	ExpAA=21.08 First60=21.08 PredHel=1 Topology=i5-27o	1	4	95.1	0.9		522	0	10.2	6.7	5.1	2 | 43 VLARLTR|AV 0.513 *ProP* | 100 YEVRRRR|VA 0.601 *ProP* |	2578	188	843	890	1021	764	6284	45.3286	7.57031	15.4327	21.8522	20.2464	17.6794	37.9258	128.11	21.3516	Rm-12799	0.547566	0.0628031
Rm-1280	1280	113	0	Rm-1280	342	M	*	CYT		12.867	6.5			0.09	0.173	0.803	_	2	ExpAA=0.01 First60=0.00 PredHel=0 Topology=o	0						0	15.9	5.3	6.2		40	29	91	58	41	24	283	3.39318	5.63393	8.03738	6.87053	3.92251	2.67943	6.60194	30.537	5.0895	Rm-1280	0.125003	0.226226
Rm-12801	12801	570	0	Rm-12801	1713	M	*	CYT		65.191	9.31			0.302	0.051	0.727	_	3	ExpAA=0.00 First60=0.00 PredHel=0 Topology=o	0						3	18.6	3.5	7	2 | 456 RRPRKRR|LR 0.541 *ProP* | 546 HHSRHRR|HE 0.632 *ProP* |	3638	73	136	280	200	132	4459	61.6139	2.83143	2.39817	6.622	3.82014	2.94221	6.76235	80.2279	13.3713	Rm-12801	3.30992	0.0365829
Rm-12803	12803	234	0	Rm-12803	705	M	*	SIG	16-17	22.707	9.26	21.071	9.2	0.091	0.887	0.079	S	2	ExpAA=127.96 First60=42.60 PredHel=2 Topology=i7-26o36-58i	2	17.5	4.3	78.2		176	21	15.4	10.7	6.4		116	18	2262	16819	118	750	20083	4.77356	1.69638	96.9176	966.495	5.47646	40.619	46.0955	1115.98	185.996	Rm-12803	0.00429584	0.0015224
Rm-128031	128031	44	0	Rm-128031	135	M	*	BL	-1	5.25	4.62			0.067	0.637	0.56	S	5	ExpAA=0.67 First60=0.67 PredHel=0 Topology=o	0						0	13.6	2.3	.		5	1	1	1	2	1	11	1.07451	0.49216	0.223751	0.300092	0.484733	0.282829	0.767562	2.85807	0.476346	Rm-128031	0.602112	0.207933
Rm-12804	12804	209	0	Rm-12804	630	E	*	CYT		23.854	4.73			0.166	0.218	0.662	_	3	ExpAA=3.21 First60=3.21 PredHel=0 Topology=o	0						1	11	5.3	4.3		67	12	1069	145	23	28	1344	3.08537	1.26555	51.255	9.32429	1.19452	1.69697	2.89149	67.8217	11.3036	Rm-12804	0.0476599	0.0190145
Rm-12805	12805	141	0	Rm-12805	426	M	*	CYT		16.143	9.94			0.207	0.042	0.81	_	2	ExpAA=0.01 First60=0.00 PredHel=0 Topology=o	0						1	14.9	3.5	7.1		45	50	43	15	95	599	847	3.06462	7.79831	3.049	1.42649	7.2966	53.6877	60.9843	76.3227	12.7205	Rm-12805	0.0418326	0.113802
Rm-12807	12807	215	0	Rm-12807	648	M	*	CYT		24.045	5.76			0.068	0.071	0.873	_	1	ExpAA=1.44 First60=1.43 PredHel=0 Topology=o	0						7	14.4	7.4	1.9		7870	738	7648	1669	1396	3072	22393	352.349	75.6696	356.51	104.345	70.4883	181.01	251.499	1140.37	190.062	Rm-12807	0.44713	0.071071
Rm-12808	12808	356	0	Rm-12808	1071	M	*	CYT		40.053	8.94			0.288	0.142	0.429	_	5	ExpAA=85.90 First60=10.79 PredHel=2 Topology=i96-118o128-145i	2	11	2.8	86.2			0	13.8	6.2	4.5		894	54	495	150	307	234	2134	24.2171	3.34999	13.9609	5.67401	9.37898	8.34226	17.7212	64.9233	10.8205	Rm-12808	0.594909	0.0544058
Rm-12810	12810	49	0	Rm-12810	150	M	*	SIG	26-27	5.556	9.62	2.545	11.71	0.049	0.811	0.072	S	2	ExpAA=18.34 First60=18.34 PredHel=1 Topology=i7-26o	1	38.8	46.9	14.3		23	0	14.3	2	2		566	69	330	152	48	164	1329	109.471	30.5631	66.4541	41.0526	10.4702	41.7455	52.2158	299.757	49.9594	Rm-12810	0.575295	0.113535
Rm-128103	128103	128	0	Rm-128103	382	M		CYT		14.808	9.58			0.04	0.136	0.84	_	2	ExpAA=0.45 First60=0.45 PredHel=0 Topology=o	0						0	13.3	7.8	1.6		15	3	1	1	1	2	23	1.1392	0.521792	0.0790744	0.106054	0.0856532	0.199905	0.285558	2.13168	0.35528	Rm-128103	1.14668	0.323916
Rm-12813	12813	61	0	Rm-12813	186	G	*	BL	27-28	7.374	9.89	4.463	11.36	0.101	0.76	0.086	S	2	ExpAA=19.82 First60=19.82 PredHel=1 Topology=o4-26i	1	36.1	6.6	57.4		35	0	3.3	6.6	4.9		466	80	361	115	66	151	1239	72.6853	28.577	58.6264	25.048	11.6101	30.9971	42.6073	227.544	37.924	Rm-12813	0.469362	0.143626
Rm-12817	12817	74	0	Rm-12817	225	M	*	CYT		8.366	8.99			0.509	0.138	0.243	M	4	ExpAA=0.03 First60=0.02 PredHel=0 Topology=o	0						0	12.2	5.4	5.4		252	71	457	52	37	131	1000	32.4931	20.966	61.3526	9.36288	5.38054	22.2303	27.6109	151.785	25.2976	Rm-12817	0.27238	0.160265
Rm-12818	12818	78	0	Rm-12818	237	M	*	CYT		9.291	8.53			0.322	0.169	0.416	_	5	ExpAA=30.05 First60=17.85 PredHel=1 Topology=i52-71o	1	24.4	9	66.7		7	0	14.1	2.6	.	1 | 14 YSHRLKK|FS 0.542 *ProP* |	46	5	136	30	9	24	250	5.63097	1.40172	17.3336	5.12816	1.24251	3.86652	5.10903	34.6035	5.76725	Rm-12818	0.194349	0.0422169
Rm-12819	12819	78	0	Rm-12819	237	M	*	CYT		9.218	7.79			0.317	0.184	0.412	_	5	ExpAA=32.47 First60=20.60 PredHel=1 Topology=i52-71o	1	24.4	9	66.7		7	0	12.8	2.6	1.3	1 | 14 YSHRLKK|FS 0.542 *ProP* |	170	16	248	75	16	81	606	20.8101	4.48551	31.6084	12.8204	2.20891	13.0495	15.2584	84.9828	14.1638	Rm-12819	0.324278	0.0557217
Rm-1282	1282	649	0	Rm-1282	1950	P	*	CYT		78.21	8.39			0.062	0.06	0.943	_	1	ExpAA=0.00 First60=0.00 PredHel=0 Topology=o	0						0	8.6	2.6	2.2	3 | 259 EEQRERR|RE 0.515 *ProP* | 343 EEARRKR|EE 0.536 *ProP* | 392 KSKRKRR|KK 0.623 *ProP* |	2052	111	152	367	131	112	2925	30.5293	3.78206	2.35455	7.62465	2.19808	2.19301	4.39109	48.6816	8.1136	Rm-1282	1.68174	0.0842319
Rm-128217	128217	179	0	Rm-128217	540	A	*	CYT		19.351	8.55			0.612	0.052	0.387	M	4	ExpAA=0.03 First60=0.00 PredHel=0 Topology=o	0						0	12.3	8.9	4.5	1 | 8 SSARRMR|EV 0.587 *ProP* |	92	100	105	169	74	124	664	4.94274	12.304	5.87347	12.6789	4.48378	8.76769	13.2515	49.0506	8.1751	Rm-128217	0.112058	0.334825
Rm-128256	128256	78	0	Rm-128256	232	M		SIG	18-19	8.864	9.27	6.62	9.92	0.028	0.964	0.054	S	1	ExpAA=2.28 First60=2.25 PredHel=0 Topology=o	0						0	11.5	9	3.8		17	3	9	6	11	1	47	2.12586	0.859158	1.1718	1.04774	1.55136	0.164577	1.71593	6.92049	1.15341	Rm-128256	0.443291	0.141721
Rm-12828	12828	290	0	Rm-12828	873	A	*	CYT		32.703	9.66			0.687	0.091	0.246	M	3	ExpAA=0.08 First60=0.00 PredHel=0 Topology=o	0						0	13.1	4.1	6.2		1391	60	227	132	22	272	2104	46.226	4.56643	7.85436	6.12559	0.824546	11.8963	12.7209	77.4932	12.9155	Rm-12828	1.47837	0.0626158
Rm-12829	12829	125	0	Rm-12829	378	D	*	CYT		14.355	8.8			0.536	0.076	0.416	M	5	ExpAA=0.13 First60=0.00 PredHel=0 Topology=o	0						0	13.6	2.4	4		524	19	77	45	8	73	746	40.2173	3.33966	6.15316	4.82291	0.692476	7.37375	8.06623	62.5993	10.4332	Rm-12829	1.79678	0.0563554
Rm-128291	128291	52	0	Rm-128291	159	M	*	BL	17-18	6.246	9.69	4.136	10.07	0.255	0.313	0.246	S	5	ExpAA=0.00 First60=0.00 PredHel=0 Topology=o	0						0	1.9	7.7	7.7		16	4	7	23	6	3	59	2.91942	1.67149	1.32984	5.86029	1.2347	0.720413	1.95511	13.7362	2.28936	Rm-128291	0.269873	0.138532
Rm-1283	1283	598	0	Rm-1283	1797	L	*	BL	27-28	67.439	9.37	64.373	9.21	0.652	0.099	0.204	M	3	ExpAA=235.03 First60=0.01 PredHel=11 Topology=o105-127i171-193o217-239i260-282o323-345i352-371o396-418i431-450o470-492i504-521o536-558i	11	38.6	38.5	22.9			1	13	5.9	5.4	1 | 247 KPKTSKR|SI 0.644 *ProP* |	51	18	169	1188	21	45	1492	0.823371	0.665525	2.84078	26.7829	0.382365	0.956141	1.33851	32.451	5.40851	Rm-1283	0.0260324	0.0209373
Rm-12830	12830	75	0	Rm-12830	228	L	*	CYT		8.532	9.65			0.213	0.132	0.635	_	3	ExpAA=0.77 First60=0.75 PredHel=0 Topology=i	0						0	13.3	2.7	5.3		264	22	43	25	8	34	396	33.5925	6.41103	5.69682	4.44215	1.14805	5.69379	6.84184	56.9844	9.4974	Rm-12830	1.43602	0.126764
Rm-12831	12831	57	0	Rm-12831	170	D		CYT		6.613	4.77			0.434	0.045	0.6	_	5	ExpAA=0.00 First60=0.00 PredHel=0 Topology=o	0						0	14	1.8	1.8		12	0	2	2	0	0	16	2.04789	0	0.35537	0.476617	0	0	0	2.87987	0.479979	Rm-12831	2.45849	0
Rm-128335	128335	46	0	Rm-128335	141	P	*	CYT		6	12.02			0.124	0.037	0.922	_	2	ExpAA=0.00 First60=0.00 PredHel=0 Topology=o	0						0	2.2	6.5	4.3	2 | 16 GRRREKR|KR 0.648 *ProP* | 19 REKRKRR|EK 0.568 *ProP* |	0	18	1	0	13	0	32	0	8.4819	0.21423	0	3.01669	0	3.01669	11.7128	1.95214	Rm-128335	0	2.62441
Rm-128351	128351	44	0	Rm-128351	129	M		SIG	26-27	5.193	9.58	2.1	8.16	0.189	0.686	0.08	S	3	ExpAA=14.84 First60=14.84 PredHel=0 Topology=o	0						0	9.1	4.5	.		8	1	0	2	0	0	11	1.79918	0.515051	0	0.6281	0	0	0	2.94233	0.490388	Rm-128351	1.5725	0.212106
Rm-128352	128352	53	0	Rm-128352	162	M	*	BL	32-33	5.974	6.51	2.106	9.2	0.018	0.913	0.154	S	2	ExpAA=14.02 First60=14.02 PredHel=0 Topology=o	0						0	9.4	3.8	.		0	17	0	0	0	0	17	0	6.97226	0	0	0	0	0	6.97226	1.16204	Rm-128352	0	6972.26
Rm-12836	12836	84	0	Rm-12836	255	M	*	BL		9.572	6.78			0.067	0.955	0.112	S	1	ExpAA=17.98 First60=6.16 PredHel=0 Topology=o	0						0	15.5	2.4	10.7		8924	1578	15947	28281	7122	27406	89258	1015.3	411.156	1889.03	4493.07	913.836	4103.58	5017.42	12826	2137.66	Rm-12836	0.0859643	0.0331182
Rm-12837	12837	77	0	Rm-12837	234	M	*	BL		8.9	9.17			0.079	0.368	0.572	_	4	ExpAA=0.01 First60=0.01 PredHel=0 Topology=o	0						0	13	3.9	3.9		1036	330	1766	3704	491	4579	11906	128.445	93.6996	227.968	641.274	68.655	747.158	815.813	1907.2	317.867	Rm-12837	0.0722106	0.0516678
Rm-128375	128375	70	0	Rm-128375	213	M	*	SIG	17-18	7.756	11.22	5.684	11.72	0.405	0.246	0.278	M	5	ExpAA=1.07 First60=1.07 PredHel=0 Topology=o	0						3	12.9	12.9	10	1 | 39 APSREPR|AV 0.716 *ProP* |	26	1	1	3	6	0	37	3.54134	0.311932	0.141814	0.570598	0.921676	0	0.921676	5.48736	0.91456	Rm-128375	1.81885	0.0602602
Rm-128416	128416	51	0	Rm-128416	150	P		CYT		6.448	11.55			0.068	0.042	0.955	_	1	ExpAA=0.00 First60=0.00 PredHel=0 Topology=i	0						0	2	7.8	3.9	1 | 11 GGKRKRR|KE 0.564 *ProP* |	0	16	0	0	0	0	16	0	7.0871	0	0	0	0	0	7.0871	1.18118	Rm-128416	0	7087.1
Rm-12842	12842	58	0	Rm-12842	172	M		SIG	18-19	6.602	4.78	4.613	4.78	0.02	0.949	0.072	S	1	ExpAA=18.93 First60=18.93 PredHel=1 Topology=o10-32i	1	37.9	17.2	44.8		26	0	13.8	3.4	1.7		114	14	438	33	24	83	706	19.2287	5.40803	76.921	7.77274	4.56551	18.425	22.9905	132.321	22.0535	Rm-12842	0.170025	0.0426118
Rm-128431	128431	55	0	Rm-128431	168	M	*	BL	18-19	5.965	10.08	4.02	9.5	0.161	0.487	0.163	S	4	ExpAA=0.01 First60=0.01 PredHel=0 Topology=o	0						3	10.9	9.1	7.3		42	25	32	14	10	4	127	7.25293	9.88714	5.7536	3.37604	1.94759	0.909093	2.85668	29.1264	4.8544	Rm-128431	0.331571	0.513878
Rm-12847	12847	121	0	Rm-12847	366	V	*	CYT		14.39	9.58			0.075	0.054	0.947	_	1	ExpAA=0.01 First60=0.01 PredHel=0 Topology=o	0						0	5	4.1	2.5	1 | 80 KPCRKRR|AS 0.625 *ProP* |	27	50	23	13	15	11	139	2.14021	9.07672	1.89822	1.43897	1.34096	1.14754	2.48851	17.0426	2.84044	Rm-12847	0.143605	1.1393
Rm-12849	12849	554	0	Rm-12849	1665	G	*	SIG	18-19	61.861	5.1	60.109	5.1	0.024	0.981	0.035	S	1	ExpAA=84.96 First60=26.64 PredHel=4 Topology=o4-26i56-78o83-102i114-136o	4	15.3	77.1	7.6			2	11.7	6.7	4.9		1388	109	155	81	107	79	1919	24.1851	4.34963	2.81201	1.97088	2.10269	1.81163	3.91433	37.232	6.20533	Rm-12849	1.85357	0.132274
Rm-128513	128513	55	0	Rm-128513	162	M		SIG	-1	6.663	8.37			0.111	0.948	0.02	S	1	ExpAA=24.65 First60=24.65 PredHel=0 Topology=o	0						0	12.7	.	5.5		33	18	97	20	22	0	190	5.9098	7.3824	18.0866	5.00154	4.44339	0	4.44339	40.8237	6.80395	Rm-128513	0.169263	0.22075
Rm-12852	12852	152	0	Rm-12852	459	M	*	CYT		16.465	8.9			0.835	0.015	0.233	M	2	ExpAA=0.16 First60=0.10 PredHel=0 Topology=o	0						3	25.7	5.3	5.3		912	95	229	195	60	91	1582	57.6442	13.7515	15.0703	17.2112	4.27706	7.56983	11.8469	115.524	19.254	Rm-12852	0.995911	0.135119
Rm-128529	128529	49	0	Rm-128529	150	M	*	SIG	22-23	5.78	6.68	3.128	4.86	0.023	0.91	0.089	S	1	ExpAA=0.32 First60=0.32 PredHel=0 Topology=i	0						1	8.2	.	8.2		0	16	0	0	0	0	16	0	7.0871	0	0	0	0	0	7.0871	1.18118	Rm-128529	0	7087.1
Rm-12853	12853	183	0	Rm-12853	552	M	*	CYT		20.527	5.48			0.156	0.123	0.635	_	3	ExpAA=0.04 First60=0.04 PredHel=0 Topology=o	0						1	14.8	7.7	6		1628	55	68	157	65	35	2008	85.5636	6.62008	3.72108	11.5226	3.85284	2.42095	6.27379	113.701	18.9502	Rm-12853	3.0408	0.0618226
Rm-128542	128542	73	0	Rm-128542	218	N		CYT		8.588	3.8			0.056	0.079	0.942	_	1	ExpAA=0.00 First60=0.00 PredHel=0 Topology=o	0						0	6.8	15.1	1.4		3	24	0	0	0	2	29	0.399244	7.31467	0	0	0	0.350293	0.350293	8.0642	1.34403	Rm-128542	0.0520801	9.74592
Rm-12856	12856	124	0	Rm-12856	375	M	*	SIG	30-31	14.083	6.4	10.889	5.22	0.301	0.822	0.013	S	3	ExpAA=4.54 First60=4.54 PredHel=0 Topology=o	0						1	15.3	7.3	7.3		42	22	48	30	71	46	259	3.24931	3.89791	3.86642	3.241	6.19489	4.68365	10.8785	25.1332	4.18886	Rm-12856	0.148473	0.183549
Rm-128573	128573	63	0	Rm-128573	188	M		BL	21-22	7.003	12.13	4.583	12.3	0.07	0.842	0.05	S	2	ExpAA=1.38 First60=1.38 PredHel=0 Topology=o	0						0	14.3	4.8	6.3		9	0	3	0	0	0	12	1.38886	0	0.482017	0	0	0	0	1.87088	0.311813	Rm-128573	2.87538	0
Rm-12858	12858	74	0	Rm-12858	219	M		SIG	20-21	8.094	6.22	5.925	6.27	0.082	0.8	0.097	S	2	ExpAA=1.40 First60=1.40 PredHel=0 Topology=o	0						0	12.2	4.1	5.4		77	28	85	68	36	66	360	10.2005	8.49481	11.724	12.5792	5.37855	11.5069	16.8854	59.8839	9.98064	Rm-12858	0.205305	0.165301
Rm-128584	128584	41	0	Rm-128584	126	M	*	SIG	17-18	4.959	3.56	2.892	3.8	0.026	0.944	0.089	S	1	ExpAA=6.96 First60=6.96 PredHel=0 Topology=o	0						0	14.6	2.4	.		1	8	0	3	2	0	14	0.230252	4.21851	0	0.964582	0.519357	0	0.519357	5.9327	0.988784	Rm-128584	0.0403706	2.4595
Rm-128587	128587	49	0	Rm-128587	150	C	*	CYT		5.568	9.26			0.549	0.037	0.509	M	5	ExpAA=0.00 First60=0.00 PredHel=0 Topology=o	0						0	16.3	6.1	8.2		0	9	2	0	1	2	14	0	3.98649	0.402752	0	0.21813	0.509092	0.727222	5.11647	0.852745	Rm-128587	0	3.52483
Rm-12859	12859	430	0	Rm-12859	1293	A	*	CYT		45.259	5.18			0.05	0.153	0.9	_	2	ExpAA=0.00 First60=0.00 PredHel=0 Topology=o	0						17	18.6	6.7	10.9		3786	306	1509	681	202	529	7013	84.9485	15.724	35.2525	21.3372	5.11163	15.6212	20.7328	177.995	29.6658	Rm-12859	0.912958	0.096899
Rm-128595	128595	146	0	Rm-128595	435	M		SIG	20-21	16.346	8.54	14.235	8.31	0.023	0.957	0.056	S	1	ExpAA=0.12 First60=0.12 PredHel=0 Topology=o	0						0	15.1	5.5	4.8		0	19	2	10	0	0	31	0	2.90205	0.13888	0.931321	0	0	0	3.97225	0.662041	Rm-128595	0	2.70915
Rm-1286	1286	85	0	Rm-1286	258	M	*	CYT		9.728	9.45			0.238	0.034	0.824	_	3	ExpAA=0.08 First60=0.00 PredHel=0 Topology=o	0						0	17.6	2.4	5.9		326	46	66	45	23	38	544	36.6582	11.8462	7.72722	7.06613	2.91685	5.62369	8.54054	71.8383	11.973	Rm-1286	1.04199	0.197459
Rm-128609	128609	59	0	Rm-128609	176	G		CYT		7.645	11.78			0.079	0.043	0.944	_	1	ExpAA=0.00 First60=0.00 PredHel=0 Topology=i	0						0	1.7	5.1	1.7	3 | 18 KKKRRKR|RK 0.645 *ProP* | 19 KKRRKRR|KK 0.761 *ProP* | 50 KKKRKKR|KK 0.680 *ProP* |	0	135	3	4	7	0	149	0	50.9637	0.514882	0.920738	1.30134	0	1.30134	53.7007	8.95011	Rm-128609	0	18.6137
Rm-128614	128614	77	0	Rm-128614	230	S		CYT		9.775	11.81			0.098	0.042	0.938	_	1	ExpAA=0.00 First60=0.00 PredHel=0 Topology=i	0						0	1.3	10.4	.	3 | 63 KQKRRKR|RK 0.512 *ProP* | 64 QKRRKRR|KR 0.720 *ProP* | 66 RRKRRKR|EK 0.717 *ProP* |	0	23	0	1	4	1	29	0	6.64416	0	0.176141	0.569035	0.166008	0.735043	7.55534	1.25922	Rm-128614	0	7.28379
Rm-12862	12862	47	0	Rm-12862	144	M	*	SIG	17-18	5.414	11.37	3.609	12.01	0.296	0.704	0.059	S	3	ExpAA=20.23 First60=20.23 PredHel=1 Topology=o4-23i	1	40.4	8.5	51.1		24	0	14.9	.	2.1		113	4	0	7	12	55	191	22.7661	1.8456	0	1.96936	2.72663	14.5834	17.31	43.8911	7.31518	Rm-12862	1.07764	0.0438942
Rm-128621	128621	65	0	Rm-128621	192	V		CYT		6.986	6.9			0.185	0.044	0.852	_	2	ExpAA=0.00 First60=0.00 PredHel=0 Topology=o	0						0	7.7	10.8	1.5		7	11	0	0	0	0	18	1.05772	3.80655	0	0	0	0	0	4.86427	0.810711	Rm-128621	0.277795	3.59543
Rm-12863	12863	517	0	Rm-12863	1554	M	*	CYT		59.559	6.77			0.064	0.164	0.931	_	2	ExpAA=63.28 First60=0.00 PredHel=3 Topology=i66-85o100-117i137-159o	3	11.2	72.1	16.6			0	11.6	5.8	3.9		13214	434	884	1094	690	4035	20351	246.693	18.5558	17.1831	28.5204	14.528	99.1402	113.668	424.62	70.7701	Rm-12863	1.38647	0.0456964
Rm-128645	128645	51	0	Rm-128645	151	Y		CYT		6.393	10.76			0.057	0.043	0.962	_	1	ExpAA=0.00 First60=0.00 PredHel=0 Topology=i	0						0	.	3.9	2	1 | 44 KKYRKKR|QK 0.723 *ProP* |	1	11	0	0	0	0	12	0.192131	4.84011	0	0	0	0	0	5.03224	0.838707	Rm-128645	0.0396873	25.0613
Rm-128655	128655	231	0	Rm-128655	696	M	*	CYT		26.783	6.31			0.568	0.067	0.35	M	4	ExpAA=0.95 First60=0.95 PredHel=0 Topology=o	0											8	404	0	0	0	0	412	0.333468	38.5667	0	0	0	0	0	38.9001	6.48335	Rm-128655	0.00864631	115.307
Rm-128659	128659	44	0	Rm-128659	131	M		SIG	19-20	4.614	4.56	2.582	4.03	0.12	0.74	0.069	S	2	ExpAA=0.54 First60=0.54 PredHel=0 Topology=o	0						1	27.3	2.3	2.3		7	8	9	4	3	3	34	1.55024	4.0575	2.07525	1.23702	0.749302	0.874395	1.6237	10.5437	1.75729	Rm-128659	0.172355	0.625461
Rm-128707	128707	55	0	Rm-128707	166	K	*	CYT		7.078	11.75			0.115	0.043	0.925	_	1	ExpAA=0.00 First60=0.00 PredHel=0 Topology=i	0						0	.	3.6	.	1 | 17 KRRRKKK|GR 0.634 *ProP* |	1	12	0	0	0	0	13	0.174769	4.803	0	0	0	0	0	4.97777	0.829629	Rm-128707	0.0363799	27.3256
Rm-128708	128708	72	0	Rm-128708	215	M		ANC		8.573	8.52	6.645	8.71	0.512	0.812	0.016	S	4	ExpAA=21.76 First60=21.57 PredHel=1 Topology=o38-60i	1	30.6	52.8	16.7		12						5	12	16	7	2	9	51	0.674691	3.70837	2.24792	1.31901	0.304367	1.59831	1.90268	9.85267	1.64211	Rm-128708	0.073504	0.603448
Rm-12872	12872	105	0	Rm-12872	314	M		SIG	20-21	11.545	8.07	9.304	9.4	0.038	0.8	0.396	S	3	ExpAA=0.38 First60=0.00 PredHel=0 Topology=o	0						1	4.8	1.9	4.8		153	5	0	3	2	0	163	14.1363	1.05799	0	0.387062	0.208404	0	0.208404	15.7897	2.63162	Rm-12872	8.54439	0.0718119
Rm-12874	12874	711	0	Rm-12874	2136	M	*	CYT		81.151	9.11			0.9	0.044	0.055	M	1	ExpAA=0.84 First60=0.79 PredHel=0 Topology=o	0						0	10.1	6.9	5.6		1558	52	136	173	21	168	2108	21.1612	1.61749	1.92326	3.28121	0.321681	3.00307	3.32475	31.3079	5.21798	Rm-12874	2.08532	0.0544768
Rm-128751	128751	55	0	Rm-128751	162	Y		SIG	21-22	6.43	6.02	3.867	6.92	0.099	0.598	0.237	S	4	ExpAA=0.01 First60=0.01 PredHel=0 Topology=o	0						0	14.5	5.5	5.5		1	23	6	0	2	2	34	0.179085	9.43306	1.11876	0	0.403944	0.471381	0.875326	11.6062	1.93437	Rm-128751	0.0156705	4.3387
Rm-128759	128759	47	0	Rm-128759	138	M		SIG	14-15	5.312	4.36	3.556	4.36	0.086	0.779	0.217	S	3	ExpAA=0.09 First60=0.09 PredHel=0 Topology=o	0						5	19.1	6.4	8.5		26	90	24	26	47	5	218	5.46598	43.3315	5.25329	7.63278	11.1436	1.3834	12.527	74.2105	12.3684	Rm-128759	0.0795103	1.40322
Rm-12876	12876	664	0	Rm-12876	1995	K	*	CYT		77.22	5.65			0.102	0.048	0.903	_	1	ExpAA=0.00 First60=0.00 PredHel=0 Topology=o	0						3	11.6	3.8	4.2	4 | 356 KGKRRKK|SH 0.549 *ProP* | 491 KKRRRKK|KS 0.513 *ProP* | 492 KRRRKKK|SG 0.667 *ProP* | 615 SKKRKKK|PK 0.528 *ProP* |	2822	103	431	416	80	310	4162	41.0381	3.43032	6.5258	8.44771	1.31206	5.93303	7.24509	66.687	11.1145	Rm-12876	1.59993	0.0542276
Rm-12878	12878	230	0	Rm-12878	693	M	*	CYT		26.4	5.36			0.168	0.07	0.806	_	2	ExpAA=0.00 First60=0.00 PredHel=0 Topology=o	0						0	7	3.9	3.5		2315	173	1243	1049	741	1680	7201	96.9151	16.5864	54.1798	61.324	34.9858	92.5622	127.548	356.553	59.4255	Rm-12878	0.373268	0.0487882
Rm-128786	128786	85	0	Rm-128786	258	M	*	SIG	15-16	10.175	10.31	8.199	10.93	0.161	0.826	0.117	S	2	ExpAA=29.64 First60=25.85 PredHel=1 Topology=o4-26i	1	25.9	4.7	69.4		59	1	11.8	9.4	4.7		2901	1440	2198	3669	5190	1780	17178	326.213	370.837	257.34	576.125	658.195	263.425	921.62	2452.13	408.689	Rm-128786	0.153445	0.178176
Rm-128797	128797	61	0	Rm-128797	181	K		CYT		7.689	11.25			0.054	0.047	0.965	_	1	ExpAA=0.00 First60=0.00 PredHel=0 Topology=i	0						0	6.6	.	.		39	39	20	34	94	3	229	6.25114	14.3161	3.33773	7.61007	16.9924	0.632849	17.6253	49.1404	8.19006	Rm-128797	0.145748	0.411085
Rm-128817	128817	45	0	Rm-128817	132	M		SIG	17-18	5.36	8.68	3.235	11.42	0.059	0.761	0.243	S	3	ExpAA=0.04 First60=0.04 PredHel=0 Topology=o	0						0	11.1	2.2	2.2		4	28	3	2	2	0	39	0.879143	14.0937	0.686509	0.613825	0.49575	0	0.49575	16.7689	2.79482	Rm-128817	0.0553242	5.26624
Rm-128821	128821	133	0	Rm-128821	402	I	*	CYT		14.905	4.67			0.082	0.073	0.91	_	1	ExpAA=0.00 First60=0.00 PredHel=0 Topology=o	0						0	7.5	6.8	3		7	4	0	2	0	11	24	0.505179	0.66111	0	0.201554	0	1.04478	1.04478	2.41262	0.402104	Rm-128821	0.264708	0.377236
Rm-128839	128839	48	0	Rm-128839	141	N		CYT		5.652	4.47			0.057	0.083	0.927	_	1	ExpAA=0.01 First60=0.01 PredHel=0 Topology=i	0						0	4.2	18.8	4.2		0	11	2	0	1	0	14	0	5.18338	0.42846	0	0.232053	0	0.232053	5.8439	0.973983	Rm-128839	0	7.83565
Rm-128859	128859	47	0	Rm-128859	138	K		CYT		5.902	11.63			0.12	0.036	0.917	_	2	ExpAA=0.00 First60=0.00 PredHel=0 Topology=i	0						0	4.3	4.3	4.3		3	22	3	3	2	2	35	0.63069	10.5921	0.656661	0.880706	0.474196	0.553361	1.02756	13.7877	2.29796	Rm-128859	0.0479318	3.31355
Rm-128860	128860	139	0	Rm-128860	420	V	*	CYT		16.409	4.94			0.045	0.147	0.896	_	2	ExpAA=0.01 First60=0.01 PredHel=0 Topology=o	0						0	7.9	0.7	5		31	0	0	0	6	0	37	2.14134	0	0	0	0.467421	0	0.467421	2.60876	0.434794	Rm-128860	4.5714	0
Rm-128869	128869	74	0	Rm-128869	225	A	*	CYT		8.554	8.12			0.085	0.07	0.911	_	1	ExpAA=0.01 First60=0.01 PredHel=0 Topology=i	0						0	10.8	5.4	4.1		0	36	0	0	2	0	38	0	10.6307	0	0	0.29084	0	0.29084	10.9215	1.82025	Rm-128869	0	36.4263
Rm-128877	128877	46	0	Rm-128877	141	M	*	SIG	18-19	5.42	6.5	3.222	8.23	0.187	0.829	0.056	S	2	ExpAA=1.86 First60=1.86 PredHel=0 Topology=o	0						5	19.6	2.2	8.7		2	14	5	2	2	1	26	0.411514	6.59703	1.07115	0.574645	0.464106	0.270794	0.7349	9.38924	1.56487	Rm-128877	0.0458321	2.36181
Rm-128881	128881	50	0	Rm-128881	147	R		CYT		6.285	11.81			0.073	0.037	0.958	_	1	ExpAA=0.00 First60=0.00 PredHel=0 Topology=i	0						0	2	10	.		1	158	0	0	3	12	174	0.197359	71.4134	0	0	0.667745	3.11689	3.78463	75.3954	12.5659	Rm-128881	0.00262448	17.9296
Rm-128900	128900	58	0	Rm-128900	177	K	*	CYT		7.689	11.88			0.059	0.048	0.961	_	1	ExpAA=0.00 First60=0.00 PredHel=0 Topology=i	0						0	1.7	5.2	.	3 | 52 KRERRRR|GR 0.603 *ProP* | 55 RRRRGRR|KK 0.534 *ProP* | 58 RGRRKKR|-- 0.726 *ProP* |	0	13	0	0	1	0	14	0	4.87989	0	0	0.184856	0	0.184856	5.06474	0.844124	Rm-128900	0	26.2563
Rm-128923	128923	92	0	Rm-128923	273	M		SIG	17-18	11.11	9.8	8.966	10.28	0.04	0.968	0.097	S	1	ExpAA=4.12 First60=4.12 PredHel=0 Topology=o	0						0	12	.	6.5		2	12	4	5	2	0	25	0.21254	2.92051	0.442585	0.741986	0.239703	0	0.239703	4.55732	0.759554	Rm-128923	0.0489072	1.78317
Rm-128949	128949	155	0	Rm-128949	468	M	*	SIG	41-42	17.688	9.55	13.269	9.53	0.131	0.788	0.055	S	2	ExpAA=22.38 First60=22.38 PredHel=1 Topology=i13-35o	1	14.2	77.4	8.4		120	1	9.7	3.9	7.7		0	25	0	9	8	3	45	0	3.54923	0	0.779086	0.559308	0.244756	0.804063	5.13238	0.855396	Rm-128949	0	2.24046
[truncated: 17,447 more rows]
[truncated: 293 more columns]

## Sheet: OV 5x
Pep link	Contig number	Seq size	%X	CDS link	Seq size	First codon	*	SigP Result	Cleavage Position	MW	pI	Mature MW	pI	mTP	SP	other	TargetP Location	Relative confidence (1 is best)	TMHMM result	Predicted helices	% membrane	% outside	% inside	Possible GPI?	Length of peptide after last membrane helix	No. potential glyc sites	Percent Ser+Thr	Percent Gly	Percent Pro	ProP furin cleavage predictions	Ovary reads	Embryo reads	SG reads	FB reads	Digestive engorged reads	Digestive partial reads	Total reads	Ovary rpkm	Embryo rpkm	SG rpkm	FB rpkm	Digestive engorged rpkm	Digestive partial rpkm	Total digestive rpkm	Total rpkm	Average	Pep link	OV/all	Embryo/all
[truncated: 1,090 more rows]
[truncated: 281 more columns]

[truncated: 10 more sheets: EMB 5x, SG 5x, FB 5x, DIG-P 5x, DIG-F 5x, DIG total 5x, Immune-related, detox-related, BLASTp, BLASTn ]
